# Supplementary material for: Genome-wide association studies and QTL mapping for traits deviating from normal distribution
Source: Natl Sci Rev. 2026 Mar 23;13(10):nwag184. doi: 10.1093/nsr/nwag184 (PMC13218386; doi:10.1093/nsr/nwag184)
Supplement: nwag184_Supplemental_Files [file nwag184_supplemental_files.zip]

Archive with 13 entries (13 files):
- Data S1.csv
- Data S2.csv
- Data S3.csv
- Data S4.csv
- Data S5.csv
- Data S6.csv
- Supplementary Code S1.sas
- Supplementary Code S2.sas
- Supplementary Code S3.zip
- Supplementary Figure S1.pdf
- Supplementary Figure S2.pdf
- Supplementary Figure S3.pdf
- Supplementary Notes.docx
