# Supplementary material for: Genome-wide association studies and QTL mapping for traits deviating from normal distribution
Source: Natl Sci Rev. 2026 Mar 23;13(10):nwag184. doi: 10.1093/nsr/nwag184 (PMC13218386; doi:10.1093/nsr/nwag184)
Supplement: nwag184_Supplemental_Files [file nwag184_supplemental_files.zip › Data S1.csv]

RIL	OsC1
R001	0
R002	0
R003	0
R004	1
R005	1
R006	0
R007	0
R008	0
R009	1
R010	0
R012	0
R013	1
R014	1
R015	1
R016	1
R017	1
R018	0
R019	1
R020	1
R021	0
R022	1
R023	1
R025	1
R027	0
R028	1
R029	0
R030	0
R031	0
R032	0
R033	0
R034	0
R036	1
R039	0
R040	0
R041	1
R042	1
R043	0
R044	0
R045	0
R046	0
R048	0
R049	1
R050	1
R051	0
R053	1
R054	1
R055	0
R056	1
R057	0
R059	1
R060	1
R061	1
R062	1
R063	1
R064	0
R065	1
R066	0
R067	0
R068	1
R069	1
R070	0
R071	0
R072	0
R073	0
R074	0
R075	0
R076	0
R077	0
R078	0
R079	0
R080	0
R081	0
R082	0
R083	1
R084	1
R086	1
R087	1
R089	0
R090	0
R092	1
R093	0
R094	1
R097	0
R098	0
R099	0
R100	0
R101	0
R103	0
R105	1
R106	0
R107	1
R108	1
R109	1
R111	1
R112	0
R113	0
R115	1
R116	1
R118	0
R119	0
R120	0
R121	1
R122	1
R123	0
R125	0
R126	0
R127	0
R128	0
R129	1
R130	1
R131	0
R132	0
R133	1
R135	1
R137	1
R138	1
R139	0
R140	0
R141	1
R142	1
R143	0
R144	0
R145	1
R146	1
R147	1
R148	1
R149	0
R150	0
R151	0
R152	0
R153	1
R154	0
R155	0
R156	0
R157	0
R158	0
R159	0
R160	1
R161	0
R163	1
R164	1
R166	0
R167	1
R168	0
R169	1
R170	0
R171	1
R172	0
R173	1
R174	0
R175	0
R176	0
R177	0
R178	1
R179	0
R180	1
R181	1
R182	1
R183	1
R184	1
R185	1
R186	1
R187	0
R188	0
R189	0
R190	0
R191	1
R193	0
R194	0
R195	1
R196	0
R197	1
R198	0
R199	0
R200	1
R202	0
R203	0
R204	1
R205	1
R206	1
R208	1
R209	1
R210	0
R211	1
R213	0
R214	1
R216	1
R218	0
R219	0
R220	0
R221	0
R222	1
R223	0
R224	0
R225	0
R226	0
R227	0
R228	0
R229	0
R230	0
R231	0
R232	0
R233	1
R234	1
R235	1
R236	0
R237	1
R238	1
R239	0
R241	0
