# Supplementary material for: Genome-wide association studies and QTL mapping for traits deviating from normal distribution
Source: Natl Sci Rev. 2026 Mar 23;13(10):nwag184. doi: 10.1093/nsr/nwag184 (PMC13218386; doi:10.1093/nsr/nwag184)
Supplement: nwag184_Supplemental_Files [file nwag184_supplemental_files.zip › Data S2.csv]

Bin	Chr	Start	Stop	Size	cM	R001	R002	R003	R004	R005	R006	R007	R008	R009	R010	R012	R013	R014	R015	R016	R017	R018	R019	R020	R021	R022	R023	R025	R027	R028	R029	R030	R031	R032	R033	R034	R036	R039	R040	R041	R042	R043	R044	R045	R046	R048	R049	R050	R051
Bin1	1	0	0.565	0.565	0	0	1	1	1	0	1	0	0	1	1	0	0	0	0	0	0	0	0	0	0	1	1	0	1	1	0	0	1	0	0	0	1	0	1	1	0	1	0	1	0	1	1	1	1
Bin2	1	0.565	0.599	0.034	0.24	0	1	1	1	0	1	0	0	1	1	0	0	0	0	0	0	0	0	0	0	1	1	0	1	1	0	0	1	0	0	0	1	0	1	1	0	1	0	1	0	1	1	1	1
Bin3	1	0.599	0.922	0.324	0.723	0	1	1	1	0	1	0	0	1	1	0	0	0	0	0	0	0	0	0	0	1	1	0	1	1	0	0	1	0	0	0	1	0	1	1	0	1	0	1	0	1	1	1	1
Bin4	1	0.922	1.075	0.153	1.453	0	1	1	1	0	1	0	0	1	0	0	0	0	0	0	0	0	0	0	0	1	1	0	1	1	0	0	1	0	0	0	1	0	1	1	0	1	0	1	0	1	1	1	1
Bin5	1	1.075	1.147	0.072	2.433	0	1	1	1	0	1	0	0	0	0	0	0	0	0	0	0	0	0	0	0	1	1	0	1	1	0	0	1	1	0	0	1	0	1	1	0	1	0	1	0	1	1	1	1
Bin6	1	1.147	1.221	0.074	2.673	0	1	1	1	0	1	0	0	0	0	0	0	0	0	0	0	0	0	0	0	1	1	0	1	1	0	0	1	1	0	1	1	0	1	1	0	1	0	1	0	1	1	1	1
Bin7	1	1.221	1.32	0.099	4.694	0	1	1	1	0	1	0	0	0	0	0	0	0	0	0	0	0	0	0	0	1	1	0	1	1	0	0	1	1	0	1	1	0	1	1	0	1	0	1	0	1	1	1	1
Bin8	1	1.32	1.506	0.186	4.933	0	1	1	1	0	1	0	0	0	0	0	0	0	0	0	0	0	0	0	0	1	1	0	1	1	0	0	1	1	0	1	1	0	1	1	0	1	0	1	0	1	1	1	1
Bin9	1	1.506	1.553	0.047	5.663	0	1	1	1	0	1	0	0	0	0	0	0	0	0	0	0	0	0	0	0	1	1	0	1	1	0	0	1	1	0	1	1	0	1	1	0	1	0	1	0	1	1	0	1
Bin10	1	1.553	1.715	0.162	6.146	0	1	1	1	0	1	0	0	0	0	0	0	0	0	0	0	0	0	0	0	1	1	0	1	1	0	0	1	1	0	1	1	0	1	1	0	1	0	1	0	1	1	0	1
Bin11	1	1.715	1.735	0.02	7.381	0	1	1	1	0	1	0	0	0	0	0	0	0	0	0	0	0	1	0	0	1	1	0	1	1	0	0	1	1	0	1	1	0	1	1	0	1	0	1	0	1	1	0	1
Bin12	1	1.735	1.783	0.048	7.621	0	1	1	1	0	1	0	0	0	0	0	0	0	0	0	0	0	1	1	0	1	1	0	1	1	0	0	1	1	0	1	1	0	1	1	0	1	0	1	0	1	1	0	1
Bin13	1	1.783	1.95	0.167	8.351	0	1	1	1	0	1	0	0	0	0	0	0	0	0	0	0	0	1	1	0	1	1	0	1	1	0	0	1	1	1	1	1	0	1	1	0	1	0	1	0	1	1	0	1
Bin14	1	1.95	2.225	0.275	9.843	0	1	1	1	0	1	0	0	0	0	0	0	0	0	0	0	0	1	1	0	1	1	0	1	0	0	0	1	1	1	1	1	0	1	1	0	1	0	1	0	1	1	0	1
Bin15	1	2.225	2.384	0.159	11.336	0	1	1	1	0	1	0	0	0	0	0	0	0	0	0	0	0	1	1	0	1	1	0	1	0	0	0	1	1	0	0	1	0	1	1	0	1	0	1	0	1	1	1	1
Bin16	1	2.384	2.669	0.285	11.576	0	1	1	1	0	1	0	0	0	0	0	0	0	0	0	0	0	1	1	0	1	1	0	1	0	0	0	1	1	0	0	1	0	1	1	0	1	0	1	0	1	1	0	1
Bin17	1	2.669	2.758	0.089	11.816	0	1	1	1	0	1	0	0	0	0	0	0	0	0	0	0	0	1	1	0	1	1	0	1	0	0	0	1	1	0	0	1	0	1	1	0	1	0	1	0	1	1	0	1
Bin18	1	2.758	2.958	0.2	12.055	0	1	1	1	0	1	0	0	0	0	0	0	0	0	0	0	0	1	1	0	1	1	0	1	0	0	0	1	1	0	0	1	0	1	1	0	1	0	1	0	1	1	0	1
Bin19	1	2.958	3.443	0.484	13.29	0	1	1	1	0	1	0	0	0	0	0	1	0	0	0	0	0	1	1	0	1	1	0	1	0	0	0	1	1	0	0	1	0	1	1	0	1	0	1	0	1	1	0	1
Bin20	1	3.443	3.517	0.075	14.271	0	1	1	1	0	1	0	0	0	0	0	1	0	0	0	0	0	1	1	0	1	1	0	1	0	0	0	0	1	0	0	1	0	1	1	0	1	0	1	0	1	1	0	1
Bin21	1	3.517	3.583	0.066	14.51	0	1	1	1	0	1	0	0	0	0	0	1	0	0	0	0	0	1	1	0	1	1	0	1	0	0	0	0	1	0	0	1	0	1	1	0	0	0	1	0	1	1	0	1
Bin22	1	3.583	3.614	0.032	15.491	0	1	1	1	0	1	0	0	0	0	0	1	0	0	0	0	0	1	1	0	1	1	0	1	0	0	0	0	1	0	0	1	0	1	1	0	0	0	1	0	1	1	0	1
Bin23	1	3.614	3.661	0.047	15.974	0	1	1	1	0	1	0	0	0	0	0	1	0	0	0	0	0	0	1	0	1	1	0	1	0	0	0	0	1	0	0	1	0	1	1	0	0	0	1	0	1	1	0	1
Bin24	1	3.661	3.696	0.034	16.457	0	1	1	1	0	1	0	0	0	0	0	1	0	0	0	0	0	0	1	0	1	1	1	1	0	0	0	0	1	0	0	1	0	1	1	0	0	0	1	0	1	1	0	1
Bin25	1	3.696	4.307	0.611	16.94	0	1	1	1	0	1	0	0	0	0	0	1	0	0	0	0	0	0	1	1	1	1	1	1	0	0	0	0	1	0	0	1	0	1	1	0	0	0	1	0	1	1	0	1
Bin26	1	4.307	4.411	0.105	22.179	0	1	1	1	0	1	0	0	0	0	0	1	0	0	0	0	0	0	1	1	1	1	1	1	1	0	0	0	1	0	0	1	0	1	1	0	0	0	1	0	1	1	0	1
Bin27	1	4.411	4.546	0.134	23.159	0	1	1	1	0	1	0	0	0	0	0	1	0	0	0	0	0	0	1	1	1	1	1	1	1	0	0	0	1	0	0	1	0	1	1	0	0	0	1	0	1	1	0	1
Bin28	1	4.546	4.584	0.039	23.399	0	1	1	1	0	1	0	0	0	0	0	1	0	0	0	0	0	0	1	1	1	1	1	1	1	0	0	0	1	0	0	1	0	1	1	0	0	0	1	0	1	1	0	1
Bin29	1	4.584	4.645	0.06	24.38	0	1	1	1	0	1	0	0	0	0	0	0	0	0	0	0	0	0	1	1	1	1	1	1	1	0	0	0	1	0	0	1	0	1	1	0	0	0	0	0	1	1	0	1
Bin30	1	4.645	4.75	0.105	24.863	0	1	1	1	0	1	0	0	0	0	0	0	0	0	0	0	1	0	1	1	1	1	1	1	1	0	0	0	1	0	0	1	0	1	1	0	0	0	0	0	1	1	0	1
Bin31	1	4.75	4.915	0.166	26.097	0	1	1	1	0	1	0	0	0	0	0	0	0	0	0	0	1	1	1	1	1	1	1	1	1	0	0	0	1	0	0	1	0	1	1	1	0	0	0	0	1	1	0	1
Bin32	1	4.915	5.029	0.114	26.58	0	1	1	1	0	1	0	0	0	0	0	0	0	0	0	0	1	1	1	1	1	1	1	1	1	0	0	0	1	0	0	1	0	1	1	1	0	0	0	0	1	1	0	1
Bin33	1	5.029	5.167	0.137	27.064	0	1	1	1	0	1	0	0	0	0	0	0	0	0	0	0	1	1	1	1	1	1	1	1	1	0	0	0	1	0	0	1	0	1	1	1	0	0	0	0	1	1	0	1
Bin34	1	5.167	5.249	0.083	30.477	0	1	1	1	0	1	0	0	0	0	0	0	0	1	0	0	1	1	1	1	1	1	1	1	1	0	0	0	1	0	0	1	1	1	1	1	0	0	0	0	1	1	0	1
Bin35	1	5.249	5.319	0.07	30.717	0	1	1	1	0	1	0	0	0	0	0	0	0	1	0	0	1	1	1	1	1	1	1	1	1	0	0	0	1	0	0	1	1	1	1	1	0	0	0	0	1	1	0	1
Bin36	1	5.319	5.374	0.055	31.2	0	1	1	1	0	1	0	0	0	0	0	0	0	1	0	0	1	1	1	1	1	1	1	1	1	0	0	0	1	0	0	1	1	1	1	1	0	0	0	0	1	1	0	1
Bin37	1	5.374	5.408	0.034	31.683	0	1	1	1	0	1	0	0	0	0	0	0	0	1	0	0	1	1	1	1	1	1	1	1	1	0	0	0	1	0	0	1	1	1	1	1	0	0	0	0	1	1	0	1
Bin38	1	5.408	5.488	0.081	32.918	0	1	1	1	0	1	1	1	0	0	0	0	0	1	0	0	1	1	1	1	1	1	1	1	1	0	0	0	1	0	0	1	1	1	1	1	0	0	0	0	1	0	0	1
Bin39	1	5.488	5.677	0.189	33.648	0	0	1	1	0	1	1	1	0	0	0	0	0	1	0	0	1	0	1	1	1	1	1	1	1	0	0	0	1	0	0	1	1	1	1	1	0	0	0	0	1	0	0	1
Bin40	1	5.677	5.747	0.069	33.887	0	0	1	1	0	1	1	1	0	0	0	0	0	1	0	0	1	0	1	1	1	1	1	1	1	0	0	0	1	0	0	1	1	1	1	1	0	0	0	0	1	0	0	1
Bin41	1	5.747	5.761	0.015	34.127	0	0	1	1	0	1	1	1	0	0	0	0	0	0	0	0	1	0	1	1	1	1	1	1	1	0	0	0	1	0	0	1	1	1	1	1	0	0	0	0	1	0	0	1
Bin42	1	5.761	5.919	0.157	34.61	0	1	1	1	0	0	1	1	0	0	0	0	0	0	0	0	1	0	1	1	1	1	1	1	1	0	0	0	1	0	0	1	1	1	1	1	0	0	0	0	1	0	0	1
Bin43	1	5.919	6.04	0.121	34.85	0	1	1	1	0	0	1	1	0	0	0	0	0	0	0	0	1	0	1	1	1	1	1	1	1	0	0	0	1	0	0	1	1	1	1	1	0	0	0	0	1	0	0	1
Bin44	1	6.04	6.215	0.175	35.09	0	1	1	1	0	0	1	1	0	0	0	0	0	0	0	0	1	0	1	1	1	1	1	1	1	0	0	0	1	0	0	1	1	1	1	1	0	0	0	0	1	0	0	1
Bin45	1	6.215	6.232	0.017	35.33	0	1	1	1	0	0	1	1	1	0	0	0	0	0	0	0	1	0	1	1	1	1	1	1	1	0	0	0	1	0	0	1	1	1	1	1	0	0	0	0	1	0	0	1
Bin46	1	6.232	6.272	0.04	36.06	0	1	1	1	0	0	0	1	1	0	0	0	0	0	0	0	1	0	1	1	1	1	1	1	1	0	0	0	1	0	0	1	1	1	1	1	0	0	0	0	1	0	0	1
Bin47	1	6.272	6.531	0.259	36.299	0	1	1	1	0	0	0	1	1	0	0	0	0	0	0	0	1	0	1	1	1	1	1	1	1	0	0	0	1	0	0	1	1	1	1	1	0	0	0	0	1	0	0	1
Bin48	1	6.531	6.597	0.065	36.783	0	1	1	1	0	0	0	1	1	0	0	0	0	0	0	0	1	0	1	1	1	1	1	1	1	0	0	0	1	0	0	1	1	1	1	1	0	0	0	0	1	0	0	1
Bin49	1	6.597	6.791	0.194	37.266	0	1	1	1	0	0	0	1	1	0	0	0	0	0	0	0	1	0	1	1	1	1	1	1	1	0	0	0	1	0	0	1	1	1	1	1	0	0	0	0	1	0	0	1
Bin50	1	6.791	7.392	0.601	38.246	0	1	1	1	0	0	0	1	1	0	0	0	0	0	0	0	1	0	1	1	1	1	1	1	1	0	0	0	1	0	0	1	1	1	1	1	0	0	0	0	1	0	0	1
Bin51	1	7.392	8.381	0.989	49.836	0	0	1	1	0	0	0	1	1	1	0	0	0	1	1	0	1	1	1	1	1	1	1	1	1	0	1	0	1	0	0	1	1	1	1	1	0	0	0	0	1	0	0	1
Bin52	1	8.381	8.689	0.308	52.962	0	0	1	1	0	0	1	1	1	1	0	0	0	1	1	1	1	1	1	1	1	1	0	1	1	0	1	0	1	0	0	1	0	1	1	1	0	0	0	0	1	1	0	1
Bin53	1	8.689	8.797	0.108	53.692	0	1	1	1	0	0	1	1	1	1	0	0	0	1	1	1	1	1	1	1	1	1	0	1	1	0	1	0	1	0	0	1	0	1	1	1	0	0	0	0	1	1	0	1
Bin54	1	8.797	9.185	0.388	53.932	0	1	1	1	1	0	1	1	1	1	0	0	0	1	1	1	1	1	1	1	1	1	0	1	1	0	1	0	1	0	0	1	0	1	1	1	0	0	0	0	1	1	0	1
Bin55	1	9.185	9.221	0.036	54.415	0	1	1	1	1	0	1	1	1	1	0	0	0	1	1	1	1	1	1	1	1	1	0	1	1	0	1	0	1	0	0	1	0	1	1	1	0	0	0	0	1	1	0	1
Bin56	1	9.221	9.387	0.165	54.655	0	1	1	1	1	0	1	1	1	1	0	0	0	1	1	1	1	1	1	1	1	1	0	1	1	0	1	0	1	0	0	1	0	1	1	1	0	0	0	0	1	1	0	1
Bin57	1	9.387	9.712	0.325	61.217	0	1	1	1	1	0	1	1	1	1	0	0	0	0	1	1	1	0	0	1	1	1	0	1	1	0	1	0	1	0	1	1	0	1	1	1	0	0	0	0	1	1	0	1
Bin58	1	9.712	9.879	0.167	61.457	0	1	1	1	1	0	1	1	1	1	0	0	0	0	1	1	1	0	0	1	1	1	0	1	1	0	1	0	1	0	1	1	0	1	1	1	0	0	0	0	1	1	0	0
Bin59	1	9.879	10.481	0.602	62.949	0	0	1	1	1	0	1	1	1	1	0	0	0	0	1	1	1	0	0	1	1	1	0	1	1	0	1	0	1	1	1	1	0	1	1	1	0	0	0	0	1	1	0	0
Bin60	1	10.481	10.588	0.108	63.93	0	0	1	1	1	0	1	1	1	1	0	0	0	0	1	1	1	0	0	1	1	1	0	1	1	0	1	0	0	1	1	1	0	1	1	1	0	0	0	0	1	1	0	0
Bin61	1	10.588	10.617	0.028	64.413	0	1	1	1	1	0	1	1	1	1	0	0	0	0	1	1	1	0	0	1	1	1	0	1	1	0	1	0	0	1	1	1	0	1	1	1	0	0	0	0	1	1	0	0
Bin62	1	10.617	10.721	0.104	64.653	0	1	1	1	1	0	1	1	1	1	0	0	0	0	1	1	1	0	0	1	1	1	0	1	1	0	1	0	0	1	1	1	0	1	1	1	0	0	0	0	1	1	0	0
Bin63	1	10.721	10.924	0.203	65.136	0	1	1	1	1	0	1	1	1	1	0	0	0	0	1	1	1	0	0	1	1	1	0	1	1	0	1	0	0	1	1	1	0	1	1	0	0	0	0	0	1	1	0	1
Bin64	1	10.924	10.963	0.04	65.376	0	1	1	1	1	0	1	1	1	1	0	0	0	0	1	1	1	0	0	1	1	1	0	1	1	0	1	0	0	1	1	1	0	1	1	0	0	0	0	0	1	1	0	1
Bin65	1	10.963	11.559	0.596	66.356	0	0	1	1	1	0	1	1	1	1	0	0	0	0	1	1	1	0	0	1	1	1	0	1	1	0	1	0	0	1	1	1	0	1	1	0	0	0	0	0	1	1	0	1
Bin66	1	11.559	12.087	0.528	70.966	0	0	0	1	1	0	1	1	1	1	0	0	0	0	1	1	1	0	0	1	1	1	0	1	1	0	1	0	1	1	0	1	0	1	1	0	0	0	1	0	1	1	0	1
Bin67	1	12.087	12.189	0.102	71.947	0	1	0	1	1	0	1	1	1	1	0	0	0	0	1	1	1	0	0	1	1	1	0	0	1	0	1	0	1	1	0	1	0	0	1	0	0	0	1	0	1	1	0	1
Bin68	1	12.189	12.366	0.177	72.187	0	1	0	1	1	0	1	1	1	1	0	0	0	0	1	1	1	0	0	1	1	1	0	0	1	0	1	0	1	1	0	1	0	0	1	0	0	0	1	0	1	1	0	1
Bin69	1	12.366	12.659	0.293	74.477	0	1	1	1	1	0	1	1	1	1	0	0	0	0	1	1	1	0	0	1	1	1	0	1	1	0	1	0	1	1	0	1	0	0	1	0	1	0	1	0	0	1	0	1
Bin70	1	12.659	12.685	0.026	74.717	0	1	1	1	1	0	1	1	1	1	0	0	0	0	1	1	1	0	0	1	1	1	0	1	1	0	1	0	1	1	0	1	0	0	1	0	1	0	1	0	0	1	0	1
Bin71	1	12.685	12.772	0.087	75.2	0	1	1	1	1	0	1	1	1	1	0	0	0	0	1	1	1	0	0	1	1	1	0	1	1	0	1	0	1	1	0	1	0	0	1	0	1	0	1	0	0	1	0	1
Bin72	1	12.772	13.278	0.506	76.18	0	1	1	1	1	0	1	1	1	1	0	0	0	0	1	1	1	0	0	1	1	1	0	1	1	0	1	0	1	1	0	1	0	0	1	0	1	0	1	0	0	1	0	1
Bin73	1	13.278	13.532	0.254	76.42	0	1	1	1	1	0	1	1	1	1	0	0	0	0	1	1	1	0	0	1	1	1	0	1	1	0	1	0	1	1	0	1	0	0	1	0	1	0	1	0	0	1	0	1
Bin74	1	13.532	13.948	0.416	76.66	0	1	1	1	1	0	1	1	1	1	0	0	0	0	1	1	1	0	0	1	1	1	0	1	1	0	1	0	1	1	0	1	0	0	1	0	1	0	1	0	0	1	0	1
Bin75	1	13.948	14.04	0.093	76.9	0	1	0	1	1	0	1	1	1	1	0	0	0	0	1	1	1	0	0	1	1	1	0	1	1	0	1	0	1	1	0	1	0	0	1	0	1	0	1	0	0	1	0	1
Bin76	1	14.04	14.117	0.077	77.14	0	1	1	1	1	0	1	1	1	1	0	0	0	0	1	1	1	0	0	1	1	1	0	1	1	0	1	0	1	1	0	1	0	0	1	0	1	0	1	0	0	1	0	1
Bin77	1	14.117	14.252	0.135	77.379	0	1	1	1	1	0	1	1	1	1	0	0	0	0	1	1	1	0	0	1	1	1	0	1	1	0	1	0	1	1	0	1	0	0	1	0	1	0	0	0	0	1	0	1
Bin78	1	14.252	14.362	0.11	77.619	0	1	1	1	1	0	1	1	1	1	0	0	0	0	1	1	1	0	0	1	1	1	0	1	1	0	1	0	1	1	0	1	0	0	1	0	1	0	1	0	0	1	0	1
Bin79	1	14.362	14.485	0.123	78.349	0	1	1	1	1	0	1	1	1	1	0	0	0	0	1	1	1	0	0	1	1	1	0	1	1	0	1	1	1	1	0	1	0	0	1	0	1	0	1	0	0	1	0	1
Bin80	1	14.485	14.529	0.044	78.589	0	1	1	1	1	0	1	1	1	1	0	0	0	0	1	1	1	0	0	1	1	1	0	1	1	0	1	1	1	1	0	1	0	0	1	0	1	0	1	0	0	1	0	1
Bin81	1	14.529	14.624	0.095	79.569	0	1	1	1	1	0	1	1	1	1	0	0	0	0	1	1	1	0	0	1	0	1	0	1	1	0	1	1	1	1	0	1	0	1	1	0	1	0	1	0	0	1	0	1
Bin82	1	14.624	15.294	0.671	79.809	0	1	1	1	1	0	1	1	1	1	0	0	0	0	1	1	1	0	0	1	0	1	0	1	1	0	1	1	1	1	0	1	0	1	1	0	1	0	1	0	0	1	0	1
Bin83	1	15.294	15.492	0.197	80.539	0	1	1	1	1	0	1	1	1	1	0	1	0	0	1	1	1	0	0	1	0	1	0	1	1	0	1	1	1	1	0	1	0	1	1	0	1	0	1	0	0	1	0	1
Bin84	1	15.492	17.608	2.116	80.779	0	1	1	1	1	0	1	1	1	1	0	1	0	0	1	1	1	0	0	1	0	1	0	1	1	0	1	1	1	1	0	1	0	1	1	0	1	0	1	0	0	1	0	1
Bin85	1	17.608	18.331	0.723	81.019	0	1	1	1	1	0	1	1	1	1	0	1	0	0	1	1	1	0	0	1	0	1	0	1	1	0	1	1	1	1	0	1	0	1	1	0	1	0	1	0	0	1	0	1
Bin86	1	18.331	18.379	0.048	81.749	0	0	1	1	1	0	1	1	1	1	0	1	0	0	1	1	1	0	0	1	0	1	0	1	1	0	1	1	1	1	0	1	0	1	1	0	1	0	1	0	0	1	0	1
Bin87	1	18.379	18.408	0.029	81.989	0	0	0	1	1	0	1	1	1	1	0	1	0	0	1	1	1	0	0	1	0	1	0	1	1	0	1	1	1	1	0	1	0	1	1	0	1	0	1	0	0	1	0	1
Bin88	1	18.408	18.529	0.12	82.228	0	0	0	1	1	0	1	1	1	1	0	1	0	0	1	1	1	0	0	1	0	1	0	1	1	0	1	1	1	1	0	1	0	1	1	0	1	0	1	0	0	1	0	1
Bin89	1	18.529	18.778	0.249	82.711	0	0	0	1	1	0	1	1	1	1	0	1	0	0	1	1	1	0	0	1	0	1	0	1	1	0	1	1	1	1	0	1	0	1	1	0	1	0	1	0	0	1	0	1
Bin90	1	18.778	19.199	0.421	83.692	0	1	1	1	1	0	1	1	1	1	0	1	0	0	1	1	1	0	0	1	0	1	0	1	1	0	1	1	1	1	0	1	0	1	1	0	1	0	1	0	0	1	0	1
Bin91	1	19.199	19.3	0.101	83.932	0	1	1	1	1	0	1	1	1	1	0	1	0	0	1	1	1	0	0	1	0	1	0	1	1	0	1	1	1	1	0	1	0	1	1	0	1	0	1	0	0	1	0	1
Bin92	1	19.3	19.516	0.216	84.415	0	1	1	1	1	1	1	1	1	1	0	1	0	0	1	1	1	0	0	1	0	1	0	1	1	0	1	1	1	1	0	1	0	1	1	0	1	0	1	0	0	1	0	1
Bin93	1	19.516	19.55	0.035	84.655	0	1	1	1	1	1	1	1	1	1	0	1	0	0	1	1	1	0	0	1	0	1	0	1	1	0	1	1	1	1	0	1	0	1	1	0	1	0	1	0	0	1	0	1
Bin94	1	19.55	19.97	0.42	84.894	0	1	1	1	1	1	1	1	1	1	0	1	0	0	1	1	1	0	0	1	0	1	0	1	1	0	1	1	1	1	0	1	0	1	1	0	1	0	1	0	0	1	0	1
Bin95	1	19.97	20.344	0.374	85.134	0	1	1	1	1	1	1	1	1	1	0	1	0	0	1	1	1	0	0	1	0	1	0	1	1	0	1	1	1	1	0	1	0	1	1	0	1	0	1	0	0	1	0	1
Bin96	1	20.344	20.435	0.091	85.374	0	1	1	1	1	1	1	1	1	1	0	1	0	0	1	1	1	0	0	1	0	1	0	1	1	0	1	1	1	1	0	1	0	1	1	0	1	0	1	0	0	1	0	1
Bin97	1	20.435	20.463	0.028	85.857	0	1	1	1	1	1	1	1	1	1	0	1	0	0	1	1	1	0	0	0	0	1	0	1	1	0	1	1	1	1	0	1	0	1	1	0	1	0	1	0	0	1	0	1
Bin98	1	20.463	20.478	0.015	86.34	0	1	1	1	1	1	1	1	1	1	0	1	0	0	1	1	1	0	0	0	0	1	0	1	0	0	1	1	1	1	0	1	0	1	1	0	1	0	1	0	0	1	0	1
Bin99	1	20.478	20.557	0.078	87.07	0	1	1	1	1	1	1	1	1	1	0	1	0	0	1	1	1	0	0	0	0	1	0	1	0	0	1	1	1	1	0	1	0	1	1	0	1	0	1	0	0	1	0	1
Bin100	1	20.557	20.923	0.366	87.8	0	0	0	1	1	1	1	1	1	1	0	1	0	0	1	1	1	0	0	0	0	1	0	1	0	0	1	1	1	1	0	1	0	1	1	0	1	0	1	0	0	1	0	1
Bin101	1	20.923	20.941	0.019	88.283	0	0	0	1	1	1	1	1	1	1	0	1	0	0	1	1	1	0	0	0	0	1	0	1	0	0	1	1	1	0	0	1	0	1	1	0	1	0	1	0	0	1	0	1
Bin102	1	20.941	21.185	0.244	88.523	0	0	0	1	1	1	1	1	1	1	0	1	0	0	1	1	1	0	0	0	0	1	0	1	0	0	1	1	1	0	0	1	0	1	1	0	1	0	1	0	0	1	0	1
Bin103	1	21.185	22.023	0.837	90.278	0	0	0	0	1	1	1	1	1	1	0	1	0	0	1	1	1	0	0	0	0	1	0	1	0	0	0	1	1	0	1	1	0	1	1	0	1	0	1	0	1	1	0	1
Bin104	1	22.023	22.536	0.513	98.63	0	0	0	0	1	1	1	1	1	1	0	1	0	0	1	1	1	1	1	1	0	1	0	0	0	1	0	0	1	1	1	1	0	0	1	0	1	0	1	0	1	1	0	1
Bin105	1	22.536	22.576	0.041	98.87	0	0	0	0	1	1	1	1	1	1	0	1	0	0	1	1	1	1	1	1	0	1	0	0	0	1	0	0	1	1	1	1	0	0	1	0	1	0	1	0	1	1	0	1
Bin106	1	22.576	22.651	0.075	99.11	0	0	0	0	1	1	1	1	1	1	0	1	0	0	1	1	1	1	1	1	0	1	0	0	0	1	0	0	1	1	1	1	0	0	1	0	1	0	1	0	1	1	0	1
Bin107	1	22.651	22.723	0.072	99.35	0	0	0	0	1	1	1	1	1	1	0	1	0	0	1	1	1	1	1	1	0	1	0	0	0	1	0	0	1	1	1	1	0	0	1	0	1	0	1	0	1	1	0	1
Bin108	1	22.723	22.779	0.057	99.833	0	0	0	0	1	1	1	1	1	1	0	1	0	0	1	1	1	1	1	1	0	1	0	0	0	1	0	0	1	1	1	1	0	0	1	0	1	0	1	0	1	1	0	1
Bin109	1	22.779	22.836	0.057	100.073	0	0	0	0	1	1	1	1	1	1	0	1	0	0	1	1	1	1	1	1	0	1	0	0	0	1	0	0	1	1	1	1	0	0	1	0	1	0	1	0	1	1	0	1
Bin110	1	22.836	22.891	0.055	100.556	0	0	0	0	1	1	1	1	1	1	0	1	0	0	1	1	1	1	1	1	0	1	0	0	0	1	0	0	1	1	1	1	0	0	1	0	1	0	1	0	1	1	0	1
Bin111	1	22.891	22.988	0.097	100.795	0	0	0	0	1	1	1	1	0	1	0	1	0	0	1	1	1	1	1	1	0	1	0	0	0	1	0	0	1	1	1	1	0	0	1	0	1	0	1	0	1	1	0	1
Bin112	1	22.988	23.081	0.093	101.279	0	0	0	0	1	1	1	1	0	1	0	1	0	0	1	1	1	1	1	1	0	1	0	0	0	1	0	0	1	1	1	1	0	0	1	0	1	0	1	0	1	1	0	1
Bin113	1	23.081	23.231	0.15	102.009	1	0	0	0	1	1	1	1	0	1	0	1	0	0	1	1	1	1	1	1	0	1	0	0	0	1	0	0	1	1	1	1	0	0	1	0	1	0	1	0	1	1	0	1
Bin114	1	23.231	23.24	0.008	102.492	1	0	0	0	1	1	1	1	0	1	0	1	0	0	1	1	1	1	1	1	0	1	0	0	0	1	0	0	1	1	1	1	0	0	1	0	1	0	1	0	1	1	0	1
Bin115	1	23.24	23.455	0.215	102.731	1	0	0	0	1	1	1	1	0	1	0	1	0	0	1	1	1	1	1	1	0	1	0	0	0	1	0	0	1	1	1	1	0	0	1	0	1	0	1	0	1	1	0	1
Bin116	1	23.455	23.624	0.169	103.461	1	0	0	1	1	1	1	1	0	1	0	1	0	0	1	1	1	1	1	1	0	1	0	0	0	1	0	0	1	1	1	1	0	0	1	0	1	0	1	0	1	1	0	1
Bin117	1	23.624	23.677	0.053	103.701	1	0	0	1	1	1	1	1	1	1	0	1	0	0	1	1	1	1	1	1	0	1	0	0	0	1	0	0	1	1	1	1	0	0	1	0	1	0	1	0	1	1	0	1
Bin118	1	23.677	23.92	0.244	104.184	1	0	0	1	1	1	1	1	1	1	0	1	0	0	1	1	1	1	1	1	0	1	0	0	0	1	0	0	1	1	1	1	0	0	1	0	1	0	1	0	1	1	0	1
Bin119	1	23.92	23.973	0.052	105.677	1	0	0	1	1	1	1	1	1	1	0	1	0	0	1	1	1	1	1	1	0	1	0	0	0	1	0	0	1	1	1	1	0	0	1	0	1	0	1	0	1	1	0	1
Bin120	1	23.973	24.074	0.101	106.657	1	0	0	1	1	1	1	1	1	1	0	1	0	0	1	1	1	1	1	1	0	1	0	0	0	1	1	0	1	1	1	1	0	0	1	0	1	0	1	0	1	1	0	1
Bin121	1	24.074	24.185	0.11	106.897	1	0	0	1	1	1	1	1	1	1	0	1	0	0	1	1	1	1	1	1	0	1	0	0	0	1	1	0	1	1	1	1	0	0	1	0	1	0	1	0	1	1	0	1
Bin122	1	24.185	24.404	0.219	107.137	1	0	0	1	1	1	1	1	1	1	0	1	0	0	1	1	1	1	1	1	0	1	0	0	0	1	1	0	1	1	1	1	0	0	1	0	1	0	1	0	1	1	0	1
Bin123	1	24.404	24.562	0.158	113.026	1	0	0	1	1	1	1	1	1	1	0	1	0	0	1	1	1	1	1	1	0	1	0	0	0	1	1	0	1	1	1	1	0	0	1	0	1	0	1	0	1	0	0	1
Bin124	1	24.562	24.767	0.206	113.266	1	0	0	1	1	1	1	1	1	1	0	1	0	0	1	1	1	1	1	1	0	1	0	0	0	1	1	0	1	1	1	1	0	0	1	0	1	0	1	0	1	0	0	1
Bin125	1	24.767	24.821	0.054	113.996	1	0	0	1	1	1	1	1	1	1	0	1	0	0	1	1	1	1	1	1	0	1	0	0	0	1	1	0	1	1	1	1	0	0	1	0	1	0	1	0	1	0	0	1
Bin126	1	24.821	24.867	0.046	114.236	1	0	0	1	1	1	1	1	1	1	0	1	0	0	1	1	1	1	1	1	0	1	0	0	0	1	1	0	1	1	1	1	0	0	1	0	1	0	1	0	1	0	0	1
Bin127	1	24.867	25.124	0.257	114.475	1	0	0	1	1	1	1	1	1	1	0	1	0	0	1	1	1	1	1	1	0	1	0	0	0	1	1	0	1	1	1	1	0	0	1	0	1	0	1	0	1	0	0	1
Bin128	1	25.124	25.451	0.327	115.205	1	0	0	1	1	1	1	1	1	1	1	1	0	0	1	1	1	1	1	1	0	1	0	0	0	1	1	0	1	1	1	1	1	0	1	0	1	0	1	0	1	0	0	1
Bin129	1	25.451	26.243	0.791	115.445	1	0	0	1	1	1	1	1	1	1	1	1	0	0	1	1	1	1	1	1	0	1	0	0	0	1	1	0	1	1	1	1	1	0	1	0	1	0	1	0	1	0	0	1
Bin130	1	26.243	26.832	0.589	118.571	1	0	0	1	1	1	1	1	1	1	0	1	0	0	1	1	1	1	1	1	0	1	0	0	0	1	1	0	1	1	1	1	1	0	1	0	1	0	1	0	1	0	0	1
Bin131	1	26.832	27.324	0.492	118.811	1	1	0	1	1	1	1	1	1	1	0	1	0	0	1	1	1	1	1	1	0	1	0	0	0	1	1	0	1	1	1	1	1	0	1	0	1	0	1	0	1	0	0	1
Bin132	1	27.324	27.997	0.673	126.793	1	1	1	0	1	1	1	1	1	1	0	0	0	0	1	1	1	1	1	1	0	1	0	0	0	1	1	0	1	1	1	1	1	0	1	1	1	0	1	1	1	0	0	1
Bin133	1	27.997	28.11	0.114	128.027	1	1	1	0	1	1	1	1	1	1	0	0	0	0	1	1	1	1	1	1	0	1	0	0	0	1	1	0	1	1	1	1	1	0	1	1	1	0	1	0	1	0	0	1
Bin134	1	28.11	28.397	0.287	128.267	1	1	1	0	1	1	1	1	1	1	0	0	0	0	1	1	1	1	1	1	0	1	0	0	0	1	1	0	1	1	1	1	1	0	1	1	1	0	1	0	1	0	0	1
Bin135	1	28.397	28.442	0.045	128.75	1	1	1	0	1	1	1	1	1	1	0	0	0	0	1	1	1	1	1	1	0	1	0	0	0	1	1	0	1	1	1	1	1	0	1	1	1	0	1	0	1	0	0	1
Bin136	1	28.442	28.615	0.172	129.48	1	1	1	0	1	1	1	1	1	1	0	0	0	0	1	1	1	1	1	1	0	1	0	0	0	1	1	0	0	1	1	1	1	0	1	1	1	0	1	0	1	0	0	1
Bin137	1	28.615	28.666	0.052	129.72	1	1	1	0	1	1	1	1	1	1	1	0	0	0	1	1	1	1	1	1	0	1	0	0	0	1	1	0	0	1	1	1	1	0	1	1	1	0	1	0	1	0	0	1
Bin138	1	28.666	28.826	0.16	129.96	1	1	1	0	1	1	1	1	1	1	1	0	0	0	1	1	1	1	1	1	0	1	0	0	0	1	1	0	0	1	1	1	1	0	1	1	1	0	1	1	1	0	0	1
Bin139	1	28.826	28.956	0.13	130.199	1	1	1	0	1	1	1	1	1	1	1	0	0	0	1	1	1	1	1	1	0	1	0	0	0	1	1	0	0	1	1	1	1	0	1	1	1	0	1	1	1	0	0	1
Bin140	1	28.956	29.985	1.028	130.929	1	1	1	0	1	1	1	1	1	0	1	0	0	0	1	1	1	1	1	1	0	1	0	0	0	1	1	0	0	1	1	1	1	1	1	1	1	0	1	1	1	0	0	1
Bin141	1	29.985	30.077	0.092	134.635	1	1	1	0	1	1	0	0	1	0	1	0	0	0	1	1	1	1	1	1	0	1	0	0	0	1	1	0	0	1	1	1	1	1	1	1	1	0	1	1	1	0	0	1
Bin142	1	30.077	30.154	0.077	135.118	1	1	1	0	1	1	0	0	1	0	1	0	0	0	1	1	1	1	1	1	0	1	0	0	0	1	1	0	0	1	1	1	1	1	1	1	1	0	1	1	1	0	0	1
Bin143	1	30.154	30.193	0.038	135.358	1	1	1	0	1	1	0	0	1	0	1	0	0	0	1	1	1	1	1	1	0	1	0	0	0	1	1	0	0	1	1	1	1	1	1	1	1	0	1	1	1	0	0	1
Bin144	1	30.193	30.469	0.276	136.088	1	1	1	0	1	1	0	0	1	0	1	0	0	0	1	1	1	1	1	1	0	1	0	0	0	1	1	0	0	1	1	1	1	1	1	1	1	0	1	1	1	0	0	1
Bin145	1	30.469	30.501	0.032	136.327	1	1	1	0	1	1	0	0	1	0	1	0	0	0	1	1	1	1	1	1	0	1	0	0	0	1	1	0	0	1	1	1	1	1	1	1	1	0	1	1	1	0	0	1
Bin146	1	30.501	30.546	0.045	136.567	1	1	1	0	1	1	0	0	1	0	1	0	0	0	1	1	1	1	1	1	0	1	0	0	0	1	1	0	0	1	1	1	1	1	1	1	1	0	1	1	1	0	0	1
Bin147	1	30.546	30.562	0.017	136.807	1	1	1	0	1	1	0	0	1	0	1	0	0	0	1	1	1	1	1	1	0	1	0	0	0	1	1	0	0	1	1	1	1	1	1	1	1	0	1	1	1	0	0	1
Bin148	1	30.562	30.89	0.328	137.047	1	1	1	0	1	1	0	0	1	0	1	0	0	0	1	1	1	1	1	1	0	1	0	0	0	1	1	0	0	1	1	1	1	1	1	1	1	0	1	1	1	0	0	1
Bin149	1	30.89	30.972	0.082	137.287	1	1	1	0	1	1	0	0	1	0	1	0	0	0	1	1	1	1	1	1	0	1	0	0	0	1	1	0	0	1	1	1	1	1	1	1	1	0	1	1	1	0	0	1
Bin150	1	30.972	31.034	0.062	137.526	1	1	1	0	1	1	0	0	1	0	1	0	0	0	1	1	1	1	1	1	0	1	0	0	0	1	1	0	0	1	1	1	1	1	1	1	1	0	1	1	1	0	0	1
Bin151	1	31.034	31.052	0.018	137.766	1	1	1	0	1	1	0	0	1	0	1	0	0	0	1	1	1	1	1	1	0	1	0	0	0	1	1	0	0	1	1	1	1	1	1	1	1	0	1	1	1	0	0	1
Bin152	1	31.052	31.653	0.601	138.006	1	1	1	0	1	1	0	0	1	0	1	0	0	0	1	1	1	1	1	1	0	1	0	0	0	1	1	0	0	1	1	1	1	1	1	1	1	0	1	1	1	0	0	1
Bin153	1	31.653	31.702	0.049	138.246	1	1	1	0	1	1	0	0	1	0	1	0	0	0	1	1	1	1	1	1	0	1	0	0	0	1	1	0	0	1	1	1	1	1	1	1	1	0	1	1	1	0	0	1
Bin154	1	31.702	31.75	0.049	138.486	1	1	1	0	1	1	0	0	1	0	1	0	0	0	1	1	1	1	1	1	0	1	0	0	0	1	1	0	0	1	1	1	1	1	1	1	1	0	1	1	1	0	0	1
Bin155	1	31.75	31.854	0.103	138.726	1	1	1	0	1	1	0	0	1	0	1	0	0	0	1	1	1	1	1	1	0	1	0	0	0	1	1	0	0	1	1	1	1	1	1	1	1	0	1	1	1	0	0	1
Bin156	1	31.854	31.956	0.102	138.965	1	1	1	0	1	1	0	0	1	0	1	0	0	0	1	1	1	1	1	1	0	1	0	0	0	1	1	0	0	1	1	1	1	1	1	1	1	0	1	1	1	0	0	1
Bin157	1	31.956	32.106	0.15	139.205	1	1	1	0	1	1	0	0	1	0	1	0	0	0	1	1	1	1	1	1	0	1	0	0	0	1	1	0	0	1	1	1	1	1	1	1	1	0	1	1	1	0	0	1
Bin158	1	32.106	32.177	0.071	139.688	1	1	1	0	1	1	0	0	1	0	1	0	0	0	1	1	1	1	1	1	0	1	0	0	0	1	1	1	0	1	1	1	1	1	1	1	1	0	1	1	1	0	0	1
Bin159	1	32.177	32.243	0.066	140.171	1	1	1	0	1	1	0	0	1	0	1	0	0	0	1	1	1	1	1	1	0	1	0	0	0	1	1	1	0	1	1	1	1	1	1	1	1	0	1	1	1	0	0	1
Bin160	1	32.243	32.324	0.081	140.654	1	1	1	0	1	1	0	0	1	0	1	0	0	0	1	1	1	1	1	1	0	1	0	0	0	1	1	1	0	1	1	1	1	1	1	1	1	0	1	1	1	0	0	1
Bin161	1	32.324	32.718	0.394	140.894	1	1	1	0	1	1	0	0	1	0	1	0	0	0	1	1	1	1	1	1	0	1	0	0	0	1	1	1	0	1	1	1	1	1	1	1	1	0	1	1	1	0	0	1
Bin162	1	32.718	32.896	0.178	144.02	1	1	1	0	1	1	0	0	1	0	1	0	0	0	1	1	1	1	1	1	0	1	0	0	0	0	1	1	0	1	1	1	1	1	1	1	1	0	1	1	1	0	0	1
Bin163	1	32.896	33.285	0.388	145.255	1	1	1	0	1	1	0	0	1	0	1	0	0	0	1	1	1	1	1	1	0	1	0	0	0	0	1	1	0	1	1	1	1	1	1	1	1	0	1	1	1	0	0	1
Bin164	1	33.285	33.617	0.332	145.495	1	1	1	0	1	1	0	0	1	0	1	0	0	0	1	1	1	1	1	1	0	1	0	0	0	0	1	1	0	1	1	1	1	1	1	1	1	0	1	1	1	0	0	1
Bin165	1	33.617	33.842	0.225	145.734	1	1	1	0	1	1	0	0	1	0	1	0	0	0	1	1	1	1	1	1	0	1	0	0	0	0	1	1	0	1	1	1	1	1	1	1	1	0	1	1	1	0	0	1
Bin166	1	33.842	34.682	0.84	145.974	1	1	1	0	1	1	0	0	1	0	1	0	0	0	1	1	1	1	1	1	0	1	0	0	0	0	1	1	0	1	1	1	1	1	1	1	1	0	1	1	1	0	0	1
Bin167	1	34.682	34.744	0.062	146.214	1	1	1	0	1	1	0	0	1	0	1	0	0	0	1	1	1	1	1	1	0	1	0	0	0	0	1	1	0	1	1	1	1	1	1	1	1	0	1	1	1	0	0	1
Bin168	1	34.744	34.86	0.116	146.454	1	1	1	0	1	1	0	0	1	0	1	0	0	0	1	1	1	1	1	1	0	1	0	0	0	0	1	1	0	1	1	1	1	1	1	1	1	0	1	1	1	0	0	1
Bin169	1	34.86	35.075	0.215	146.937	1	1	1	0	1	1	0	0	1	0	1	0	0	0	1	1	1	1	1	1	0	1	0	0	0	0	1	1	0	1	1	1	1	1	1	1	1	0	1	1	1	0	0	1
Bin170	1	35.075	35.134	0.059	147.177	1	1	1	0	1	1	0	0	1	0	1	0	0	0	1	1	1	1	1	1	0	0	0	0	0	0	1	1	0	1	1	1	1	1	1	1	1	0	1	1	1	0	0	1
Bin171	1	35.134	35.542	0.408	147.66	1	1	1	0	1	1	0	0	1	0	1	0	0	0	1	1	1	1	1	1	0	0	0	0	0	0	1	1	0	1	1	1	1	1	1	1	1	0	1	1	1	0	0	1
Bin172	1	35.542	35.645	0.103	148.143	1	1	1	0	1	1	0	0	1	0	1	0	0	0	1	1	1	1	1	1	0	0	0	0	0	0	1	1	0	1	1	1	1	1	1	1	1	0	1	1	0	0	0	1
Bin173	1	35.645	35.774	0.129	148.383	1	1	1	0	1	1	0	0	1	0	1	0	0	0	1	1	1	1	1	1	0	0	0	0	0	0	1	1	0	1	1	1	1	1	1	1	1	0	1	1	0	0	0	1
Bin174	1	35.774	35.965	0.191	148.623	1	1	1	0	1	1	0	0	1	0	1	0	0	0	1	1	1	1	1	1	0	0	0	0	0	0	1	1	0	1	1	1	1	1	1	1	1	0	1	1	0	0	0	1
Bin175	1	35.965	36.27	0.305	149.857	1	1	1	0	1	1	0	0	1	0	1	0	0	0	1	1	1	1	1	1	0	0	0	0	0	0	1	1	0	1	1	1	1	1	1	1	1	0	1	1	0	0	0	1
Bin176	1	36.27	36.538	0.268	150.097	1	1	1	0	1	1	0	0	1	1	1	0	0	0	1	1	1	1	1	1	0	0	0	0	0	0	1	1	0	1	1	1	1	1	1	1	1	0	1	1	0	0	0	1
Bin177	1	36.538	37.332	0.793	150.337	1	1	1	0	1	1	0	0	1	1	1	0	0	0	1	1	1	1	1	1	0	0	0	0	0	0	1	1	0	1	1	1	1	1	1	1	1	0	1	1	0	0	0	1
Bin178	1	37.332	37.623	0.291	152.357	1	1	1	0	1	1	1	1	1	1	1	0	0	0	1	1	1	1	1	1	0	0	0	0	0	0	1	1	0	1	1	1	1	1	1	1	1	0	1	1	0	0	0	1
Bin179	1	37.623	37.835	0.212	152.597	1	1	1	0	1	1	1	1	1	1	1	0	0	0	1	1	1	1	1	1	0	0	0	0	0	0	1	1	0	1	1	1	1	1	1	1	1	0	1	1	0	0	0	1
Bin180	1	37.835	37.86	0.024	152.837	1	1	1	0	1	1	1	1	1	1	1	0	0	0	1	1	1	1	1	1	0	0	0	0	0	0	1	1	0	1	1	1	1	1	1	1	1	0	1	1	0	0	0	1
Bin181	1	37.86	37.96	0.1	153.077	1	1	1	0	1	1	1	1	1	1	1	0	0	0	1	1	1	1	1	1	0	0	0	0	0	0	1	1	0	1	1	1	1	1	1	1	1	0	1	1	0	0	0	1
Bin182	1	37.96	38.075	0.115	153.807	1	1	1	0	1	1	1	1	1	1	1	0	0	0	1	1	1	1	1	1	0	0	0	0	0	0	1	1	0	1	1	1	1	1	1	1	1	0	1	1	0	0	0	1
Bin183	1	38.075	38.201	0.125	154.047	1	1	1	0	1	1	1	1	1	1	1	0	0	0	1	1	1	1	1	1	0	0	0	0	0	0	1	1	0	1	1	1	1	1	1	1	1	0	1	1	0	0	0	1
Bin184	1	38.201	38.343	0.142	154.776	1	1	1	0	1	1	1	1	1	1	1	0	0	0	1	1	1	1	1	1	0	0	0	0	0	0	1	1	0	1	1	1	1	1	1	1	1	0	1	1	0	0	0	1
Bin185	1	38.343	38.367	0.024	155.016	1	1	1	0	1	1	1	1	1	1	1	0	0	0	1	1	1	1	1	1	0	0	0	0	0	0	1	1	0	1	1	1	1	1	1	1	1	0	1	1	0	0	0	1
Bin186	1	38.367	38.418	0.051	155.256	1	1	1	0	1	1	1	1	1	1	1	0	0	0	1	1	1	1	1	1	0	0	0	0	0	0	1	1	0	1	1	1	1	1	1	1	1	0	1	1	0	0	0	1
Bin187	1	38.418	38.631	0.214	157.011	1	1	1	0	1	1	1	1	1	1	1	0	0	0	1	1	1	1	1	1	0	0	0	0	0	0	1	1	0	1	1	1	1	1	1	1	1	0	1	1	0	0	0	1
Bin188	1	38.631	39.021	0.39	158.245	1	1	1	0	1	1	1	1	1	1	1	0	0	1	1	1	1	1	1	1	0	0	0	0	0	0	1	1	0	1	1	1	1	1	1	1	1	0	1	1	0	0	0	1
Bin189	1	39.021	39.109	0.087	160.536	1	1	1	0	1	1	1	1	1	1	0	0	0	1	1	1	1	1	1	1	0	0	0	0	0	0	1	1	0	1	1	1	1	1	1	1	0	0	1	1	0	0	0	1
Bin190	1	39.109	39.351	0.242	161.019	1	1	1	0	1	1	1	1	1	1	0	0	0	1	1	1	1	1	1	1	0	0	0	0	0	1	1	1	0	1	1	1	1	1	1	1	0	0	1	1	0	0	0	1
Bin191	1	39.351	39.782	0.431	161.502	1	1	1	0	1	1	1	1	1	1	0	0	0	1	1	1	1	1	1	1	0	0	0	0	0	1	1	1	0	1	1	1	1	1	1	1	0	0	1	1	0	0	0	1
Bin192	1	39.782	39.82	0.038	163.522	0	1	1	0	1	1	1	1	0	1	0	0	0	1	1	1	1	1	1	1	0	0	0	0	0	1	0	1	0	1	1	1	1	1	1	1	0	0	1	1	0	1	0	1
Bin193	1	39.82	40.119	0.299	163.762	0	1	1	0	1	1	1	1	0	1	0	0	1	1	1	1	1	1	1	1	0	0	0	0	0	1	0	1	0	1	1	1	1	1	1	1	0	0	1	1	0	1	0	1
Bin194	1	40.119	40.47	0.351	174.495	0	1	1	1	0	1	1	1	0	1	0	0	1	1	1	1	1	1	1	1	1	0	1	1	0	1	0	1	0	1	1	1	1	0	1	1	0	1	1	1	1	1	0	1
Bin195	1	40.47	40.64	0.17	178.2	0	1	1	1	0	1	1	1	0	1	0	0	1	1	1	1	1	1	1	1	1	0	1	1	0	1	0	1	0	1	1	1	1	0	1	1	0	1	1	1	0	0	0	1
Bin196	1	40.64	40.894	0.254	178.44	0	1	1	1	0	1	1	1	0	1	0	0	1	1	1	1	1	1	1	1	1	0	1	1	0	1	0	1	0	1	1	1	1	0	1	1	1	1	1	1	0	0	0	1
Bin197	1	40.894	40.961	0.068	182.744	0	1	1	1	0	1	1	1	0	1	0	0	1	0	1	1	1	1	1	1	1	1	1	1	0	1	0	1	1	0	0	1	1	0	1	0	1	1	1	1	0	0	0	1
Bin198	1	40.961	41.089	0.128	183.227	0	1	1	1	0	1	1	1	0	1	0	0	1	0	1	1	1	1	1	1	1	1	1	1	0	1	0	1	1	0	0	1	1	0	1	0	1	1	1	1	0	0	0	1
Bin199	1	41.089	41.695	0.606	188.149	0	1	1	0	0	1	0	1	0	1	0	0	0	0	1	1	1	1	1	1	1	1	1	1	0	1	0	0	1	1	1	1	1	0	1	0	1	0	1	1	0	0	1	1
Bin200	1	41.695	41.764	0.069	188.632	0	1	1	0	0	1	0	1	0	1	0	0	0	0	1	1	1	1	1	1	1	1	0	1	0	1	0	0	1	1	1	1	1	0	1	0	1	0	1	1	0	0	1	1
Bin201	1	41.764	41.821	0.057	189.362	0	1	1	0	0	1	0	1	0	1	0	0	0	0	1	1	1	1	1	1	1	1	1	1	0	1	0	0	1	1	1	1	1	0	1	0	1	0	1	1	0	0	1	1
Bin202	1	41.821	41.97	0.15	190.343	0	1	1	0	0	1	0	1	0	1	0	0	0	0	1	1	1	1	1	1	1	1	1	1	0	1	0	0	1	1	1	1	1	0	1	0	1	0	1	1	0	0	1	0
Bin203	1	41.97	42.051	0.081	190.826	0	1	1	0	0	1	0	1	0	1	0	0	0	0	1	1	1	1	1	1	1	1	1	1	0	1	0	0	1	1	1	1	1	0	1	0	1	0	1	1	0	0	1	0
Bin204	1	42.051	42.069	0.018	191.556	0	1	1	0	0	1	0	1	1	1	0	0	0	0	1	1	1	1	1	1	1	1	1	1	0	1	0	0	1	1	1	1	1	0	1	0	1	0	1	1	0	0	1	0
Bin205	1	42.069	42.089	0.02	192.039	0	1	1	0	0	1	0	1	1	1	0	0	0	0	1	1	1	1	1	1	1	1	1	1	0	1	0	0	1	1	1	1	1	0	1	0	1	0	1	1	0	0	1	0
Bin206	1	42.089	42.181	0.093	192.279	0	1	1	0	0	1	0	1	1	1	0	0	0	0	1	1	1	1	1	1	1	1	1	1	0	1	0	0	1	1	1	1	1	0	1	0	1	0	1	1	0	0	0	0
Bin207	1	42.181	42.212	0.031	192.762	0	1	1	0	0	1	0	1	1	1	0	0	0	0	1	1	1	1	1	1	1	1	1	1	0	1	0	0	1	1	1	1	1	0	1	0	1	0	1	1	0	0	0	0
Bin208	1	42.212	42.249	0.037	193.742	0	1	1	0	0	1	0	1	1	1	0	0	0	0	1	1	1	1	1	1	1	1	1	1	0	1	0	0	1	1	1	1	1	0	1	0	1	0	1	1	0	0	0	0
Bin209	1	42.249	42.315	0.066	194.225	0	1	1	0	0	1	0	1	1	1	0	0	0	0	1	1	1	1	1	1	1	1	1	1	0	1	0	0	1	1	1	1	0	0	1	0	1	0	1	1	0	0	0	0
Bin210	1	42.315	42.374	0.059	194.955	0	1	1	0	0	1	0	1	1	1	0	0	0	0	1	1	1	1	1	1	1	1	1	1	0	1	0	0	1	1	1	1	0	0	0	0	1	0	1	1	0	0	0	0
Bin211	1	42.374	42.422	0.049	195.438	0	1	1	0	0	1	0	1	1	1	0	0	0	0	1	1	1	1	1	1	1	1	1	1	0	1	0	0	1	1	1	1	0	0	0	0	1	0	1	1	0	0	0	0
Bin212	1	42.422	42.782	0.359	196.168	0	1	1	0	0	1	0	1	1	1	1	0	0	0	1	1	1	1	1	1	1	1	1	1	0	1	0	0	1	1	1	1	0	0	0	0	1	0	1	1	0	0	0	0
Bin213	1	42.782	42.883	0.101	197.661	0	1	1	0	0	1	0	1	1	1	1	0	0	0	1	1	1	1	1	1	1	1	1	1	0	1	0	0	1	1	1	1	0	0	0	0	1	1	1	1	0	0	0	0
Bin214	1	42.883	42.929	0.046	198.144	0	1	1	0	1	1	0	1	1	1	1	0	0	0	1	1	1	1	1	1	1	1	1	1	0	1	0	0	1	1	1	1	0	0	0	1	1	1	1	1	0	0	0	0
Bin215	1	42.929	42.957	0.029	199.637	0	1	1	0	1	1	0	1	1	1	1	0	0	0	1	1	1	0	0	1	1	1	1	1	0	1	0	0	1	1	1	1	0	0	0	1	1	1	1	1	0	0	0	0
Bin216	1	42.957	43.065	0.108	199.876	0	1	1	0	1	1	0	1	1	1	1	0	0	0	1	1	1	0	0	1	1	1	1	1	0	1	0	0	1	1	1	1	0	0	0	1	1	1	1	1	0	0	0	0
Bin217	1	43.065	43.269	0.204	200.606	0	1	1	0	1	1	0	1	1	1	1	0	0	0	1	1	0	0	0	1	1	1	1	1	0	1	0	0	1	1	1	1	0	0	0	1	1	1	1	1	0	0	0	0
Bin218	2	0	0.106	0.106	0	0	1	0	0	1	1	0	0	1	0	0	0	1	1	0	0	0	1	1	0	1	0	1	0	1	1	0	0	0	1	1	0	1	1	0	0	1	1	1	1	0	0	0	1
Bin219	2	0.106	0.213	0.107	0.24	0	1	0	0	1	1	0	0	1	0	0	0	1	1	0	0	0	1	1	0	1	0	1	0	1	1	0	0	0	1	1	0	1	1	0	0	1	1	1	1	0	0	0	1
Bin220	2	0.213	0.454	0.242	3.945	0	1	0	0	1	1	0	0	1	0	0	0	1	1	0	0	0	0	1	0	1	0	1	0	1	1	0	0	0	1	1	0	1	1	0	0	1	1	1	1	0	0	0	1
Bin221	2	0.454	0.495	0.04	4.675	0	1	0	0	1	1	0	0	1	0	0	0	1	1	0	0	0	0	1	0	1	0	1	0	1	1	0	0	0	1	1	0	1	1	0	0	1	1	1	1	0	0	0	1
Bin222	2	0.495	0.568	0.074	5.158	0	1	0	0	1	1	0	0	1	0	0	0	1	1	0	0	0	0	1	0	1	0	1	0	1	1	0	0	0	1	1	0	1	1	0	0	1	1	1	1	0	0	0	1
Bin223	2	0.568	0.704	0.135	5.398	0	1	0	0	1	1	0	0	1	0	0	0	1	1	0	0	0	0	1	0	1	0	1	0	1	1	0	0	0	1	1	0	1	1	0	0	1	1	1	1	0	0	0	1
Bin224	2	0.704	0.771	0.068	5.881	0	1	0	0	1	1	0	0	1	0	0	0	1	1	0	0	0	0	1	0	1	0	1	0	1	1	0	0	0	1	1	0	1	1	0	0	1	1	1	1	0	0	0	1
Bin225	2	0.771	0.831	0.06	6.364	0	1	0	0	1	1	0	0	1	0	0	0	1	1	0	0	0	0	1	0	1	0	1	0	1	1	0	0	0	1	1	0	1	1	0	0	1	1	1	1	0	0	0	1
Bin226	2	0.831	0.841	0.01	6.604	0	1	0	0	1	1	1	0	1	0	0	0	1	1	0	0	0	0	1	0	1	0	1	0	1	1	0	0	0	1	1	0	1	1	0	0	1	1	1	1	0	0	0	1
Bin227	2	0.841	0.981	0.14	7.584	0	1	0	0	1	1	1	1	1	0	0	0	1	1	0	0	0	0	0	0	1	0	1	0	1	1	0	0	0	1	1	0	1	1	0	0	1	1	1	1	0	0	0	1
Bin228	2	0.981	1.147	0.166	8.565	0	1	0	0	1	1	1	1	1	0	0	0	1	1	0	0	0	0	0	0	1	0	1	0	1	1	0	0	0	1	1	0	1	1	0	0	1	1	1	1	1	0	0	1
Bin229	2	1.147	1.197	0.051	8.805	0	1	0	0	1	1	1	1	1	0	0	0	1	1	0	0	0	0	0	0	1	0	1	0	1	1	0	0	0	1	1	0	1	1	0	0	1	1	1	1	1	0	0	1
Bin230	2	1.197	1.236	0.038	9.045	0	1	0	0	1	1	1	1	1	0	0	1	1	1	0	0	0	0	0	0	1	0	1	0	1	1	0	0	0	1	1	0	1	1	0	0	1	1	1	1	1	0	0	1
Bin231	2	1.236	1.311	0.075	9.284	0	1	0	0	1	1	1	1	1	0	0	1	1	1	0	0	0	0	0	0	1	0	1	0	1	1	0	0	0	1	1	0	1	1	0	0	1	1	1	1	1	0	0	1
Bin232	2	1.311	1.487	0.176	10.014	0	1	0	0	1	1	1	1	1	0	0	1	1	1	0	0	0	0	0	0	1	0	1	0	1	1	0	0	0	1	1	0	1	1	0	1	1	1	1	1	1	0	0	1
Bin233	2	1.487	1.646	0.159	10.744	0	1	0	0	1	1	1	1	1	0	0	1	1	1	0	0	0	0	0	0	1	0	1	0	1	1	0	0	0	1	1	0	1	1	0	1	1	1	1	1	1	0	0	1
Bin234	2	1.646	1.848	0.202	13.87	0	1	0	0	1	1	1	1	1	0	0	1	1	1	0	0	0	0	0	0	0	0	1	0	0	1	0	0	0	1	1	0	1	1	0	0	1	0	1	1	1	0	0	1
Bin235	2	1.848	2.095	0.246	14.353	0	1	0	0	1	1	1	1	1	0	0	1	1	1	0	0	0	0	0	0	0	0	1	0	0	1	0	0	0	1	1	0	1	1	0	0	1	0	1	1	1	0	0	1
Bin236	2	2.095	2.105	0.01	14.593	0	1	0	0	1	1	1	1	1	0	0	1	1	1	0	0	0	0	0	0	0	0	1	0	0	1	0	0	0	1	1	0	1	1	0	0	1	0	1	1	1	0	0	1
Bin237	2	2.105	2.571	0.466	15.323	0	1	0	0	1	1	1	1	1	0	0	1	1	1	0	0	0	0	0	0	0	0	1	0	0	1	0	0	0	1	1	0	1	1	0	0	1	0	1	1	1	0	0	1
Bin238	2	2.571	2.647	0.076	15.563	0	1	0	0	1	1	1	1	1	0	0	1	1	1	0	0	0	0	0	0	0	0	1	0	0	1	0	0	0	1	1	0	1	1	0	0	1	0	1	1	1	0	0	1
Bin239	2	2.647	2.789	0.142	16.046	0	1	0	0	1	1	1	1	1	0	0	1	1	1	0	0	0	0	0	0	0	0	1	0	0	1	0	0	0	1	1	0	1	1	0	0	1	0	1	1	1	0	0	1
Bin240	2	2.789	2.828	0.039	17.026	0	1	0	0	1	1	1	1	1	0	0	1	1	1	0	0	0	0	0	0	0	0	1	0	0	1	0	0	0	1	1	0	1	1	0	0	1	0	1	1	1	0	1	1
Bin241	2	2.828	3.15	0.323	17.509	0	1	0	0	1	1	1	1	1	0	0	1	1	1	0	0	0	0	0	0	0	0	1	0	0	1	0	0	0	1	1	0	1	1	0	0	1	0	1	1	1	0	1	1
Bin242	2	3.15	3.227	0.077	17.749	0	1	0	0	1	1	1	1	1	0	0	1	1	1	0	0	0	0	0	0	0	0	1	0	0	1	0	0	0	1	1	0	1	1	0	0	1	0	1	1	1	0	1	1
Bin243	2	3.227	3.493	0.266	17.989	0	1	0	0	1	1	1	1	1	0	0	1	1	1	0	0	0	0	0	0	0	0	1	0	0	1	0	0	0	1	1	0	1	1	0	0	1	0	1	1	1	0	1	1
Bin244	2	3.493	4.021	0.528	32.373	0	1	0	1	1	1	1	1	1	0	1	1	1	1	0	0	0	0	0	0	0	0	1	0	0	0	0	0	0	0	0	0	0	1	0	1	1	0	0	0	1	0	1	1
Bin245	2	4.021	4.18	0.159	33.354	0	1	0	1	1	1	1	1	1	0	1	1	1	1	0	0	0	0	0	1	0	0	1	0	0	0	0	0	0	0	0	1	0	0	0	0	1	0	0	0	1	0	1	1
Bin246	2	4.18	4.263	0.083	33.593	0	1	0	1	1	1	1	1	1	0	1	1	1	1	0	0	0	0	0	1	0	0	1	0	0	0	0	0	0	0	0	1	0	0	0	0	1	0	0	0	1	0	1	1
Bin247	2	4.263	4.367	0.104	33.833	0	1	0	1	1	1	1	1	1	0	1	1	1	1	0	0	0	0	0	1	0	0	1	0	0	0	0	0	0	0	0	1	0	0	0	0	1	0	0	0	1	0	1	1
Bin248	2	4.367	4.604	0.237	34.814	0	1	0	1	1	1	1	1	1	0	1	1	1	1	0	0	0	0	0	1	0	0	1	0	0	0	0	0	0	0	0	1	0	0	0	1	1	0	0	0	1	0	1	1
Bin249	2	4.604	4.749	0.144	36.306	0	1	0	1	1	1	1	1	1	0	1	1	1	1	0	0	0	0	0	1	1	0	1	0	0	0	0	0	0	0	0	1	0	0	0	1	1	0	0	0	1	0	1	1
Bin250	2	4.749	4.88	0.131	36.546	0	1	0	1	1	1	1	1	1	0	1	1	1	1	0	0	0	0	0	1	1	0	1	0	0	0	0	0	0	0	0	1	0	0	0	1	1	0	0	0	1	0	1	1
Bin251	2	4.88	4.993	0.112	38.567	0	1	0	1	1	1	1	1	1	0	1	1	1	1	0	0	0	0	0	1	1	0	1	0	0	0	0	0	0	0	0	1	0	0	0	1	1	0	0	0	1	0	1	1
Bin252	2	4.993	5.065	0.072	38.806	0	1	0	1	1	1	1	1	1	0	1	1	1	1	0	0	0	0	0	1	1	0	1	0	0	0	0	0	0	0	0	1	0	0	0	1	1	0	0	0	1	0	1	1
Bin253	2	5.065	5.399	0.333	39.536	0	1	0	1	1	1	1	1	1	0	1	1	1	0	0	0	0	0	0	1	1	0	1	0	0	0	0	0	0	0	0	1	0	0	0	1	1	0	0	0	1	0	1	1
Bin254	2	5.399	5.897	0.498	47.153	1	1	0	1	1	1	1	1	1	0	1	1	1	0	0	0	0	1	1	1	1	0	1	0	0	0	0	0	0	0	0	1	0	0	0	1	1	0	0	0	1	0	1	1
Bin255	2	5.897	6.087	0.19	48.646	1	1	0	1	1	1	1	1	1	0	1	1	1	0	0	0	0	1	1	1	1	0	1	0	0	0	0	0	0	0	0	1	0	0	0	1	1	0	0	0	1	0	1	1
Bin256	2	6.087	6.236	0.149	48.886	1	1	0	1	1	1	1	1	1	0	1	1	1	0	0	0	0	1	1	1	1	0	1	0	0	0	0	0	0	0	0	1	0	0	0	1	1	0	0	0	1	0	1	1
Bin257	2	6.236	6.387	0.152	49.126	1	1	0	1	1	1	1	1	1	0	1	1	1	0	0	0	0	1	1	1	1	0	1	0	0	0	0	0	0	0	0	1	0	0	0	1	1	0	0	0	1	0	1	1
Bin258	2	6.387	6.823	0.436	50.106	1	1	0	1	1	1	1	1	1	0	1	1	1	0	0	0	0	1	1	1	1	0	1	0	0	0	0	0	0	0	0	1	0	0	0	1	1	0	0	0	1	0	1	1
Bin259	2	6.823	7.029	0.206	54.108	0	1	0	1	1	1	0	0	1	0	1	1	1	0	0	1	0	1	1	1	1	0	1	0	0	0	0	0	0	0	0	1	1	0	0	1	1	0	0	0	1	0	1	1
Bin260	2	7.029	7.068	0.038	54.838	0	1	0	1	1	1	0	0	1	0	1	1	1	0	0	1	0	1	1	1	1	0	0	0	0	0	0	0	0	0	0	1	1	0	0	1	1	0	0	0	1	0	1	1
Bin261	2	7.068	7.267	0.199	55.078	0	1	0	1	1	1	0	0	0	0	1	1	1	0	0	1	0	1	1	1	1	0	0	0	0	0	0	0	0	0	0	1	1	0	0	1	1	0	0	0	1	0	1	1
Bin262	2	7.267	7.364	0.097	55.808	0	1	0	1	1	1	0	0	0	0	1	1	1	0	0	1	0	1	1	1	1	0	0	0	0	0	0	0	0	0	0	1	1	0	0	1	1	0	0	0	1	0	1	1
Bin263	2	7.364	7.59	0.227	61.047	1	1	0	1	1	1	0	0	0	0	1	1	1	0	0	0	0	1	1	1	1	0	0	0	0	0	0	0	0	0	0	1	1	0	0	1	1	0	0	0	1	0	1	1
Bin264	2	7.59	7.838	0.248	61.53	1	1	0	1	1	1	0	0	0	0	1	1	1	0	0	0	0	1	1	1	1	0	0	0	0	0	0	0	0	0	0	1	1	0	0	1	1	0	0	0	1	0	1	1
Bin265	2	7.838	8.015	0.177	61.77	1	1	0	1	1	1	0	0	0	0	1	1	1	0	0	0	0	1	1	1	1	0	0	0	0	0	0	0	0	0	0	1	1	0	0	1	1	0	0	0	1	0	1	1
Bin266	2	8.015	8.72	0.705	62.01	1	1	0	1	1	1	0	0	0	0	1	1	1	0	0	0	0	1	1	1	1	0	0	0	0	0	0	0	0	0	0	1	1	0	0	1	1	0	0	0	1	0	1	1
Bin267	2	8.72	8.81	0.09	62.493	1	1	0	1	1	1	0	0	0	0	1	1	1	0	0	0	0	1	1	1	1	0	0	0	0	0	0	0	0	0	0	1	1	0	0	1	1	0	0	0	1	0	1	1
Bin268	2	8.81	8.897	0.087	62.732	1	1	0	1	1	1	0	0	0	0	1	1	1	0	0	0	0	1	1	1	1	0	0	0	0	0	0	0	0	0	0	1	1	0	0	1	1	0	0	0	1	0	1	1
Bin269	2	8.897	8.999	0.102	63.462	1	1	0	1	1	1	0	0	0	0	1	1	1	0	0	0	0	1	1	1	1	0	0	0	0	0	1	0	0	0	0	1	1	0	0	1	1	0	0	0	1	0	1	1
Bin270	2	8.999	9.141	0.142	63.702	1	1	0	1	1	1	0	0	0	0	1	1	1	0	0	0	0	1	1	1	1	0	0	0	0	0	1	0	0	0	0	1	1	0	0	1	1	0	0	0	1	0	1	1
Bin271	2	9.141	9.457	0.317	64.185	1	1	0	1	1	1	0	0	0	0	1	1	1	0	0	0	0	1	1	1	1	0	0	0	0	0	1	0	0	0	0	1	1	0	0	1	1	0	0	0	1	0	1	1
Bin272	2	9.457	9.598	0.141	64.668	1	1	0	1	1	1	0	0	0	0	1	1	1	0	0	0	0	1	1	1	1	0	0	0	1	0	1	0	0	0	0	1	1	0	0	1	1	0	0	0	1	0	1	1
Bin273	2	9.598	9.924	0.326	64.908	1	1	0	1	1	1	0	0	0	0	1	1	1	0	0	0	0	1	0	1	1	0	0	0	1	0	1	0	0	0	0	1	1	0	0	1	1	0	0	0	1	0	1	1
Bin274	2	9.924	10.189	0.266	65.148	1	1	0	1	1	1	0	0	0	0	1	1	1	0	0	0	0	1	0	1	1	0	0	0	1	0	1	0	0	0	0	1	1	0	0	1	1	0	0	0	0	0	1	1
Bin275	2	10.189	10.748	0.558	66.128	1	0	0	1	1	1	0	1	0	0	1	1	1	0	0	0	1	1	0	1	1	0	0	0	1	0	1	0	0	0	0	1	1	0	0	1	1	0	0	0	0	0	1	1
Bin276	2	10.748	11.096	0.348	67.621	1	0	0	1	1	1	0	1	0	0	1	1	1	0	0	0	1	1	0	1	1	0	0	0	1	0	1	0	0	0	0	1	1	0	0	1	1	0	0	0	0	0	1	0
Bin277	2	11.096	12.036	0.94	67.861	1	0	0	1	1	1	0	1	0	0	0	1	1	0	0	0	1	1	0	1	1	0	0	0	1	0	1	0	0	0	0	1	1	0	0	1	1	0	0	0	0	0	1	0
Bin278	2	12.036	12.101	0.065	68.101	1	0	0	1	1	1	0	1	0	0	0	1	1	0	0	0	1	1	0	1	1	0	0	0	1	0	1	0	0	0	0	1	0	0	0	1	1	0	0	0	0	0	1	0
Bin279	2	12.101	15.858	3.757	70.665	1	0	0	1	1	1	0	1	0	0	0	1	1	0	0	0	1	1	0	1	1	0	0	0	1	0	1	0	0	0	0	1	0	0	0	1	1	0	0	1	0	0	1	0
Bin280	2	15.858	15.88	0.022	71.148	1	0	0	1	1	1	0	1	0	0	0	1	1	0	0	0	1	1	0	1	1	0	0	0	1	0	1	0	0	0	0	1	0	0	0	1	1	0	0	1	0	0	1	0
Bin281	2	15.88	16.087	0.207	71.388	1	0	0	1	1	1	0	1	0	0	0	1	1	0	0	0	1	1	0	1	1	0	0	0	1	0	1	0	0	0	0	1	0	0	0	1	1	0	0	1	0	0	1	0
Bin282	2	16.087	16.147	0.06	71.628	1	0	0	1	1	1	0	1	0	0	0	1	1	0	0	0	1	1	0	1	1	0	0	0	1	0	1	0	0	0	0	1	0	0	0	1	1	0	0	1	0	0	1	0
Bin283	2	16.147	16.202	0.055	71.868	1	0	0	1	1	1	0	1	0	0	0	1	1	0	0	0	1	1	0	1	1	0	0	0	1	0	1	0	0	0	0	1	0	0	0	1	1	0	0	1	0	0	1	0
Bin284	2	16.202	16.454	0.252	72.108	1	0	0	1	1	1	0	1	0	0	0	1	1	0	0	0	1	1	0	1	1	0	0	0	1	0	1	0	0	0	0	1	0	0	0	1	1	0	0	1	0	0	1	0
Bin285	2	16.454	16.549	0.096	72.348	1	0	0	1	1	1	0	1	0	0	0	1	1	0	0	0	1	1	0	1	1	0	0	0	1	0	1	0	0	0	0	0	0	0	0	1	1	0	0	1	0	0	1	0
Bin286	2	16.549	18.065	1.515	72.587	1	0	0	1	1	1	0	1	0	0	0	1	1	0	0	0	1	1	0	1	1	0	0	0	1	0	1	0	0	0	0	0	0	0	0	1	1	0	0	1	0	0	1	0
Bin287	2	18.065	18.126	0.062	73.07	1	0	0	1	1	1	0	1	0	0	0	1	1	0	0	0	1	1	0	1	1	0	0	0	1	0	1	0	0	0	0	0	0	0	0	1	1	0	0	1	0	0	1	0
Bin288	2	18.126	18.461	0.335	73.31	1	0	0	1	1	1	1	1	0	0	0	1	1	0	0	0	1	1	0	1	1	0	0	0	1	0	1	0	0	0	0	0	0	0	0	1	1	0	0	1	0	0	1	0
Bin289	2	18.461	18.525	0.063	73.55	1	0	0	1	1	1	1	1	0	0	0	1	1	0	0	0	1	1	0	1	1	0	0	0	1	0	1	0	0	0	0	0	0	0	0	1	1	0	0	1	0	0	1	0
Bin290	2	18.525	18.638	0.113	73.79	1	0	0	1	1	1	1	1	0	0	0	1	1	0	0	0	1	1	0	1	1	0	0	0	1	0	1	0	0	0	0	0	0	0	0	1	1	0	0	1	0	0	1	0
Bin291	2	18.638	18.691	0.053	74.03	1	0	0	1	1	1	1	1	0	0	0	1	1	0	0	0	1	1	0	1	1	0	0	0	1	0	1	0	0	0	0	0	0	0	0	1	1	0	0	1	0	0	1	0
Bin292	2	18.691	18.744	0.053	74.76	1	0	0	1	1	1	1	1	0	0	0	1	1	0	0	0	1	1	0	1	1	0	0	0	1	0	1	0	0	0	0	0	0	0	0	1	1	0	0	1	1	0	1	0
Bin293	2	18.744	18.803	0.059	74.999	1	0	0	1	1	1	1	1	0	0	0	1	1	0	0	0	1	1	0	1	1	0	0	0	1	0	1	0	0	0	0	0	0	0	0	1	1	0	0	1	1	0	1	0
Bin294	2	18.803	19.068	0.265	75.729	1	0	0	1	0	1	1	1	0	0	0	1	1	0	0	0	1	1	0	1	1	0	0	0	1	0	1	0	0	0	0	0	0	0	0	1	1	0	0	0	1	0	1	0
Bin295	2	19.068	19.192	0.124	77.222	1	0	0	1	0	1	1	1	0	0	0	1	1	0	0	0	1	0	0	1	1	0	1	0	1	0	1	0	0	0	0	0	0	0	0	1	1	0	0	0	1	0	1	0
Bin296	2	19.192	19.233	0.041	77.462	1	0	0	1	0	1	1	1	0	0	0	1	1	0	0	0	1	0	0	1	1	0	1	0	1	0	1	0	0	0	0	0	0	0	0	1	1	0	0	0	1	0	1	0
Bin297	2	19.233	19.299	0.067	77.702	1	0	0	1	0	1	1	1	0	0	0	1	1	0	0	0	1	0	0	1	1	0	1	0	1	0	1	0	0	0	0	0	0	0	0	1	1	0	0	0	1	0	1	0
Bin298	2	19.299	19.497	0.197	77.941	1	0	0	1	0	1	1	1	0	0	0	1	1	0	0	0	1	0	0	1	1	0	1	0	1	0	1	0	0	0	0	0	0	0	0	1	1	0	0	0	1	0	1	0
Bin299	2	19.497	19.568	0.071	78.181	1	0	0	1	0	1	1	1	0	0	0	1	1	0	0	0	1	0	0	1	1	0	1	0	1	0	1	0	0	0	0	0	0	0	0	1	1	0	0	0	1	0	1	0
Bin300	2	19.568	19.645	0.076	78.911	1	0	0	1	0	1	1	1	0	0	0	1	1	0	0	0	1	1	1	1	1	0	1	0	1	0	1	0	0	0	0	0	0	0	0	1	1	0	0	0	1	0	1	0
Bin301	2	19.645	19.671	0.026	79.151	1	0	0	1	0	1	1	1	0	0	0	1	1	0	0	0	1	1	1	1	1	0	1	0	1	0	1	0	0	0	0	0	0	0	0	1	1	0	0	0	1	0	1	0
Bin302	2	19.671	19.749	0.078	79.634	1	0	0	1	0	1	1	1	0	0	0	1	1	0	0	0	1	1	1	1	1	0	1	0	1	0	1	0	0	0	0	0	0	0	0	1	1	0	0	0	1	0	1	0
Bin303	2	19.749	19.857	0.108	79.874	1	0	0	1	0	1	1	1	0	0	0	1	1	0	0	0	1	1	1	1	1	0	1	0	1	0	1	0	0	0	0	0	0	0	0	1	1	0	0	0	1	0	1	0
Bin304	2	19.857	19.971	0.114	80.357	1	0	0	1	0	1	1	1	0	0	0	1	1	0	0	0	1	1	1	1	1	0	1	0	1	0	1	0	0	0	0	0	0	0	0	1	1	0	0	0	1	0	1	0
Bin305	2	19.971	20.008	0.037	81.087	1	0	0	1	0	1	1	1	0	0	0	1	1	0	0	0	1	1	1	1	1	0	1	0	1	0	1	0	0	0	0	0	0	0	0	1	1	0	0	0	1	0	1	0
Bin306	2	20.008	20.057	0.049	81.57	1	0	0	1	0	1	1	1	0	0	0	1	1	0	0	0	1	1	1	1	1	0	1	0	1	0	1	0	0	0	0	0	0	0	0	1	1	0	0	0	1	0	1	0
Bin307	2	20.057	20.102	0.045	81.81	1	0	0	1	0	1	1	1	0	0	0	1	1	0	0	0	1	1	1	1	1	0	1	0	1	0	1	0	0	0	0	0	0	0	0	1	1	0	0	0	1	0	1	0
Bin308	2	20.102	20.278	0.176	82.293	1	0	0	1	0	1	1	1	0	0	0	1	1	0	0	0	1	1	1	1	1	0	1	0	1	0	1	0	0	0	0	0	0	0	0	1	1	0	0	0	1	0	1	0
Bin309	2	20.278	20.52	0.242	82.776	1	0	0	1	0	1	1	1	0	0	0	1	1	0	0	0	1	1	1	1	1	0	1	0	1	0	1	0	0	0	0	0	0	0	0	1	1	0	0	0	1	0	1	0
Bin310	2	20.52	20.669	0.149	83.016	1	0	0	1	0	1	1	1	0	0	0	1	1	0	0	0	1	1	1	1	1	0	1	0	1	0	1	0	0	0	0	0	0	0	0	1	1	0	0	0	1	0	1	0
Bin311	2	20.669	28.616	7.947	136.016	0	0	0	1	1	0	0	0	1	0	1	0	0	0	1	1	0	1	0	1	1	1	1	0	1	0	1	1	1	0	0	1	0	0	0	1	0	0	0	0	1	0	1	1
Bin312	2	28.616	28.725	0.109	136.746	0	0	0	1	1	0	0	0	1	0	1	0	0	0	1	1	0	1	0	1	1	1	1	0	1	0	1	1	1	0	0	1	0	0	0	1	0	0	0	0	1	0	1	1
Bin313	2	28.725	29.189	0.464	137.229	0	0	0	1	1	0	0	0	1	0	1	0	0	0	1	1	0	1	0	1	1	1	1	0	1	0	1	1	1	0	0	1	0	0	0	1	0	0	0	0	1	0	1	1
Bin314	2	29.189	29.397	0.208	138.721	0	0	0	1	1	0	0	0	1	0	1	0	0	0	1	1	0	1	0	0	0	1	1	0	1	0	1	1	1	0	0	1	0	0	0	0	0	0	0	0	1	0	1	1
Bin315	2	29.397	29.443	0.046	138.961	0	0	0	1	1	0	0	0	1	0	1	0	0	0	1	1	0	1	0	0	0	1	1	0	1	0	1	1	1	0	0	1	0	0	0	0	0	0	1	0	1	0	1	1
Bin316	2	29.443	29.587	0.145	139.444	0	0	0	1	1	0	0	0	1	0	1	0	0	0	1	1	0	1	0	0	0	1	1	0	1	0	1	0	1	0	0	1	0	0	0	0	0	0	1	0	1	0	1	1
Bin317	2	29.587	29.999	0.412	139.684	0	0	0	1	1	0	0	0	1	0	1	0	0	0	1	1	0	1	0	0	0	1	1	0	1	0	1	0	1	0	0	1	0	0	0	0	0	0	1	0	1	0	1	1
Bin318	2	29.999	30.565	0.566	140.665	0	0	0	1	1	0	0	0	1	0	1	0	0	0	1	1	0	1	0	0	0	1	1	0	1	0	1	0	1	0	0	1	0	0	0	0	0	0	1	0	1	0	1	1
Bin319	2	30.565	30.614	0.049	140.904	0	0	0	1	1	0	0	0	1	0	1	0	0	0	1	1	0	1	0	0	0	1	1	0	1	0	1	0	1	0	0	1	0	0	0	0	0	0	1	0	1	0	1	1
Bin320	2	30.614	30.76	0.146	141.885	0	0	0	1	1	0	0	0	1	0	1	0	0	0	1	1	0	1	0	0	0	1	1	0	1	0	1	0	0	0	0	1	0	0	0	0	0	0	1	0	1	0	0	1
Bin321	2	30.76	30.786	0.026	142.125	0	0	0	1	1	0	0	0	1	0	0	0	0	0	1	1	0	1	0	0	0	1	1	0	1	0	1	0	0	0	0	1	0	0	0	0	0	0	1	0	1	0	0	1
Bin322	2	30.786	31.059	0.274	143.617	0	0	0	1	1	0	0	0	1	0	0	0	0	0	1	1	0	0	0	0	0	1	1	0	1	0	1	0	0	0	0	1	0	0	0	0	0	0	1	0	1	0	0	1
Bin323	2	31.059	31.209	0.15	145.11	0	0	0	1	1	0	0	0	1	0	1	0	0	0	1	1	0	0	0	0	0	1	1	0	1	0	1	0	0	0	0	1	0	0	0	0	0	0	1	0	1	0	0	1
Bin324	2	31.209	31.251	0.042	145.593	0	0	0	1	1	0	0	0	0	0	1	0	0	0	1	1	0	0	0	0	0	1	1	0	1	0	1	0	0	0	0	1	0	0	0	0	0	0	1	0	1	0	0	1
Bin325	2	31.251	31.389	0.138	145.833	0	0	0	1	1	0	0	0	0	0	1	0	0	0	1	1	0	0	0	0	0	1	1	0	1	0	1	0	0	0	0	1	0	0	0	0	0	0	1	0	1	1	0	1
Bin326	2	31.389	31.533	0.144	146.316	0	0	0	0	1	0	0	0	0	0	1	0	0	0	1	1	0	0	0	0	0	1	1	0	1	0	1	0	0	0	0	1	0	0	0	0	0	0	1	0	1	1	0	1
Bin327	2	31.533	31.543	0.01	146.556	0	0	0	0	1	0	0	0	0	0	1	0	0	0	1	1	0	0	0	0	0	1	1	0	1	0	1	0	0	0	0	1	0	0	0	0	0	0	1	0	1	1	0	1
Bin328	2	31.543	31.596	0.053	146.795	0	0	0	0	1	0	0	0	0	0	1	0	0	0	1	1	0	0	0	0	0	1	1	0	1	0	1	0	0	0	0	1	0	0	0	0	0	0	1	0	1	1	0	1
Bin329	2	31.596	31.646	0.05	147.525	0	0	0	0	1	0	0	0	0	0	1	0	0	0	1	1	0	0	0	0	0	1	1	0	1	0	1	0	0	0	0	1	0	0	0	0	0	0	1	0	1	1	0	1
Bin330	2	31.646	31.984	0.338	147.765	0	0	0	0	1	0	0	0	0	0	1	0	0	0	1	1	0	0	0	0	0	1	1	0	1	0	1	0	0	0	0	1	0	0	0	0	0	0	1	0	1	1	0	1
Bin331	2	31.984	32.263	0.279	148.005	0	0	0	0	1	0	0	0	0	0	1	0	0	0	1	1	0	0	0	0	0	1	1	0	1	0	1	0	0	0	0	1	0	0	0	0	0	0	1	0	1	1	0	1
Bin332	2	32.263	33.446	1.184	149.24	0	0	0	0	1	0	0	0	0	0	1	0	0	0	1	1	0	0	0	0	0	1	1	0	1	0	1	0	0	0	0	1	0	0	0	0	0	0	1	0	1	1	0	1
Bin333	2	33.446	33.745	0.299	156.147	0	0	0	1	0	0	0	0	0	0	1	0	0	0	1	1	1	0	0	0	0	1	1	0	1	0	1	0	0	0	0	1	0	0	0	0	0	0	1	0	1	1	0	1
Bin334	2	33.745	33.758	0.013	156.387	0	0	0	1	0	0	0	0	0	0	1	0	0	0	1	1	1	0	0	0	0	1	1	0	1	0	1	0	0	0	0	1	0	0	0	0	0	0	1	0	1	1	0	1
Bin335	2	33.758	33.991	0.233	157.88	0	0	0	1	0	0	0	0	0	0	1	0	0	0	1	1	1	0	0	0	0	1	1	0	1	0	1	0	0	0	0	1	0	0	0	0	0	0	1	0	1	1	0	1
Bin336	2	33.991	34.167	0.175	161.006	0	0	0	1	0	0	0	0	0	0	1	0	0	0	1	1	1	0	0	1	0	1	1	0	1	0	1	1	0	0	0	1	0	0	0	0	0	0	1	0	1	1	1	1
Bin337	2	34.167	34.293	0.126	161.986	0	0	0	1	1	0	0	0	0	0	1	0	0	0	1	1	1	0	0	1	0	1	1	0	1	0	1	1	0	0	0	1	0	0	0	0	0	0	1	0	1	1	0	1
Bin338	2	34.293	34.34	0.048	162.469	0	0	0	1	1	0	0	0	0	0	1	0	0	0	1	1	1	0	0	1	0	1	1	0	1	0	1	1	1	0	0	1	0	0	0	0	0	0	1	0	1	1	0	1
Bin339	2	34.34	34.387	0.046	162.709	0	0	0	1	1	0	0	0	0	0	1	0	0	0	1	1	1	0	0	1	0	1	1	0	1	0	1	1	1	0	0	1	0	0	0	0	0	0	1	0	1	1	0	1
Bin340	2	34.387	34.472	0.085	163.192	0	0	0	1	1	0	0	0	0	0	1	0	0	0	1	1	1	0	0	1	0	1	1	0	1	0	1	1	1	0	0	1	0	0	0	0	0	0	1	0	1	1	0	1
Bin341	2	34.472	34.503	0.032	163.675	0	0	0	1	1	0	0	0	0	0	1	0	0	0	1	1	1	0	0	1	0	1	1	0	1	0	1	1	1	0	0	1	0	0	0	0	0	0	1	0	1	1	0	1
Bin342	2	34.503	34.585	0.082	163.915	0	0	0	1	1	0	0	0	0	0	1	0	0	0	1	1	1	0	0	1	0	1	1	0	1	0	1	1	1	0	0	1	0	0	0	0	0	0	1	0	1	1	0	1
Bin343	2	34.585	34.738	0.152	164.155	0	0	0	1	1	0	0	0	0	0	1	0	0	0	1	1	1	0	0	1	0	1	1	0	1	0	1	1	1	0	0	1	0	0	0	0	0	0	0	0	1	1	0	1
Bin344	2	34.738	34.863	0.125	166.445	0	0	0	1	1	0	0	0	0	0	1	0	0	0	1	1	1	0	0	1	0	1	1	0	1	1	1	1	1	0	0	1	0	0	0	0	0	0	0	0	1	1	0	1
Bin345	2	34.863	34.973	0.111	166.685	0	0	0	1	1	0	0	0	0	0	1	0	0	0	1	1	1	0	0	1	0	1	1	0	1	1	1	1	1	0	0	1	0	0	0	0	0	0	0	0	1	1	0	1
Bin346	2	34.973	35.103	0.13	167.168	0	0	0	1	1	0	0	0	0	0	1	0	0	0	1	1	1	0	0	1	0	1	1	0	1	0	1	1	1	0	0	1	0	0	0	0	0	0	0	0	1	1	0	1
Bin347	2	35.103	35.129	0.026	167.651	0	0	0	1	1	0	0	0	0	0	1	0	0	0	1	1	1	0	0	1	0	1	1	0	1	0	1	1	1	0	0	1	0	0	0	0	0	0	0	0	1	1	0	1
Bin348	2	35.129	35.154	0.025	169.672	0	0	0	0	1	0	0	0	0	0	1	0	0	0	1	1	1	0	0	1	0	1	1	0	1	0	1	1	0	0	0	1	0	0	0	0	0	0	0	0	1	1	0	1
Bin349	2	35.154	35.209	0.055	169.912	0	0	0	0	1	0	0	0	0	0	1	0	0	0	1	1	1	0	0	1	0	1	1	0	1	0	1	1	0	0	0	1	0	0	0	0	0	0	0	0	1	1	0	1
Bin350	2	35.209	35.244	0.035	170.395	0	0	0	0	1	0	0	0	0	0	1	0	0	0	1	1	1	0	0	1	0	1	1	0	1	0	1	1	0	0	0	1	0	0	0	0	0	0	0	0	1	1	0	1
Bin351	2	35.244	35.323	0.079	171.125	0	0	0	0	1	0	0	0	0	0	1	1	0	0	1	1	1	0	0	1	0	1	1	0	1	0	1	1	0	0	0	1	0	0	0	0	0	0	0	0	1	1	0	1
Bin352	2	35.323	35.378	0.055	171.364	0	0	0	0	1	0	0	0	0	0	1	1	0	0	1	1	1	0	0	1	0	1	1	0	1	0	1	1	0	0	0	1	0	0	0	0	0	0	0	0	1	1	0	1
Bin353	2	35.378	35.427	0.048	174.208	0	1	1	1	1	0	0	0	0	0	1	1	0	0	1	1	0	0	0	1	0	1	1	0	1	0	1	1	0	0	0	1	0	0	0	0	0	0	0	0	1	1	0	1
Bin354	2	35.427	35.705	0.279	174.447	0	1	1	1	1	0	0	0	0	0	1	1	0	0	1	1	0	0	0	1	0	1	1	1	1	0	1	1	0	0	0	1	0	0	0	0	0	0	0	0	1	1	0	1
Bin355	2	35.705	35.749	0.044	174.93	0	1	1	1	1	0	0	0	0	0	1	1	0	0	1	1	0	0	0	1	0	1	1	1	1	0	1	1	0	0	0	1	0	0	0	0	0	0	0	0	1	1	0	1
Bin356	2	35.749	35.93	0.181	175.414	0	1	1	1	1	0	0	0	0	0	1	1	0	0	1	1	0	0	0	1	0	1	1	1	1	0	1	1	0	0	0	1	0	0	0	0	0	0	0	0	1	1	0	1
Bin357	3	0	0.265	0.265	0	1	1	0	0	0	0	0	0	1	0	0	1	0	1	1	1	0	1	1	0	0	1	1	1	1	1	1	1	0	1	0	1	1	1	0	1	0	0	1	1	1	0	0	0
Bin358	3	0.265	0.367	0.102	0.24	1	1	0	0	0	0	0	0	1	0	0	1	0	1	1	1	0	1	1	0	0	1	1	1	1	1	1	1	0	1	0	1	1	1	0	1	0	0	1	1	1	0	0	0
Bin359	3	0.367	0.529	0.162	0.97	1	1	0	0	0	0	0	0	1	0	0	1	0	1	1	1	0	1	1	0	0	1	1	1	1	1	1	1	0	1	0	1	1	1	0	1	0	0	1	1	1	0	1	0
Bin360	3	0.529	1.115	0.586	1.95	1	1	0	0	0	0	0	0	1	0	0	1	0	1	1	1	0	1	1	0	0	1	1	1	1	1	1	1	0	1	0	1	1	1	0	1	0	0	1	1	1	0	1	0
Bin361	3	1.115	1.843	0.727	10.681	1	1	1	0	0	1	0	0	1	1	0	1	0	0	1	1	0	1	0	0	0	1	1	1	1	1	1	0	0	1	1	1	1	1	0	1	0	0	1	1	1	0	1	0
Bin362	3	1.843	1.875	0.032	11.164	1	1	1	0	1	1	0	0	1	1	0	1	0	0	1	1	0	1	0	0	0	1	1	1	1	1	1	0	0	1	1	1	1	1	1	1	0	0	1	1	1	0	1	0
Bin363	3	1.875	2.096	0.221	11.404	1	1	1	0	1	1	0	0	1	1	0	1	0	0	1	1	0	1	0	0	0	1	1	1	1	1	1	0	0	1	1	1	1	1	1	1	0	0	1	1	1	0	1	0
Bin364	3	2.096	2.159	0.063	12.384	1	1	1	0	1	1	1	0	1	1	0	1	0	0	1	1	0	1	0	0	0	1	1	1	1	1	1	0	0	1	1	1	1	1	1	1	0	0	1	1	1	0	1	0
Bin365	3	2.159	2.213	0.053	12.867	1	1	1	0	0	1	1	0	1	1	0	1	0	0	1	1	0	1	0	0	0	1	1	1	1	1	1	0	0	1	1	1	1	1	1	1	0	0	1	1	1	0	1	0
Bin366	3	2.213	2.329	0.116	14.888	1	1	1	0	0	1	1	0	1	1	0	1	0	0	1	1	0	1	0	0	0	0	1	1	1	1	1	0	0	1	1	1	1	1	1	1	0	0	1	0	1	0	1	0
Bin367	3	2.329	2.512	0.183	15.128	1	1	1	0	0	1	1	0	1	1	0	1	0	0	1	1	0	1	0	0	0	0	1	1	1	1	1	0	0	1	1	1	1	1	1	1	0	0	1	0	1	0	1	0
Bin368	3	2.512	2.639	0.127	15.368	1	1	1	0	0	1	1	0	1	1	0	1	0	0	1	1	0	1	0	0	0	0	1	1	1	1	1	0	0	1	1	1	1	1	1	1	0	0	1	0	1	0	1	0
Bin369	3	2.639	2.72	0.081	16.348	1	1	1	0	0	1	1	0	1	1	0	1	0	0	1	1	0	1	0	0	0	0	1	1	1	1	1	0	0	1	1	1	1	1	1	1	0	0	1	0	1	0	1	0
Bin370	3	2.72	3.127	0.407	16.588	1	1	1	0	0	1	1	0	1	1	0	1	0	0	1	1	0	1	0	0	0	0	1	1	1	1	1	0	0	1	1	1	1	1	1	1	0	0	1	0	1	0	1	0
Bin371	3	3.127	3.223	0.096	17.318	1	1	1	0	0	1	1	0	1	1	0	1	0	0	1	1	0	1	0	0	0	0	1	1	1	1	1	0	0	1	1	1	1	1	1	1	0	0	1	0	0	0	1	0
Bin372	3	3.223	3.277	0.054	20.161	1	1	1	0	0	1	1	0	1	1	0	1	0	0	1	1	0	1	0	0	0	0	1	1	1	1	1	0	1	1	1	1	1	1	1	1	0	0	1	0	0	0	1	0
Bin373	3	3.277	3.342	0.065	20.401	1	1	1	0	0	1	1	0	1	1	0	1	0	0	1	1	0	1	0	0	0	0	1	1	0	1	1	0	1	1	1	1	1	1	1	1	0	0	1	0	0	0	1	0
Bin374	3	3.342	3.481	0.139	20.64	1	1	1	0	0	1	1	0	1	1	0	1	1	0	1	1	0	1	0	0	0	0	1	1	0	1	1	0	1	1	1	1	1	1	1	1	0	0	1	0	0	0	1	0
Bin375	3	3.481	3.781	0.3	22.661	1	0	0	0	0	1	1	0	1	1	0	1	1	0	1	1	0	1	1	0	0	0	1	1	0	1	0	0	1	1	1	1	1	1	0	1	0	0	1	0	0	0	1	0
Bin376	3	3.781	4.586	0.805	35.144	1	0	0	1	0	1	1	1	0	1	1	1	1	0	1	1	0	1	1	1	0	0	1	1	0	1	0	0	1	1	1	0	1	1	0	1	1	0	1	0	0	0	1	1
Bin377	3	4.586	4.894	0.307	35.383	0	0	0	1	0	1	1	1	0	1	1	1	1	0	1	1	0	1	1	1	0	0	1	1	0	1	0	0	1	1	1	0	1	1	0	1	1	0	1	0	0	0	1	1
Bin378	3	4.894	5.515	0.621	37.674	0	0	0	1	0	1	1	1	0	1	1	1	1	0	1	1	0	1	1	1	0	0	1	1	0	1	0	0	1	1	1	0	1	1	0	1	1	0	1	0	0	0	1	1
Bin379	3	5.515	5.621	0.106	39.429	0	0	0	1	0	1	1	1	0	1	1	1	1	0	1	1	0	1	1	1	0	0	1	1	0	1	0	0	1	1	1	0	1	1	0	1	1	0	1	0	0	0	1	1
Bin380	3	5.621	5.868	0.247	40.158	0	0	0	1	0	1	1	1	0	1	1	1	1	0	1	1	0	1	1	1	0	0	1	1	0	1	0	0	1	1	1	0	1	1	0	1	1	0	1	0	0	0	1	1
Bin381	3	5.868	5.942	0.073	40.642	0	0	0	1	0	1	1	1	0	1	1	1	1	0	1	1	0	1	1	1	0	0	1	1	0	1	0	0	1	1	1	0	1	1	0	1	1	0	1	0	0	0	1	1
Bin382	3	5.942	6.04	0.098	40.881	0	0	0	1	0	1	1	1	0	1	1	1	1	0	1	1	0	1	1	1	0	0	1	1	0	1	0	0	1	1	1	0	1	1	0	1	1	0	1	0	0	0	1	1
Bin383	3	6.04	6.596	0.556	41.364	0	1	0	1	0	1	1	1	0	1	1	1	1	0	1	1	0	1	1	1	0	0	1	1	0	1	0	0	1	1	1	0	1	1	0	1	1	0	1	0	0	0	1	1
Bin384	3	6.596	7.877	1.282	42.345	0	1	0	1	1	1	1	1	0	1	1	1	1	0	1	1	0	0	1	1	0	0	1	1	0	1	0	0	1	1	1	0	1	1	0	1	1	0	1	0	0	0	1	1
Bin385	3	7.877	8.534	0.656	51.076	0	1	0	1	1	0	1	1	0	0	1	1	1	0	1	1	0	0	1	1	0	0	1	1	0	0	0	1	1	1	1	0	1	1	0	1	1	0	1	0	0	0	1	1
Bin386	3	8.534	8.659	0.125	52.056	0	1	0	1	1	0	1	1	0	0	1	1	1	0	1	1	0	0	0	1	0	0	1	1	0	0	0	1	1	0	0	0	1	1	0	1	1	0	1	0	0	0	1	1
Bin387	3	8.659	8.751	0.092	52.786	0	1	0	1	1	0	1	1	0	0	1	1	1	0	1	1	0	0	0	1	0	0	0	1	0	0	0	1	1	0	0	0	1	1	0	1	1	0	1	0	0	0	1	1
Bin388	3	8.751	8.783	0.033	53.026	1	1	0	1	1	0	1	1	0	0	1	1	1	0	1	1	0	0	0	1	0	0	0	1	0	0	0	1	1	0	0	0	1	1	0	1	1	0	1	0	0	0	1	1
Bin389	3	8.783	9.242	0.459	53.266	1	1	0	1	1	0	1	1	0	0	1	0	1	0	1	1	0	0	0	1	0	0	0	1	0	0	0	1	1	0	0	0	1	1	0	1	1	0	1	0	0	0	1	1
Bin390	3	9.242	9.256	0.014	53.505	1	1	0	1	1	0	1	1	0	0	1	0	1	0	1	1	0	0	0	1	0	0	0	1	0	0	0	1	1	0	0	0	1	1	0	1	1	0	1	0	0	0	1	1
Bin391	3	9.256	9.28	0.024	53.745	1	1	0	1	1	0	1	1	0	0	1	0	1	0	1	1	0	0	0	1	0	0	0	1	0	0	0	1	1	0	0	0	1	1	0	1	1	0	1	0	0	0	1	1
Bin392	3	9.28	9.337	0.057	53.985	1	1	0	1	1	0	1	1	0	0	1	0	1	0	1	1	0	0	0	1	0	0	0	1	0	0	0	1	1	0	0	0	1	1	0	1	1	0	1	0	0	0	1	1
Bin393	3	9.337	9.372	0.036	54.225	1	1	0	1	1	0	1	1	0	0	1	0	1	0	1	1	0	0	0	1	0	0	0	1	0	0	0	1	1	0	0	0	1	1	0	1	1	0	1	0	0	0	1	1
Bin394	3	9.372	9.423	0.051	54.465	1	1	0	1	1	0	1	1	0	0	1	0	1	0	1	1	0	0	0	1	0	0	0	1	0	0	0	1	1	0	0	0	1	1	0	1	1	0	1	0	0	0	1	1
Bin395	3	9.423	9.507	0.084	54.948	1	1	0	1	1	0	1	1	1	0	1	0	1	0	1	1	0	0	0	1	0	0	0	1	0	0	0	1	1	0	0	0	1	1	0	1	1	0	1	0	0	0	1	1
Bin396	3	9.507	9.528	0.021	55.431	1	1	0	1	1	0	1	1	1	0	1	0	1	0	1	1	0	0	0	1	0	0	0	1	0	0	0	1	1	0	0	0	1	1	0	1	1	0	1	0	0	0	1	1
Bin397	3	9.528	9.69	0.161	56.161	1	1	0	1	1	0	1	1	1	0	1	0	1	0	1	1	0	0	0	1	0	0	0	1	0	0	0	1	1	0	0	0	1	1	0	1	1	0	1	0	0	0	1	1
Bin398	3	9.69	9.986	0.296	56.401	1	1	0	1	1	0	1	1	1	0	1	0	1	0	1	1	0	0	0	1	0	0	0	1	0	0	0	1	1	0	0	0	1	1	0	1	1	0	1	0	0	0	1	1
Bin399	3	9.986	10.038	0.052	58.421	1	1	0	1	1	0	1	1	1	0	1	0	1	0	1	1	0	0	0	1	0	0	0	1	0	0	0	1	1	0	0	0	1	1	0	1	1	0	1	0	0	0	1	1
Bin400	3	10.038	10.087	0.049	58.661	1	1	0	1	1	0	1	1	1	0	1	0	1	0	1	1	0	0	0	1	0	0	0	1	0	0	0	1	1	0	0	0	1	1	0	1	1	0	1	0	0	0	1	1
Bin401	3	10.087	10.123	0.036	58.901	1	1	0	1	1	0	1	1	1	0	1	0	1	0	1	1	0	0	0	1	0	0	0	1	0	0	0	1	1	0	0	0	1	1	0	1	1	0	1	0	0	0	1	1
Bin402	3	10.123	10.177	0.054	59.141	1	1	0	1	1	0	1	1	1	0	1	0	1	0	1	1	0	0	0	1	0	0	0	1	0	0	0	1	1	0	0	0	1	1	0	1	1	0	1	0	0	0	1	1
Bin403	3	10.177	10.435	0.259	59.624	1	1	0	1	1	0	1	1	1	0	1	0	1	0	1	1	0	0	0	1	0	0	0	1	0	0	0	1	1	0	0	0	1	1	0	1	1	0	1	0	0	0	1	1
Bin404	3	10.435	10.777	0.342	64.234	1	1	0	1	1	0	1	1	1	1	0	0	1	0	1	1	0	0	0	1	0	0	0	1	0	0	1	1	1	0	0	0	1	1	0	1	1	0	0	0	0	0	1	1
Bin405	3	10.777	10.972	0.195	64.717	1	1	0	1	1	0	1	1	1	1	0	0	1	0	1	1	0	0	0	1	0	0	0	1	0	0	1	1	1	0	0	0	1	1	0	1	1	0	0	0	0	0	1	1
Bin406	3	10.972	11.176	0.204	64.957	1	1	0	1	1	0	1	1	1	1	0	0	1	0	1	1	0	0	0	1	0	0	0	1	0	0	1	1	1	0	0	0	1	1	0	1	1	0	0	0	0	0	1	1
Bin407	3	11.176	11.316	0.14	65.197	1	1	0	1	1	0	1	1	1	1	0	0	1	0	1	1	0	0	0	1	0	0	0	1	0	0	1	1	1	0	0	0	1	1	0	1	1	0	0	0	0	0	1	1
Bin408	3	11.316	12.114	0.798	69.5	1	1	0	1	1	0	1	1	1	1	0	0	1	0	1	1	0	0	0	0	0	0	0	0	0	0	1	1	1	0	0	0	1	1	0	1	1	0	0	0	0	0	1	1
Bin409	3	12.114	12.563	0.449	70.481	1	1	0	1	1	0	1	1	1	1	0	0	1	0	1	1	0	0	0	0	0	0	0	0	0	0	1	1	1	0	0	0	1	1	0	1	1	0	0	0	0	0	1	1
Bin410	3	12.563	12.67	0.107	71.715	1	1	0	1	1	0	1	1	1	1	0	0	1	0	1	1	0	0	0	0	0	0	0	0	0	0	1	1	1	0	0	0	1	1	0	1	1	1	0	0	0	0	1	1
Bin411	3	12.67	12.881	0.211	72.199	1	1	0	1	1	0	1	1	1	1	0	0	1	0	1	1	0	0	0	0	0	0	0	0	0	0	1	1	1	0	0	0	1	1	0	1	1	1	0	0	0	0	1	1
Bin412	3	12.881	12.993	0.112	72.682	1	1	0	1	1	0	1	1	1	1	0	0	1	0	1	1	0	0	0	0	0	0	0	0	0	0	1	1	1	0	0	0	1	1	0	1	1	1	0	0	0	0	0	1
Bin413	3	12.993	13.076	0.082	73.165	1	1	0	1	1	0	1	1	1	1	0	0	1	0	1	1	0	0	0	0	0	0	0	0	0	0	1	1	1	0	0	0	1	1	0	1	1	1	0	0	0	0	0	1
Bin414	3	13.076	13.655	0.579	77.167	1	1	0	1	1	0	1	1	1	0	0	1	1	0	1	1	0	0	0	0	0	0	0	0	1	0	1	1	1	0	0	0	1	0	0	1	1	1	0	1	0	0	0	1
Bin415	3	13.655	13.767	0.113	77.65	1	1	0	0	1	0	1	1	1	0	0	1	1	0	1	1	0	0	0	0	0	0	0	0	1	0	1	1	1	0	0	0	1	0	0	1	1	1	0	1	0	0	0	1
Bin416	3	13.767	13.9	0.133	78.133	1	1	0	0	1	0	1	1	1	0	0	1	1	0	1	1	0	0	0	0	0	0	0	0	1	0	1	1	1	0	0	0	1	0	0	1	1	1	0	1	0	0	0	1
Bin417	3	13.9	14.075	0.175	79.368	1	1	0	0	1	0	1	1	1	0	0	1	1	0	1	1	0	0	0	0	0	0	0	0	1	0	1	1	1	0	0	0	1	0	0	1	1	1	0	1	0	0	0	1
Bin418	3	14.075	14.203	0.128	82.211	1	1	0	0	1	1	1	1	1	0	0	1	1	0	1	1	0	0	0	0	0	0	0	0	1	0	1	1	1	0	0	0	1	0	0	1	1	1	0	1	0	0	0	1
Bin419	3	14.203	14.348	0.145	82.451	1	1	0	0	1	1	1	1	1	0	0	1	1	0	1	1	0	0	0	0	0	0	0	0	1	0	1	1	1	0	0	0	1	0	0	1	1	1	0	1	0	0	0	1
Bin420	3	14.348	14.521	0.174	83.943	1	1	1	0	1	1	1	1	1	1	0	1	1	0	1	1	0	0	0	0	0	0	0	0	1	0	1	1	1	0	0	0	1	0	0	1	1	1	0	1	0	0	0	1
Bin421	3	14.521	14.601	0.079	84.183	1	1	1	0	1	1	1	1	1	1	0	1	1	0	1	1	0	0	0	0	0	0	0	0	1	0	1	1	1	0	0	0	1	0	0	1	1	1	0	1	0	0	0	1
Bin422	3	14.601	14.721	0.12	84.423	1	1	1	0	1	1	1	1	1	1	0	1	1	0	1	1	0	0	0	0	0	0	0	0	1	0	1	1	1	0	0	0	1	0	0	1	1	1	0	1	0	0	0	1
Bin423	3	14.721	14.863	0.142	84.663	1	1	1	0	1	1	1	1	1	1	0	1	1	0	1	1	0	0	0	0	0	0	0	0	1	0	1	1	1	0	0	0	1	0	0	1	1	1	0	1	0	0	0	1
Bin424	3	14.863	14.877	0.015	85.146	1	1	1	0	1	1	1	1	1	1	0	1	1	0	1	1	0	0	0	0	0	0	0	0	1	0	1	1	1	0	0	0	1	0	0	1	1	1	0	1	0	0	0	1
Bin425	3	14.877	15.02	0.143	86.9	1	1	1	0	1	1	1	1	1	1	0	0	1	0	1	1	0	0	0	0	0	0	0	0	1	0	1	1	1	0	0	0	1	0	0	1	1	1	0	1	0	0	0	1
Bin426	3	15.02	15.102	0.082	87.63	1	1	1	0	1	1	1	1	1	1	0	0	1	0	1	1	0	0	0	0	0	0	0	0	1	0	1	1	1	0	0	0	1	0	0	1	1	1	0	1	0	0	0	1
Bin427	3	15.102	15.153	0.052	87.87	1	1	1	0	1	1	1	1	1	1	0	0	1	0	1	1	0	0	0	0	0	0	0	0	1	0	1	1	1	0	0	0	1	0	0	1	1	1	0	1	0	0	0	1
Bin428	3	15.153	15.333	0.18	88.11	1	1	1	0	1	1	1	1	1	1	0	0	1	0	1	1	0	0	0	0	0	0	0	0	1	0	1	1	1	0	0	0	1	0	0	1	1	1	0	1	0	0	0	1
Bin429	3	15.333	15.378	0.045	88.35	1	1	1	0	1	1	1	1	1	1	0	0	1	0	1	1	0	0	0	0	0	0	0	0	1	0	1	1	1	0	0	0	1	0	0	1	1	1	0	1	0	0	0	1
Bin430	3	15.378	15.477	0.099	89.08	1	1	1	0	1	1	1	1	1	1	1	0	1	0	1	1	0	0	0	0	0	0	0	0	1	0	1	1	1	0	0	0	1	0	0	1	1	1	0	1	0	0	0	1
Bin431	3	15.477	15.584	0.107	89.563	1	1	1	0	1	1	1	1	1	1	1	0	1	0	1	1	0	0	0	0	0	0	0	0	1	0	1	1	1	0	0	0	1	0	0	1	1	1	0	1	0	0	0	1
Bin432	3	15.584	15.597	0.013	89.803	1	1	1	0	1	1	1	1	1	1	1	0	1	0	1	1	0	0	0	0	0	0	0	0	1	0	1	1	1	0	0	0	1	0	0	1	1	1	0	1	0	0	0	1
Bin433	3	15.597	15.801	0.204	91.823	1	1	1	0	1	1	1	1	1	1	1	0	0	0	1	1	0	0	0	0	0	0	0	0	1	0	1	1	1	0	0	0	1	0	0	1	1	1	0	0	0	0	0	1
Bin434	3	15.801	15.902	0.101	92.063	1	1	1	0	1	0	1	1	1	1	1	0	0	0	1	1	0	0	0	0	0	0	0	0	1	0	1	1	1	0	0	0	1	0	0	1	1	1	0	0	0	0	0	1
Bin435	3	15.902	16.184	0.282	92.303	1	1	1	0	1	0	1	1	1	1	1	0	0	0	1	1	0	0	0	0	0	0	0	0	1	0	1	1	1	0	0	0	1	0	0	1	1	1	0	0	0	0	0	1
Bin436	3	16.184	16.224	0.04	93.033	1	1	1	0	1	0	1	1	1	1	1	0	0	0	1	1	0	0	0	0	0	0	0	0	1	0	1	1	1	0	0	0	1	0	0	1	1	1	0	0	0	0	0	1
Bin437	3	16.224	16.416	0.192	93.272	1	1	1	0	1	0	1	1	1	1	1	0	0	0	1	1	1	0	0	0	0	0	0	0	1	0	1	1	1	0	0	0	1	0	0	1	1	1	0	0	0	0	0	1
Bin438	3	16.416	16.717	0.301	93.512	1	1	1	0	1	0	1	1	1	1	1	0	0	0	1	1	1	0	0	0	0	0	0	0	1	0	1	1	1	0	0	0	1	0	0	1	1	1	0	0	0	0	0	1
Bin439	3	16.717	16.914	0.197	93.752	1	1	1	0	1	0	1	1	1	1	1	0	0	0	1	1	1	0	0	0	0	0	0	0	1	0	1	1	1	0	0	0	1	0	0	1	1	1	0	0	0	0	0	1
Bin440	3	16.914	17.041	0.127	93.992	1	1	1	0	1	0	1	1	1	1	1	0	0	0	1	1	1	0	0	0	0	0	0	0	1	0	1	1	1	0	0	0	1	0	0	1	1	1	0	0	0	0	0	1
Bin441	3	17.041	17.188	0.147	94.232	0	1	1	0	1	0	1	1	1	1	1	0	0	0	1	1	1	0	0	0	0	0	0	0	1	0	1	1	1	0	0	0	1	0	0	1	1	1	0	0	0	0	0	1
Bin442	3	17.188	17.375	0.187	94.715	0	1	1	0	1	0	1	1	1	1	1	0	0	0	1	1	1	0	0	0	0	0	1	0	1	0	1	1	1	0	0	0	1	0	0	1	1	1	0	0	0	0	0	1
Bin443	3	17.375	17.419	0.043	94.955	0	1	1	0	1	0	1	1	1	1	1	0	0	0	1	1	1	0	0	0	0	0	1	0	1	0	1	1	1	0	0	0	1	0	0	1	1	1	0	0	0	0	0	1
Bin444	3	17.419	17.835	0.416	95.685	0	1	1	0	1	0	1	1	1	1	1	0	0	0	1	1	1	0	0	0	1	0	1	0	1	0	1	1	1	0	0	0	1	0	0	1	1	1	0	0	0	0	0	1
Bin445	3	17.835	18.075	0.24	95.924	0	1	1	0	1	0	1	1	1	1	1	0	0	0	1	1	1	0	0	0	1	0	1	0	1	0	1	1	1	0	0	0	1	0	0	1	1	1	0	0	0	0	0	1
Bin446	3	18.075	18.081	0.006	96.164	0	1	1	0	1	0	1	1	1	1	1	0	0	0	1	1	1	0	0	0	1	0	1	0	1	0	1	1	1	0	0	0	1	0	0	1	1	1	0	0	0	0	0	1
Bin447	3	18.081	21.238	3.156	96.404	0	1	1	0	1	0	1	1	1	1	1	0	0	0	1	1	1	0	0	0	1	0	1	0	1	0	1	1	1	0	0	0	1	0	0	1	1	1	0	0	0	0	0	1
Bin448	3	21.238	22.491	1.254	96.644	0	1	1	0	1	0	1	1	1	1	1	0	0	0	1	1	1	0	0	0	1	0	1	0	1	0	1	1	1	0	0	0	1	0	0	1	1	1	0	0	0	0	0	1
Bin449	3	22.491	22.62	0.128	96.884	0	1	1	0	1	0	1	1	1	1	1	0	0	0	1	1	1	0	0	0	1	0	1	0	1	0	1	1	1	0	0	0	1	0	0	1	1	1	0	0	0	1	0	1
Bin450	3	22.62	22.754	0.134	97.123	0	1	1	0	1	0	1	1	1	1	1	0	0	0	1	1	1	0	0	0	1	0	1	0	1	0	1	1	1	0	0	0	1	0	0	1	1	1	0	0	0	1	0	1
Bin451	3	22.754	22.884	0.13	97.363	0	1	1	0	1	0	1	1	1	1	1	0	1	0	1	1	1	0	0	0	1	0	1	0	1	0	1	1	1	0	0	0	1	0	0	1	1	1	0	0	0	1	0	1
Bin452	3	22.884	23.482	0.598	98.093	0	1	1	0	1	0	1	1	1	1	1	0	1	0	1	1	1	0	0	0	1	0	0	0	1	0	1	1	1	0	0	0	1	0	0	1	1	1	0	0	0	1	0	1
Bin453	3	23.482	23.569	0.087	98.576	0	1	1	0	1	0	1	1	1	1	1	0	1	0	1	1	1	0	0	0	1	0	0	0	1	0	1	1	1	0	0	0	1	0	0	1	1	1	0	0	0	1	0	1
Bin454	3	23.569	23.664	0.095	99.059	0	1	1	0	1	0	1	1	1	1	1	0	1	0	1	1	1	0	0	0	1	0	0	0	1	0	1	1	1	0	0	0	1	0	0	1	0	1	0	0	0	1	0	1
Bin455	3	23.664	23.803	0.139	99.299	0	1	1	0	1	0	1	1	1	1	1	0	1	0	1	1	1	0	0	0	1	0	0	0	1	0	1	1	1	0	0	0	1	0	0	1	0	1	0	1	0	1	0	1
Bin456	3	23.803	23.872	0.069	99.539	0	1	1	0	1	0	1	1	1	1	1	0	1	0	1	1	1	0	0	0	1	0	0	0	1	0	1	1	1	0	0	0	1	0	0	1	0	1	0	1	0	1	0	1
Bin457	3	23.872	23.969	0.096	99.779	0	1	1	0	1	0	1	1	1	1	1	0	1	0	1	1	1	0	0	0	1	0	0	0	1	0	1	1	1	0	0	0	1	0	0	1	0	1	0	1	0	1	0	1
Bin458	3	23.969	24.067	0.098	100.262	0	1	1	0	1	0	1	1	1	1	1	0	1	0	1	1	1	0	0	0	1	0	0	0	1	0	1	1	1	0	0	0	1	0	0	1	0	1	0	1	0	1	0	1
Bin459	3	24.067	24.421	0.355	100.992	0	1	1	0	1	0	1	1	1	1	1	0	1	0	1	1	1	0	0	0	1	0	0	0	1	0	1	1	1	0	0	0	0	0	0	1	0	1	0	1	0	1	0	1
Bin460	3	24.421	24.471	0.05	107.554	0	1	1	0	1	0	0	0	1	1	1	0	0	0	1	1	1	0	0	0	1	0	0	0	1	0	1	1	1	0	0	0	0	0	0	1	0	1	0	1	0	1	0	1
Bin461	3	24.471	24.666	0.195	107.794	0	1	1	0	1	0	0	0	1	1	1	0	0	0	1	1	1	0	0	0	1	0	0	0	1	0	1	1	1	0	0	0	0	0	0	1	0	1	0	1	0	1	0	1
Bin462	3	24.666	24.679	0.013	108.034	0	1	1	0	1	0	0	0	1	1	1	0	0	0	1	1	1	0	0	0	1	0	0	0	1	0	1	1	1	0	0	0	0	0	0	1	0	1	0	1	0	1	0	1
Bin463	3	24.679	25.164	0.484	109.014	0	1	1	0	1	0	0	0	1	1	1	0	0	0	1	1	1	0	0	0	1	0	0	0	1	0	1	1	1	0	0	0	0	0	0	1	0	1	0	1	0	1	0	1
Bin464	3	25.164	25.392	0.229	112.719	0	1	1	0	1	0	0	0	1	1	1	0	1	0	1	1	1	0	0	1	1	0	0	0	1	0	1	1	1	0	0	0	0	0	0	0	0	1	0	1	0	1	0	1
Bin465	3	25.392	25.498	0.106	112.959	0	1	1	0	1	0	0	0	1	1	1	0	1	0	1	1	1	0	0	1	1	0	0	0	1	0	1	1	1	0	0	0	0	0	0	0	0	1	0	1	0	1	0	1
Bin466	3	25.498	25.619	0.121	113.199	0	1	1	0	1	0	0	0	1	1	1	0	1	0	1	1	1	0	0	1	1	0	0	0	1	0	1	1	1	0	0	0	0	0	0	0	0	1	0	1	0	1	0	1
Bin467	3	25.619	25.88	0.26	114.954	0	1	1	0	1	0	0	0	1	1	1	0	1	0	1	1	1	0	0	1	1	0	0	0	1	0	1	1	1	0	0	0	0	0	0	0	0	1	0	1	0	1	0	1
Bin468	3	25.88	25.972	0.093	115.934	0	1	1	0	1	0	0	0	1	1	1	0	1	0	1	1	1	0	0	1	1	0	0	0	1	0	1	1	1	0	0	0	0	0	0	0	0	1	0	1	0	1	0	1
Bin469	3	25.972	26.216	0.244	116.174	0	1	1	0	1	0	1	0	1	1	1	0	1	0	1	1	1	0	0	1	1	0	0	0	1	0	1	1	1	0	0	0	0	0	0	0	0	1	0	1	0	1	0	1
Bin470	3	26.216	26.332	0.116	116.414	0	1	1	0	1	0	0	0	1	1	1	0	1	0	1	1	1	0	0	1	1	0	0	0	1	0	1	1	1	0	0	0	0	0	0	0	0	1	0	1	0	1	0	1
Bin471	3	26.332	26.443	0.11	118.704	0	1	1	0	1	0	0	0	1	1	1	0	1	0	1	1	1	0	0	1	1	0	0	0	1	0	1	1	1	0	0	0	0	0	1	0	0	1	0	1	0	1	0	1
Bin472	3	26.443	26.578	0.135	118.944	0	1	1	0	1	0	0	0	1	1	1	0	1	0	1	1	1	0	0	1	1	0	0	0	1	0	1	1	1	0	0	0	0	0	1	0	0	1	0	1	0	1	0	1
Bin473	3	26.578	26.684	0.106	120.178	0	1	1	0	1	0	0	0	1	1	1	0	1	0	1	1	1	0	0	1	1	0	1	0	1	0	1	1	1	0	0	0	0	0	1	0	0	1	0	1	0	1	0	1
Bin474	3	26.684	26.702	0.018	120.418	0	1	1	0	1	0	0	0	1	1	1	0	1	0	1	1	1	0	0	1	1	0	1	0	1	0	1	1	1	0	0	0	0	0	1	0	0	1	0	1	0	1	0	1
Bin475	3	26.702	26.724	0.022	120.901	0	1	1	0	1	0	0	0	1	1	1	0	1	0	1	1	1	0	0	1	1	0	1	0	1	0	1	1	1	0	0	0	1	0	1	0	0	1	0	1	0	1	0	1
Bin476	3	26.724	26.74	0.016	121.141	0	1	1	0	0	0	0	0	1	1	1	0	1	0	1	1	1	0	0	1	1	0	1	0	1	0	1	1	1	0	0	0	1	0	1	0	0	1	0	1	0	1	0	1
Bin477	3	26.74	26.961	0.221	122.122	0	1	1	0	0	0	0	0	1	1	1	0	1	0	1	1	1	0	0	1	1	0	1	0	1	0	1	1	1	0	0	0	1	0	1	0	0	1	0	1	0	1	0	1
Bin478	3	26.961	27.021	0.06	122.361	0	1	1	0	0	0	0	0	1	1	1	0	1	0	1	1	1	0	0	1	1	0	1	0	1	0	1	1	1	0	0	0	1	0	1	0	0	1	0	1	0	1	0	1
Bin479	3	27.021	27.173	0.152	122.601	0	1	1	0	0	0	0	0	1	1	1	0	1	0	1	1	1	0	0	1	1	0	1	0	1	0	1	1	1	0	0	0	1	0	1	0	0	1	0	1	0	1	0	1
Bin480	3	27.173	27.242	0.069	123.331	0	1	1	0	0	0	0	1	1	1	1	0	1	0	1	1	1	0	0	1	1	0	1	0	1	0	1	1	1	0	0	0	1	0	1	0	0	0	0	1	0	1	0	1
Bin481	3	27.242	27.43	0.188	123.571	0	1	1	0	0	0	0	1	1	1	1	0	1	0	1	1	1	0	0	1	1	0	1	0	1	0	1	1	1	0	0	0	1	0	1	0	0	0	0	1	0	1	0	1
Bin482	3	27.43	27.448	0.018	124.551	0	1	1	0	0	0	0	1	1	1	1	0	1	0	1	1	1	0	0	1	1	0	1	0	1	0	1	1	1	0	0	0	1	0	1	0	0	0	1	1	0	1	0	1
Bin483	3	27.448	27.554	0.106	124.791	0	1	1	0	0	0	0	1	1	1	1	0	1	0	1	1	1	0	0	1	1	0	1	0	1	0	1	1	1	0	0	0	1	0	1	0	0	0	1	1	0	1	0	1
Bin484	3	27.554	27.63	0.076	126.026	0	1	1	0	0	0	0	1	1	1	1	0	1	0	1	1	0	0	0	1	1	0	1	0	1	0	1	1	1	0	0	0	1	0	1	0	0	0	1	1	0	1	0	1
Bin485	3	27.63	27.671	0.041	127.006	0	1	1	0	0	0	0	1	1	1	1	0	1	0	1	1	0	0	0	1	1	0	1	0	1	0	1	1	1	0	0	0	1	0	1	0	0	0	1	1	0	1	0	1
Bin486	3	27.671	27.778	0.107	127.246	0	1	1	0	0	0	0	1	1	1	1	0	1	0	1	1	0	0	0	1	1	0	1	0	1	0	1	1	1	0	0	0	1	0	1	0	0	0	1	1	0	1	0	1
Bin487	3	27.778	27.88	0.102	128.226	0	1	1	0	0	0	0	1	1	1	1	0	1	0	1	1	0	0	1	1	1	0	1	0	1	0	1	0	1	0	0	0	1	0	1	0	0	0	1	1	0	1	0	1
Bin488	3	27.88	28.102	0.222	128.466	0	1	1	0	0	0	0	1	1	1	1	0	1	0	1	1	0	0	1	1	1	0	1	0	1	0	1	0	1	0	0	0	1	0	1	0	0	0	1	1	0	1	0	1
Bin489	3	28.102	28.192	0.09	129.447	0	1	1	0	0	0	0	1	1	1	1	0	1	0	1	1	0	0	1	1	1	0	1	0	1	0	1	0	1	0	0	0	1	0	1	0	0	0	1	1	0	1	0	1
Bin490	3	28.192	28.242	0.05	129.687	0	1	1	0	0	0	0	1	1	1	1	0	1	0	1	1	0	0	1	1	1	0	1	0	1	0	1	0	1	0	0	0	1	0	1	0	0	0	1	1	0	1	0	1
Bin491	3	28.242	28.264	0.022	129.926	0	1	1	0	0	0	0	1	1	1	1	0	1	0	1	1	0	0	1	1	1	0	1	0	1	0	1	0	1	0	0	0	1	0	1	0	0	0	1	1	0	1	0	1
Bin492	3	28.264	28.415	0.151	130.166	0	1	1	0	0	0	0	1	1	1	1	0	1	0	1	1	0	0	1	1	1	0	1	0	1	0	1	0	1	0	0	0	1	0	1	0	0	0	1	1	0	1	0	1
Bin493	3	28.415	28.482	0.067	130.406	0	1	1	0	0	0	0	1	1	1	1	0	1	0	1	1	0	0	1	1	1	0	1	0	1	0	1	0	1	0	0	0	1	0	1	0	0	0	1	1	0	1	0	1
Bin494	3	28.482	28.511	0.029	130.646	0	1	1	0	0	0	0	1	1	1	1	0	1	0	1	1	0	0	1	1	1	0	1	0	1	0	1	0	1	0	0	0	1	0	1	0	0	0	1	1	0	1	0	1
Bin495	3	28.511	28.598	0.087	131.88	0	1	1	0	0	0	0	1	1	1	1	0	1	0	1	1	0	0	1	1	1	0	1	0	1	0	1	0	1	0	0	0	1	0	1	0	0	0	1	1	0	1	0	1
Bin496	3	28.598	28.623	0.026	132.12	0	1	1	0	0	0	0	1	1	1	1	0	1	0	1	1	0	0	1	1	1	0	1	0	1	0	1	0	1	0	0	0	1	0	1	0	0	0	1	1	0	1	0	1
Bin497	3	28.623	28.663	0.04	132.36	0	1	1	0	0	0	0	1	1	1	1	0	1	0	1	1	0	0	1	1	1	0	1	0	1	0	1	0	1	0	0	0	1	0	1	0	0	0	1	1	0	1	0	1
Bin498	3	28.663	28.759	0.096	132.6	0	1	1	0	0	0	0	1	1	1	1	0	1	0	1	1	0	0	1	1	1	0	1	0	1	0	1	0	1	0	0	0	1	0	1	0	0	0	1	1	0	1	0	1
Bin499	3	28.759	29.001	0.242	132.84	0	1	1	0	0	0	0	1	1	1	1	0	1	0	1	1	0	1	1	1	1	0	1	0	1	0	1	0	1	0	0	0	1	0	1	0	0	0	1	1	0	1	0	1
Bin500	3	29.001	29.175	0.174	133.323	0	1	1	0	0	0	0	1	1	1	1	0	1	0	1	1	0	1	1	1	1	0	1	0	1	0	1	0	1	0	0	0	1	0	1	0	0	0	1	1	0	1	0	1
Bin501	3	29.175	29.22	0.045	134.053	0	1	1	0	0	0	0	1	1	1	1	0	1	0	1	1	0	1	1	1	1	0	1	0	1	0	1	1	1	0	0	0	1	0	1	0	0	0	1	1	0	1	0	1
Bin502	3	29.22	29.304	0.085	134.292	0	1	1	0	0	0	0	1	1	1	1	0	1	0	1	1	0	1	1	1	1	0	1	0	1	0	1	1	1	0	0	0	1	0	1	0	0	0	1	1	0	1	0	1
Bin503	3	29.304	29.434	0.13	134.776	0	0	0	0	0	0	0	1	1	1	1	0	1	0	1	1	0	1	1	1	1	0	1	0	1	0	1	1	1	0	0	0	1	0	1	0	0	0	1	1	0	1	0	1
Bin504	3	29.434	29.522	0.088	135.259	0	0	0	0	0	0	0	1	1	1	1	0	1	0	1	1	0	1	1	1	1	0	1	0	1	0	1	1	1	0	0	0	1	0	1	0	0	0	1	1	0	1	0	1
Bin505	3	29.522	29.587	0.065	135.498	0	0	0	0	0	0	0	1	1	1	1	0	1	0	1	1	0	1	1	1	1	0	0	0	1	0	1	1	1	0	0	0	1	0	1	0	0	0	1	1	0	1	0	1
Bin506	3	29.587	29.614	0.027	135.738	0	0	0	0	0	0	0	1	1	1	1	0	1	0	1	1	0	1	1	1	1	0	0	0	1	0	1	1	1	0	0	0	1	0	1	0	0	0	1	1	0	1	0	1
Bin507	3	29.614	29.647	0.033	135.978	0	0	0	0	0	0	0	1	1	1	1	0	1	1	1	1	0	1	1	1	1	0	0	0	1	0	1	1	1	0	0	0	1	0	1	0	0	0	1	1	0	1	0	1
Bin508	3	29.647	29.797	0.15	136.461	0	0	0	0	0	0	0	1	1	1	1	0	1	1	1	1	0	1	1	1	1	0	0	0	1	0	1	1	1	0	0	0	1	0	1	0	1	0	1	1	0	1	0	1
Bin509	3	29.797	29.854	0.057	136.944	0	0	0	0	0	0	0	1	1	1	1	0	1	1	1	1	0	1	1	1	1	0	0	0	1	0	1	1	1	0	0	0	1	0	1	0	1	0	1	1	0	1	0	1
Bin510	3	29.854	29.946	0.091	137.427	0	0	0	0	0	0	0	1	1	1	1	0	1	1	1	1	0	1	1	1	1	0	0	0	1	0	1	1	1	0	0	0	1	0	1	0	1	0	1	1	0	1	0	1
Bin511	3	29.946	29.981	0.035	138.408	0	0	0	0	0	0	0	1	1	1	1	0	1	0	1	1	0	1	1	1	1	0	0	0	1	0	0	1	1	0	0	0	1	0	1	0	1	0	1	1	0	0	0	1
Bin512	3	29.981	30.209	0.229	138.648	0	0	0	0	0	0	0	1	1	1	1	0	1	0	1	1	0	1	1	1	1	0	0	0	1	0	0	1	1	0	0	0	1	0	1	0	1	0	1	1	0	0	0	1
Bin513	3	30.209	30.273	0.063	139.131	0	0	0	0	0	0	0	1	1	1	1	0	1	0	1	1	0	1	1	1	1	0	0	0	1	0	1	1	1	0	0	0	1	0	1	0	1	0	1	1	0	0	0	1
Bin514	3	30.273	30.308	0.035	139.371	0	0	0	0	0	0	0	1	1	1	1	0	1	0	1	1	0	1	1	1	1	0	0	0	1	0	1	1	1	0	0	0	1	0	1	0	1	0	1	1	0	0	0	1
Bin515	3	30.308	30.327	0.02	139.61	0	0	0	0	0	0	0	1	1	1	1	0	1	0	1	1	0	1	1	1	1	0	0	0	1	0	1	1	1	0	0	0	1	0	1	0	1	1	1	1	0	0	0	1
Bin516	3	30.327	30.338	0.011	141.103	0	0	0	0	0	0	0	1	1	1	1	0	1	0	1	1	0	1	1	1	1	0	0	0	1	0	1	1	1	0	0	0	1	0	1	0	1	1	1	1	0	0	0	1
Bin517	3	30.338	30.404	0.065	141.343	0	0	0	0	0	0	0	1	1	1	1	0	1	0	1	1	0	1	1	1	0	0	0	0	1	0	1	1	1	0	0	0	1	0	1	0	1	1	1	1	0	0	0	1
Bin518	3	30.404	30.527	0.123	142.073	0	0	0	0	0	0	0	1	1	1	1	0	1	0	1	1	0	1	1	1	0	0	0	0	1	0	1	1	1	0	0	0	1	0	1	0	1	1	1	0	0	0	0	1
Bin519	3	30.527	30.626	0.099	142.313	0	0	0	0	0	0	0	1	1	1	1	0	1	0	1	1	0	1	1	1	0	0	0	0	1	0	1	1	1	0	0	0	1	0	1	0	1	1	1	0	0	0	0	1
Bin520	3	30.626	30.927	0.301	142.796	0	0	0	0	0	0	0	1	1	1	1	0	1	0	1	1	0	1	1	0	0	0	0	0	1	0	1	1	1	0	0	0	1	0	1	0	1	1	1	0	0	0	0	1
Bin521	3	30.927	31.49	0.563	143.035	0	0	0	0	0	0	0	1	1	1	1	0	1	0	1	1	0	1	1	0	0	0	0	0	1	0	1	1	1	0	0	0	1	0	1	0	1	1	1	0	0	0	0	1
Bin522	3	31.49	31.652	0.163	151.766	1	0	0	0	0	0	1	1	1	1	1	1	1	1	1	1	0	1	1	0	0	0	0	0	1	0	1	1	1	0	0	0	1	0	1	0	1	1	1	1	0	0	1	1
Bin523	3	31.652	32.003	0.351	152.249	1	0	0	0	0	0	1	1	1	1	1	1	1	1	1	1	0	1	1	0	0	0	0	0	1	0	1	1	1	0	0	0	1	0	1	0	1	1	1	1	0	0	1	1
Bin524	3	32.003	32.068	0.065	152.489	1	0	0	0	0	0	1	1	1	1	1	1	1	1	1	1	0	1	1	0	0	0	0	0	1	0	1	1	1	0	0	0	1	0	1	0	1	1	1	1	0	0	1	1
Bin525	3	32.068	32.275	0.206	153.219	1	0	0	0	0	0	1	1	1	1	1	1	1	1	1	1	0	1	1	0	0	0	0	0	1	0	1	1	1	0	0	0	1	0	1	0	1	1	1	1	0	0	1	1
Bin526	3	32.275	32.642	0.367	157.221	1	0	0	1	0	0	1	1	1	1	1	1	1	1	1	1	0	1	1	0	0	0	0	0	1	0	1	1	1	0	0	0	0	0	1	0	1	1	1	0	0	0	1	1
Bin527	3	32.642	32.837	0.195	158.202	1	0	1	1	0	0	1	1	1	1	1	1	1	1	1	1	0	1	1	0	0	0	1	0	1	0	1	1	1	0	0	0	0	0	1	0	1	1	1	0	0	0	1	1
Bin528	3	32.837	33.123	0.286	158.441	1	0	1	1	0	0	1	1	1	1	1	1	1	1	1	1	0	1	1	0	0	0	1	0	1	0	1	1	1	0	0	0	0	0	1	0	1	1	1	0	0	0	1	1
Bin529	3	33.123	33.887	0.764	159.676	1	0	1	1	0	0	1	1	1	1	1	1	1	1	1	1	0	1	1	0	0	0	1	0	0	0	1	1	1	0	0	0	0	0	1	0	1	1	1	0	0	0	1	1
Bin530	3	33.887	34.899	1.013	177.246	0	0	0	1	1	0	1	1	0	1	1	0	1	1	1	1	1	1	1	0	0	0	0	1	0	0	1	1	1	1	1	1	0	1	1	1	1	1	1	1	0	0	1	1
Bin531	3	34.899	34.918	0.018	177.976	0	0	0	1	1	0	1	1	0	1	1	0	1	1	1	1	1	1	1	0	0	1	0	1	0	0	1	1	1	1	1	1	0	1	1	1	1	1	1	1	0	0	1	1
Bin532	3	34.918	34.946	0.028	178.706	0	0	0	1	1	0	1	1	0	1	1	0	1	1	1	1	1	1	1	0	0	1	0	1	0	0	1	1	1	1	1	1	0	1	1	1	1	1	1	1	0	0	1	1
Bin533	3	34.946	35.135	0.19	179.686	0	0	0	1	1	0	1	1	0	1	1	0	1	1	1	1	1	1	1	0	0	1	0	1	0	0	1	1	1	1	1	1	0	1	1	1	1	1	1	1	0	0	1	1
Bin534	3	35.135	35.27	0.135	180.667	0	0	0	1	1	0	1	1	0	1	0	0	1	1	1	1	1	1	1	0	0	1	0	1	0	0	1	1	1	1	1	1	0	1	1	1	1	1	1	1	0	0	1	1
Bin535	3	35.27	35.296	0.026	180.907	0	0	0	1	1	0	1	1	0	1	0	0	1	1	1	1	1	1	1	0	0	1	0	1	0	0	1	1	1	1	1	1	0	1	1	1	1	1	1	1	0	0	1	1
Bin536	3	35.296	35.313	0.017	182.141	0	0	0	1	1	0	1	1	0	1	0	0	1	1	1	1	1	1	1	0	0	1	0	1	0	0	1	1	1	1	1	1	0	1	1	1	1	1	1	1	0	0	1	1
Bin537	3	35.313	35.47	0.157	182.381	0	0	0	1	1	0	1	1	0	1	0	0	1	1	1	1	1	1	1	0	0	1	0	1	0	0	1	1	1	1	1	1	0	1	1	1	1	1	1	1	0	0	1	1
Bin538	3	35.47	35.538	0.067	182.621	0	0	0	1	1	0	1	1	0	1	0	0	1	1	1	1	1	1	1	0	0	1	0	1	0	0	1	1	1	1	1	1	0	1	1	1	1	1	1	1	0	0	1	1
Bin539	3	35.538	35.565	0.027	182.861	0	0	0	1	1	0	0	1	0	1	0	0	1	1	1	1	1	1	1	0	0	1	0	1	0	0	1	1	1	1	1	1	0	1	1	1	1	1	1	1	0	0	1	1
Bin540	3	35.565	35.599	0.034	183.841	0	0	0	1	1	0	0	0	0	1	0	0	1	1	1	1	1	1	1	0	0	1	0	1	0	0	1	1	1	1	1	1	0	1	1	1	1	1	1	1	0	0	1	1
Bin541	3	35.599	35.643	0.044	184.081	0	0	0	1	1	0	0	0	0	1	0	0	1	1	1	1	1	1	1	0	0	1	0	1	0	0	1	1	1	1	1	1	0	1	1	1	1	1	1	1	0	0	1	1
Bin542	3	35.643	35.662	0.019	185.315	0	0	0	1	1	1	0	0	0	1	0	0	1	1	1	1	1	1	1	1	0	1	1	1	0	0	1	1	1	1	1	1	0	1	1	1	1	1	1	1	0	0	1	1
Bin543	3	35.662	35.75	0.088	185.555	0	0	0	1	1	1	0	0	0	1	0	0	1	1	1	1	1	1	1	1	0	1	1	1	0	0	1	1	1	1	1	1	0	1	1	1	1	1	1	1	0	0	1	1
Bin544	3	35.75	35.796	0.046	185.795	0	0	0	1	1	1	0	0	0	1	0	0	1	1	1	1	1	1	1	1	0	1	1	1	0	0	1	1	1	1	1	1	0	1	1	1	1	1	1	1	0	0	1	1
Bin545	3	35.796	35.95	0.154	186.035	0	0	0	1	1	1	0	0	0	1	0	0	1	1	1	1	1	1	1	1	0	1	1	1	0	0	1	1	1	1	1	1	0	1	1	1	1	1	1	1	0	0	1	1
Bin546	3	35.95	36.085	0.135	186.765	0	0	0	1	1	1	0	0	0	1	0	0	1	1	1	1	1	1	1	1	0	1	1	1	0	0	1	1	1	1	1	1	0	1	1	1	1	1	1	1	0	0	1	1
Bin547	3	36.085	36.177	0.092	187.248	0	0	0	1	1	1	0	0	0	1	0	0	0	1	1	1	1	1	1	1	0	1	1	1	0	0	1	1	1	1	1	1	0	1	1	1	1	1	1	1	0	0	1	1
Bin548	3	36.177	36.407	0.23	187.488	0	0	0	1	1	1	0	0	0	1	0	0	0	1	1	1	1	1	1	1	0	1	1	1	0	0	1	1	1	1	1	1	0	1	1	1	1	1	1	1	0	0	1	1
Bin549	4	0	0.15	0.15	0	1	1	1	0	1	0	0	0	0	0	0	1	0	0	0	0	1	0	0	1	0	1	0	1	0	1	0	1	1	1	1	1	0	0	0	1	1	1	1	1	0	1	0	0
Bin550	4	0.15	0.489	0.339	0.483	1	1	1	0	1	0	0	0	0	0	1	1	0	0	0	0	1	0	0	1	0	1	0	1	0	1	0	1	1	1	1	1	0	0	0	1	1	1	1	1	0	1	0	0
Bin551	4	0.489	0.519	0.03	1.213	1	1	1	0	1	0	0	0	0	0	1	1	0	0	0	0	1	0	0	1	0	1	0	1	0	1	0	1	1	1	1	1	0	0	0	1	1	1	1	1	0	1	0	0
Bin552	4	0.519	0.562	0.044	1.453	1	1	1	0	1	0	0	0	0	0	1	1	0	0	0	0	1	0	0	1	0	1	0	1	0	1	0	1	1	1	1	1	0	0	0	1	1	1	1	1	0	1	0	0
Bin553	4	0.562	0.642	0.08	2.183	1	1	1	0	1	0	0	0	0	0	1	1	0	0	0	0	1	0	0	1	0	1	0	1	0	1	0	1	1	1	0	1	0	0	0	1	1	1	1	1	0	1	0	0
Bin554	4	0.642	0.803	0.161	2.423	1	1	1	0	1	0	0	0	0	0	1	1	0	0	0	0	1	0	0	1	0	1	0	1	0	1	0	1	1	1	1	1	0	0	0	1	1	1	1	1	0	1	0	0
Bin555	4	0.803	1.004	0.201	2.662	1	1	1	0	1	0	0	0	0	0	1	1	0	0	0	0	1	0	0	1	0	1	0	1	0	1	0	1	1	1	0	1	0	0	0	1	1	1	1	1	0	1	0	0
Bin556	4	1.004	1.224	0.22	2.902	1	1	1	0	1	0	0	0	0	0	1	1	0	0	0	0	1	0	0	1	0	1	0	1	0	1	0	1	1	1	1	1	0	0	0	1	1	1	1	1	0	1	0	0
Bin557	4	1.224	1.254	0.029	3.142	1	1	1	0	1	0	0	0	0	0	0	1	0	0	0	0	1	0	0	1	0	1	0	1	0	1	0	1	1	1	1	1	0	0	0	1	1	1	1	1	0	1	0	0
Bin558	4	1.254	1.709	0.455	3.382	1	1	1	0	1	0	0	0	1	0	0	1	0	0	0	0	1	0	0	1	0	1	0	1	0	1	0	1	1	1	1	1	0	0	0	1	1	1	1	1	0	1	0	0
Bin559	4	1.709	1.816	0.107	4.112	1	1	1	0	1	0	0	0	1	0	1	1	0	0	0	0	1	0	0	1	0	1	0	1	0	1	0	1	1	1	1	1	0	0	0	1	1	1	1	1	0	1	0	0
Bin560	4	1.816	2.036	0.22	5.346	1	1	1	0	1	0	0	0	1	0	1	1	0	0	0	0	1	0	0	1	0	1	0	1	0	1	0	1	1	1	1	1	0	0	0	1	1	1	1	1	0	1	0	0
Bin561	4	2.036	2.354	0.318	5.586	1	1	1	0	1	0	0	0	1	0	1	1	0	0	0	0	1	0	0	1	0	1	0	1	0	1	0	1	1	1	1	1	0	0	0	1	1	1	1	1	0	1	0	0
Bin562	4	2.354	2.465	0.111	8.151	1	1	1	1	1	0	0	0	1	0	1	1	0	0	0	0	1	0	0	1	0	1	0	1	0	1	0	1	1	1	1	1	1	0	0	1	1	1	1	1	0	1	1	0
Bin563	4	2.465	2.491	0.025	8.634	1	1	1	1	1	0	0	0	1	0	1	1	0	0	0	0	1	0	0	1	0	1	0	1	0	1	0	1	1	1	1	1	1	0	0	1	1	1	1	1	0	1	1	0
Bin564	4	2.491	2.528	0.037	8.874	1	1	1	1	1	0	0	0	1	0	1	1	0	0	0	0	1	0	0	1	0	1	0	1	0	1	0	1	1	1	1	1	1	0	0	1	1	1	1	1	0	1	1	0
Bin565	4	2.528	2.885	0.357	9.114	1	1	1	1	1	0	0	0	1	0	1	1	0	0	0	0	1	0	0	1	0	1	0	1	0	1	0	1	1	1	1	1	1	0	0	1	1	1	1	1	0	1	1	0
Bin566	4	2.885	3.56	0.676	9.597	1	1	1	1	1	0	0	0	1	0	1	1	0	0	0	0	1	0	0	1	0	1	0	1	0	1	0	1	1	1	1	1	1	0	0	1	1	1	1	1	0	1	1	0
Bin567	4	3.56	3.571	0.01	10.327	1	1	1	1	1	0	0	0	1	0	1	1	0	0	0	0	1	0	0	1	0	1	0	1	0	1	0	1	1	1	0	1	1	0	0	1	1	1	1	1	0	1	1	0
Bin568	4	3.571	3.645	0.075	10.566	1	1	1	1	1	0	0	0	1	0	1	1	0	0	0	0	1	0	0	1	0	1	0	1	0	1	0	1	1	1	1	1	1	0	0	1	1	1	1	1	0	1	1	0
Bin569	4	3.645	3.955	0.31	10.806	1	1	1	1	1	0	0	0	1	0	1	1	0	0	0	0	1	0	0	1	1	1	0	1	0	1	0	1	1	1	1	1	1	0	0	1	1	1	1	1	0	1	1	0
Bin570	4	3.955	4.184	0.229	11.046	1	1	1	1	1	0	0	0	1	0	1	1	0	0	0	0	1	0	0	1	1	1	0	1	0	1	0	1	1	1	1	1	1	0	0	1	1	1	1	1	0	1	1	0
Bin571	4	4.184	4.319	0.135	11.286	1	1	1	1	1	0	0	0	1	0	1	1	0	0	0	0	1	0	0	1	1	1	0	1	0	1	0	1	1	1	0	1	1	0	0	1	1	1	1	1	0	1	1	0
Bin572	4	4.319	4.366	0.047	11.526	1	1	1	1	1	0	0	0	0	0	1	1	0	0	0	0	1	0	0	1	1	1	0	1	0	1	0	1	1	1	0	1	1	0	0	1	1	1	1	1	0	1	1	0
Bin573	4	4.366	4.421	0.056	11.765	1	1	1	1	1	0	0	0	0	0	1	1	0	0	0	0	1	0	0	1	1	1	0	1	0	1	0	1	1	1	0	1	1	0	0	1	1	1	1	0	0	1	1	0
Bin574	4	4.421	4.586	0.164	12.249	1	1	1	1	1	0	0	0	0	0	1	1	0	0	0	0	1	0	0	1	1	1	0	1	0	1	0	1	1	1	1	1	1	0	0	1	1	1	1	0	0	1	1	0
Bin575	4	4.586	4.797	0.211	12.488	1	1	1	1	1	0	0	0	0	0	1	1	0	0	0	0	1	0	0	1	1	1	0	1	0	1	0	1	1	1	1	1	1	0	0	1	1	1	1	0	0	1	1	0
Bin576	4	4.797	4.914	0.117	12.728	1	1	1	1	1	0	0	0	0	0	1	1	0	0	0	0	1	0	0	1	1	1	0	1	0	1	0	1	1	1	0	1	1	0	0	1	1	1	1	0	0	1	1	0
Bin577	4	4.914	5.237	0.324	12.968	1	1	1	1	1	0	0	0	0	0	1	1	0	0	0	0	1	0	0	1	1	1	0	1	0	1	0	1	1	1	1	1	1	0	0	1	1	1	1	0	0	1	1	0
Bin578	4	5.237	5.311	0.074	13.451	1	1	1	1	1	0	0	0	0	0	1	1	0	0	0	0	1	0	0	1	1	1	0	1	0	1	0	1	1	1	1	1	1	0	0	1	1	1	1	0	0	1	1	0
Bin579	4	5.311	5.485	0.173	13.934	1	1	1	1	1	0	0	0	0	0	1	1	0	0	0	0	1	1	1	1	1	1	0	1	0	1	0	1	1	1	1	1	1	0	0	1	1	1	1	0	0	1	1	0
Bin580	4	5.485	5.816	0.331	14.174	1	1	1	1	1	0	0	0	0	0	1	1	0	0	0	0	1	1	1	1	1	1	0	1	0	1	0	1	1	1	1	1	1	0	0	1	1	1	1	0	0	1	1	0
Bin581	4	5.816	6.593	0.778	15.154	1	1	1	1	1	0	0	0	0	0	1	1	0	0	0	0	1	1	1	1	1	1	0	1	1	1	0	1	1	1	1	1	1	1	0	1	1	1	1	0	0	1	1	0
Bin582	4	6.593	6.934	0.341	15.394	1	1	1	1	1	0	0	0	0	0	1	1	0	0	0	0	1	1	1	1	1	1	0	1	1	1	0	1	1	1	1	1	1	1	0	1	1	1	1	0	0	1	1	0
Bin583	4	6.934	7.103	0.169	15.877	1	1	1	1	1	0	0	0	0	0	1	1	0	0	0	0	1	1	1	1	1	1	0	1	1	1	0	1	1	1	1	1	1	1	0	1	1	1	1	0	0	1	1	0
Bin584	4	7.103	7.375	0.272	16.117	1	1	1	1	1	0	0	0	0	0	1	1	0	0	0	0	1	1	1	1	1	1	0	1	1	1	0	1	1	1	1	1	1	1	0	1	1	1	1	0	0	1	1	0
Bin585	4	7.375	12.713	5.337	17.098	1	1	1	1	1	0	0	0	0	0	1	1	0	0	1	0	1	1	1	1	1	1	0	1	1	1	0	1	1	1	1	1	1	1	0	1	1	1	1	0	0	1	1	0
Bin586	4	12.713	13.227	0.515	18.59	1	1	1	1	1	0	0	0	0	0	1	1	0	0	1	0	1	1	1	1	1	1	0	1	1	1	0	1	1	1	1	1	1	1	0	1	1	1	1	0	0	1	1	0
Bin587	4	13.227	13.338	0.111	18.83	1	1	1	1	1	0	0	0	0	0	1	1	0	0	1	0	1	1	1	1	1	1	0	1	1	1	0	1	1	1	1	1	1	1	0	1	1	1	1	0	0	1	1	0
Bin588	4	13.338	13.616	0.278	19.07	1	1	1	1	1	0	0	0	0	0	1	1	0	0	1	0	1	1	1	1	1	1	0	1	1	1	0	1	1	1	1	1	1	1	0	1	1	1	1	0	0	1	1	0
Bin589	4	13.616	13.939	0.322	19.31	1	1	1	1	1	0	0	0	0	0	1	1	0	0	1	0	1	1	1	1	1	1	0	1	1	1	0	1	1	1	1	1	1	1	0	1	1	1	1	0	0	1	1	0
Bin590	4	13.939	15.075	1.136	23.015	1	1	1	1	1	0	1	0	0	0	1	1	1	0	1	0	1	1	1	1	1	1	0	1	1	1	0	1	1	1	1	1	1	1	0	1	1	1	1	0	0	1	1	0
Bin591	4	15.075	15.662	0.587	23.498	1	1	1	1	1	0	0	0	0	0	1	1	1	0	1	0	1	1	1	1	1	1	0	1	1	1	0	1	1	1	1	1	1	1	0	1	1	1	1	0	0	1	1	0
Bin592	4	15.662	15.763	0.101	23.738	1	1	1	1	1	0	0	0	0	0	1	1	1	0	1	0	1	1	1	1	1	1	0	1	1	1	0	1	1	1	1	1	1	1	0	1	1	1	1	0	0	1	1	0
Bin593	4	15.763	15.876	0.114	23.978	1	1	1	1	1	0	0	0	0	0	1	1	1	0	1	0	1	1	1	1	1	1	0	1	1	1	0	1	1	1	1	1	1	1	0	1	1	1	1	0	0	1	1	0
Bin594	4	15.876	16.553	0.676	27.391	1	1	1	1	1	0	0	0	0	0	1	1	1	0	1	0	1	1	1	1	1	1	0	1	1	1	0	1	1	1	1	1	1	1	0	1	1	1	1	0	0	1	1	0
Bin595	4	16.553	16.694	0.141	27.874	1	1	1	1	1	0	0	0	0	0	1	1	1	0	1	0	1	1	1	1	1	1	0	1	1	1	0	1	1	1	1	1	0	1	0	1	1	1	1	0	0	1	1	0
Bin596	4	16.694	16.988	0.294	32.796	1	1	1	1	1	0	0	0	0	1	1	1	1	0	1	1	1	1	1	1	1	1	0	1	1	1	0	1	1	1	1	1	1	1	0	1	1	1	1	0	0	1	1	0
Bin597	4	16.988	17.412	0.425	33.279	1	1	1	1	1	0	0	0	0	1	1	1	1	0	1	1	1	1	1	1	1	1	0	1	1	1	0	1	1	1	1	1	1	1	0	1	1	1	1	0	1	1	1	0
Bin598	4	17.412	17.646	0.233	33.519	1	1	1	1	1	0	0	0	0	1	1	1	1	0	1	1	1	1	1	1	1	1	0	1	1	1	0	1	1	1	1	1	1	1	0	1	1	1	1	0	1	1	1	0
Bin599	4	17.646	17.912	0.266	33.759	1	1	1	1	1	0	0	0	0	1	1	1	1	0	1	1	1	1	1	1	1	1	0	1	1	1	0	1	1	1	1	1	1	1	0	1	1	1	1	0	1	1	1	0
Bin600	4	17.912	18	0.088	33.999	1	1	1	1	1	0	0	0	0	1	1	1	1	0	1	1	1	1	1	1	1	1	0	1	1	1	0	1	1	1	1	1	1	1	0	1	1	1	1	0	1	1	1	0
Bin601	4	18	18.025	0.025	34.239	1	1	1	1	1	0	0	0	0	1	1	1	1	0	1	1	1	1	1	1	1	1	0	1	1	1	0	1	1	1	1	1	1	1	0	1	1	1	1	0	1	1	1	0
Bin602	4	18.025	18.072	0.047	34.478	1	1	1	1	1	0	0	0	0	1	1	1	1	0	1	1	1	1	1	1	1	1	0	1	1	1	0	1	1	1	1	1	1	1	0	1	1	1	1	0	1	1	1	0
Bin603	4	18.072	18.225	0.153	34.718	1	1	1	1	1	0	0	0	0	1	1	1	1	0	1	1	1	1	1	1	1	1	0	1	1	1	0	1	1	1	1	1	1	1	0	1	1	1	1	0	1	1	1	0
Bin604	4	18.225	18.384	0.159	34.958	1	1	1	1	1	0	0	0	0	1	1	1	1	0	1	1	1	1	1	1	1	1	0	1	1	1	0	1	1	1	1	1	1	1	0	1	1	1	1	0	1	1	1	0
Bin605	4	18.384	18.429	0.044	35.198	1	1	1	1	1	0	0	0	0	1	1	1	1	0	1	1	1	1	1	1	1	1	0	1	1	1	0	1	1	1	1	1	1	1	0	1	1	1	1	0	1	1	1	0
Bin606	4	18.429	18.593	0.164	35.438	1	1	1	1	1	0	0	0	0	1	1	1	1	0	1	1	1	1	1	1	1	1	0	1	1	1	0	1	1	1	1	1	1	1	0	1	1	1	1	0	1	1	1	0
Bin607	4	18.593	18.657	0.065	35.677	1	1	1	1	1	0	0	0	0	1	1	1	1	0	1	1	1	1	1	1	1	1	0	1	1	1	0	1	1	1	1	0	1	1	0	1	1	1	1	0	1	1	1	0
Bin608	4	18.657	18.767	0.11	35.917	1	1	1	1	1	0	0	0	0	1	1	1	1	0	1	1	1	1	1	1	1	1	0	1	1	1	0	1	1	1	1	0	1	1	0	1	1	1	1	0	1	1	1	0
Bin609	4	18.767	18.948	0.181	36.647	1	1	1	1	1	0	0	0	0	1	1	1	1	0	1	1	1	1	1	1	1	1	0	1	1	1	0	1	1	1	1	0	1	1	0	1	1	1	1	0	1	1	1	0
Bin610	4	18.948	19.106	0.158	40.353	1	1	1	0	0	0	0	0	0	1	1	1	1	0	1	1	1	1	1	1	1	1	0	0	0	1	0	1	1	1	1	0	1	1	0	1	1	1	1	0	1	1	1	0
Bin611	4	19.106	19.155	0.049	40.592	1	1	1	0	0	0	0	0	0	1	1	1	1	0	1	1	1	1	1	1	1	1	0	0	0	1	0	1	1	1	1	1	1	1	0	1	1	1	1	0	1	1	1	0
Bin612	4	19.155	19.273	0.118	40.832	1	1	1	0	0	0	0	0	0	1	1	1	1	0	1	1	1	1	1	1	1	1	0	0	0	1	0	1	1	1	1	1	1	1	0	1	1	1	1	0	1	1	1	0
Bin613	4	19.273	19.326	0.053	41.072	1	1	1	0	0	0	0	0	0	1	1	1	1	0	1	1	1	1	1	1	1	1	0	0	0	1	0	1	1	1	1	1	1	1	0	1	1	1	1	0	1	1	1	0
Bin614	4	19.326	19.37	0.044	41.312	1	1	1	0	0	0	0	0	0	1	1	1	1	0	1	1	1	1	1	1	1	1	0	0	0	1	0	1	1	1	1	1	1	1	0	1	1	1	1	0	1	1	0	0
Bin615	4	19.37	19.519	0.149	41.552	1	1	1	0	0	0	0	0	0	1	1	1	1	0	1	1	1	1	1	1	1	1	0	0	0	1	0	1	1	1	1	1	1	1	0	1	1	1	1	0	1	1	0	0
Bin616	4	19.519	19.644	0.125	46.791	1	1	1	0	0	0	0	0	0	1	0	1	1	0	0	1	1	1	1	1	1	1	0	0	0	0	0	1	1	0	1	1	1	1	0	1	1	0	0	0	1	0	0	0
Bin617	4	19.644	19.651	0.007	47.03	1	1	1	0	0	0	0	0	0	1	0	1	1	0	0	1	1	1	1	1	1	1	0	0	0	0	0	1	1	0	1	1	1	1	0	1	1	0	0	0	0	0	0	0
Bin618	4	19.651	20.546	0.895	49.321	1	1	1	0	0	0	0	0	0	1	0	1	1	0	0	1	1	1	1	1	1	1	0	0	0	0	0	1	1	1	0	1	1	1	0	1	1	0	0	0	0	0	0	0
Bin619	4	20.546	20.592	0.046	49.561	1	1	1	0	0	0	0	0	0	1	0	1	1	0	0	1	1	1	1	1	1	1	0	0	0	0	0	1	1	1	0	1	1	1	0	1	1	0	0	0	0	0	0	0
Bin620	4	20.592	20.89	0.298	53.864	1	1	1	0	0	0	1	1	0	1	0	1	1	0	0	0	1	1	1	1	1	1	0	1	0	0	0	1	1	1	0	1	1	1	0	1	1	0	0	0	0	0	0	0
Bin621	4	20.89	21.246	0.356	57.278	0	1	1	0	0	0	1	1	0	1	0	1	1	0	0	0	1	1	1	1	1	1	0	1	0	0	0	1	1	1	0	1	1	0	0	0	1	0	0	0	0	0	0	0
Bin622	4	21.246	21.343	0.097	57.761	0	1	1	0	0	0	1	1	0	1	0	1	1	0	0	0	1	1	1	1	1	1	0	1	0	0	0	1	1	1	0	1	1	0	0	0	1	0	0	0	0	0	0	0
Bin623	4	21.343	21.368	0.025	58.741	0	1	1	0	0	0	1	1	0	1	0	1	1	0	0	0	1	1	1	1	1	0	0	1	0	0	0	1	1	1	0	1	0	0	0	0	1	0	0	0	0	0	0	0
Bin624	4	21.368	21.461	0.093	59.224	0	0	0	0	0	0	1	1	0	1	0	1	1	0	0	0	1	1	1	1	1	0	0	1	0	0	0	1	1	1	0	1	0	0	0	0	1	0	0	0	0	0	0	0
Bin625	4	21.461	21.615	0.153	59.464	0	0	0	0	0	0	1	1	0	1	0	1	1	0	0	0	1	1	1	1	1	0	0	1	0	0	0	1	1	1	0	1	0	0	0	0	1	0	0	0	0	0	0	0
Bin626	4	21.615	21.694	0.079	59.704	0	0	0	0	0	0	1	1	0	1	0	1	1	0	0	0	1	1	1	1	1	0	0	1	0	0	0	1	1	1	0	1	0	0	0	0	1	0	0	0	0	0	0	0
Bin627	4	21.694	21.776	0.083	59.944	0	0	0	0	0	0	1	1	0	1	0	1	1	0	0	0	1	1	1	1	1	0	0	1	0	0	0	1	1	0	0	1	0	0	0	0	1	0	0	0	0	0	0	0
Bin628	4	21.776	21.825	0.049	60.184	0	0	0	0	0	0	1	1	0	1	0	1	1	0	0	0	1	1	1	1	1	0	0	1	0	0	0	1	1	0	0	1	0	0	0	0	1	0	0	0	0	0	0	0
Bin629	4	21.825	21.84	0.015	61.418	0	0	0	0	0	0	1	1	0	1	0	1	1	0	0	0	1	1	1	1	1	0	0	1	0	0	0	1	1	0	0	1	0	0	0	0	1	0	0	0	0	0	0	0
Bin630	4	21.84	22	0.16	66.029	0	0	0	0	1	0	1	1	0	1	1	1	1	0	0	0	1	1	1	1	1	1	1	1	0	1	0	1	1	0	0	1	0	0	0	0	1	0	0	0	0	0	0	0
Bin631	4	22	22.168	0.168	66.759	0	0	0	0	1	0	1	1	0	1	1	1	1	0	0	0	1	1	1	1	1	1	1	1	0	1	0	1	1	0	0	1	0	0	0	0	1	0	0	0	0	0	0	0
Bin632	4	22.168	22.26	0.093	66.998	0	0	0	0	1	0	1	1	0	1	1	1	1	0	0	0	1	1	1	1	1	1	1	1	0	1	0	1	1	0	0	1	0	0	0	0	1	0	0	0	0	0	0	0
Bin633	4	22.26	22.425	0.165	67.481	0	0	0	0	1	0	1	1	0	1	1	1	1	0	0	0	1	1	1	1	1	1	1	1	0	1	0	1	1	0	0	1	0	0	0	0	1	0	0	0	0	0	0	0
Bin634	4	22.425	22.821	0.396	67.965	0	0	0	0	1	0	1	1	0	1	1	1	1	0	0	0	1	0	0	1	1	1	1	1	0	1	0	1	1	0	0	1	0	0	0	0	1	0	0	0	0	0	0	0
Bin635	4	22.821	23.06	0.239	68.945	0	0	0	0	1	0	1	1	0	1	1	1	1	0	1	1	1	0	0	1	1	1	1	1	0	1	0	1	1	0	0	0	0	0	0	0	1	0	0	0	0	0	0	0
Bin636	4	23.06	23.102	0.041	69.185	0	0	0	0	1	0	1	1	0	1	1	1	1	0	1	1	1	0	0	1	1	1	1	0	0	1	0	1	1	0	0	0	0	0	0	0	1	0	0	0	0	0	0	0
Bin637	4	23.102	23.157	0.055	71.475	0	0	1	0	1	0	1	1	0	1	1	1	0	0	1	1	1	0	0	1	1	1	1	0	0	1	0	1	1	0	0	0	0	0	0	0	1	0	0	0	0	0	0	0
Bin638	4	23.157	23.316	0.159	71.715	0	1	1	0	1	0	1	1	0	1	1	1	0	0	1	1	1	0	0	1	1	1	1	0	0	1	0	1	1	0	0	0	0	0	0	0	1	0	0	0	0	0	0	0
Bin639	4	23.316	23.659	0.343	71.955	0	1	1	0	1	0	1	1	0	1	1	1	0	0	1	1	1	0	0	1	1	1	1	0	0	1	0	1	1	0	0	0	0	0	0	0	1	0	0	0	0	0	0	0
Bin640	4	23.659	24.03	0.371	74.245	0	1	1	0	1	0	1	1	0	1	0	1	0	0	1	1	1	0	0	1	1	1	1	0	0	1	0	1	1	0	0	0	0	0	0	0	1	0	0	1	0	0	0	0
Bin641	4	24.03	24.066	0.036	74.485	0	1	1	0	1	0	1	1	0	1	0	1	0	0	1	1	1	0	0	1	1	1	1	0	0	1	0	1	1	0	0	0	0	0	0	0	1	0	0	1	0	0	0	0
Bin642	4	24.066	24.378	0.312	74.725	0	1	1	0	1	0	1	1	0	1	0	1	0	0	1	1	1	0	0	1	1	1	1	0	0	1	0	1	1	0	0	0	0	0	0	0	1	0	0	1	0	0	0	0
Bin643	4	24.378	25.543	1.165	74.965	0	1	1	0	1	0	1	1	0	1	0	1	0	0	1	1	1	0	0	1	1	1	1	0	0	1	0	1	1	0	0	0	0	0	0	0	1	0	0	1	0	0	0	0
Bin644	4	25.543	25.808	0.265	82.224	1	1	1	1	1	0	1	1	0	1	0	1	1	0	1	1	1	0	0	0	1	1	1	0	0	1	0	1	0	0	0	1	0	0	0	0	1	0	0	1	0	0	0	0
Bin645	4	25.808	26.113	0.306	82.464	1	1	1	1	1	0	1	1	0	1	0	1	1	0	1	1	1	0	0	0	1	1	1	0	0	1	0	1	0	0	0	1	0	0	0	0	1	0	0	1	0	0	0	0
Bin646	4	26.113	26.35	0.236	82.703	1	1	1	1	1	0	1	1	0	1	0	1	1	0	1	1	1	0	0	0	1	1	1	0	0	1	0	1	0	0	0	1	0	0	0	0	1	0	0	1	0	0	0	0
Bin647	4	26.35	27.799	1.449	84.196	1	1	1	1	1	0	1	1	0	1	0	1	1	0	1	1	1	0	0	0	1	1	1	0	0	1	0	1	0	0	0	1	0	0	0	0	1	0	0	1	0	0	0	0
Bin648	4	27.799	27.86	0.062	85.689	1	1	1	1	1	0	1	1	1	1	0	1	1	0	1	1	1	0	0	0	1	1	1	0	0	1	0	1	0	0	0	1	0	0	0	0	1	0	0	1	0	0	0	0
Bin649	4	27.86	28.314	0.453	86.419	1	0	0	1	1	0	1	1	1	1	0	1	1	0	1	1	1	0	0	0	1	1	1	0	0	1	0	1	0	0	0	1	0	0	0	0	1	0	0	1	0	0	0	0
Bin650	4	28.314	28.91	0.597	90.421	0	1	1	1	1	0	1	1	1	1	0	1	1	0	1	1	1	0	0	0	1	1	1	0	0	1	0	1	0	0	0	1	0	0	0	0	1	0	1	1	0	0	0	0
Bin651	4	28.91	29.494	0.583	90.661	0	1	1	1	1	0	1	1	1	1	0	1	1	0	1	1	1	0	0	0	1	1	1	0	0	1	0	1	0	0	0	1	0	0	0	0	1	0	1	1	0	0	0	0
Bin652	4	29.494	29.854	0.361	92.153	0	1	1	1	1	0	1	1	1	1	0	1	1	0	1	1	1	0	0	0	1	1	1	0	0	1	0	1	0	0	0	1	0	0	0	0	1	0	1	1	0	0	0	0
Bin653	4	29.854	29.9	0.046	93.646	1	1	0	1	1	0	1	1	1	1	0	1	1	0	1	1	1	0	0	0	1	1	1	0	0	1	0	1	0	0	0	1	0	0	0	0	1	0	1	1	0	0	0	0
Bin654	4	29.9	29.969	0.069	93.886	1	0	0	1	1	0	1	1	1	1	0	1	1	0	1	1	1	0	0	0	1	1	1	0	0	1	0	1	0	0	0	1	0	0	0	0	1	0	1	1	0	0	0	0
Bin655	4	29.969	29.988	0.019	94.126	1	0	0	1	1	0	1	1	1	1	0	1	1	0	1	1	1	0	0	0	1	1	1	0	0	1	0	1	0	0	0	1	0	0	0	0	1	0	1	1	0	0	0	0
Bin656	4	29.988	30.133	0.145	94.609	1	0	0	1	1	1	1	1	1	1	0	1	1	0	1	1	1	0	0	0	1	1	1	0	0	1	0	1	0	0	0	1	0	0	0	0	1	0	1	1	0	0	0	0
Bin657	4	30.133	30.296	0.163	94.848	1	0	1	1	1	1	1	1	1	1	0	1	1	0	1	1	1	0	0	0	1	1	1	0	0	1	0	1	0	0	0	1	0	0	0	0	1	0	1	1	0	0	0	0
Bin658	4	30.296	30.38	0.084	95.088	1	0	1	1	1	1	1	1	1	1	0	1	1	0	1	1	1	0	0	0	1	1	1	0	0	1	0	1	0	0	0	1	0	0	0	0	1	0	1	1	0	0	0	0
Bin659	4	30.38	30.429	0.049	96.581	1	0	0	1	1	1	1	1	1	1	0	1	1	1	1	1	1	0	0	0	1	1	1	0	1	1	0	1	0	0	0	1	0	0	0	0	1	0	1	1	0	0	0	0
Bin660	4	30.429	30.684	0.255	96.821	1	0	0	1	1	1	1	1	1	1	0	1	1	1	1	1	1	0	0	0	1	1	1	0	1	1	0	1	0	0	0	1	0	0	0	0	1	0	1	1	0	0	0	0
Bin661	4	30.684	30.706	0.022	97.061	1	0	1	1	1	1	1	1	1	1	0	1	1	1	1	1	1	0	0	0	1	1	1	0	1	1	0	1	0	0	0	1	0	0	0	0	1	0	1	1	0	0	0	0
Bin662	4	30.706	30.913	0.207	98.553	0	0	1	1	1	1	1	1	1	1	0	1	1	1	1	1	1	0	0	0	1	1	1	0	1	1	0	1	0	0	0	1	0	0	1	0	1	0	1	1	0	0	0	0
Bin663	4	30.913	30.983	0.07	99.036	0	0	1	1	1	1	1	1	1	1	0	1	1	1	1	1	1	0	0	0	1	1	0	0	1	1	0	1	0	0	0	1	0	0	1	0	1	0	1	1	0	0	0	0
Bin664	4	30.983	31.142	0.159	100.271	0	1	1	1	1	1	1	1	0	1	0	1	1	1	1	1	1	0	0	0	1	1	0	0	1	1	0	1	0	0	0	1	0	0	0	0	1	0	1	1	0	0	0	0
Bin665	4	31.142	31.203	0.062	100.511	0	0	1	1	1	1	1	1	0	1	0	1	1	1	1	1	1	0	0	0	1	1	0	0	1	1	0	1	0	0	0	1	0	0	0	0	1	0	1	1	0	0	0	0
Bin666	4	31.203	31.242	0.038	100.751	0	0	1	1	1	1	1	1	0	1	0	1	1	1	1	1	1	0	0	0	1	1	0	0	1	1	0	1	0	0	0	1	0	0	0	0	1	0	1	1	0	0	0	0
Bin667	4	31.242	31.262	0.02	101.731	0	0	0	1	1	1	1	1	0	1	0	1	1	1	1	1	1	0	0	0	1	1	0	0	1	1	0	1	0	0	0	1	0	0	0	0	1	0	1	1	0	0	0	0
Bin668	4	31.262	31.318	0.056	101.971	0	0	0	1	1	1	1	1	0	1	0	1	1	1	1	1	1	0	0	0	1	1	0	0	1	1	0	1	0	0	0	1	0	0	0	0	1	0	1	1	0	0	0	0
Bin669	4	31.318	31.368	0.051	102.211	0	0	0	1	1	1	1	1	0	1	0	1	1	1	1	1	1	0	0	0	1	1	0	0	1	1	0	1	0	0	0	1	0	0	0	0	1	0	1	1	0	0	0	0
Bin670	4	31.368	31.427	0.058	102.694	0	0	0	1	1	1	1	1	1	1	0	1	1	1	1	1	1	0	0	0	1	1	0	0	1	1	0	1	0	0	0	1	0	0	0	0	1	0	1	1	0	0	0	0
Bin671	4	31.427	31.447	0.02	103.177	0	0	0	1	1	1	1	1	0	1	0	1	1	1	1	1	1	0	0	0	1	1	0	0	1	1	0	1	0	0	0	1	0	0	0	0	1	0	1	1	0	0	0	0
Bin672	4	31.447	31.488	0.041	103.417	0	0	0	1	1	1	1	1	0	1	0	1	1	1	1	1	1	0	0	0	1	1	0	0	1	1	0	1	0	0	0	1	0	0	1	0	1	0	1	1	0	0	0	0
Bin673	4	31.488	31.818	0.33	103.656	0	0	0	1	1	1	1	1	0	1	0	1	1	1	1	1	1	0	0	0	1	1	0	0	1	1	0	1	0	0	0	1	0	0	0	0	1	0	1	1	0	0	0	0
Bin674	4	31.818	31.905	0.087	104.139	0	1	0	1	1	1	1	1	0	1	0	1	1	1	1	1	1	0	0	0	1	1	0	0	1	1	0	1	0	0	0	1	0	0	0	0	1	0	1	1	0	0	0	0
Bin675	4	31.905	31.974	0.069	104.379	0	1	0	1	1	1	1	1	0	1	0	1	1	1	1	1	1	0	0	0	1	1	0	0	1	1	0	1	0	0	0	1	0	0	1	0	1	0	1	1	0	0	0	0
Bin676	4	31.974	32.011	0.037	105.36	0	1	0	1	0	1	1	1	0	1	0	1	1	1	1	1	1	0	0	0	1	1	0	0	1	0	0	1	0	0	0	1	0	0	1	0	1	0	1	1	0	0	0	0
Bin677	4	32.011	32.188	0.177	105.843	0	0	0	1	0	1	1	1	0	1	0	1	1	1	1	1	1	0	0	0	1	1	0	0	1	0	0	1	0	0	0	1	0	0	1	0	1	0	1	1	0	0	0	0
Bin678	4	32.188	32.217	0.029	106.083	0	1	0	1	0	1	1	1	0	1	0	1	1	1	1	1	1	0	0	0	1	1	0	0	1	0	0	1	0	0	0	1	0	0	1	0	1	0	1	1	0	0	0	0
Bin679	4	32.217	32.268	0.05	106.322	0	1	1	1	0	1	1	1	0	1	0	1	1	1	1	1	1	0	0	0	1	1	0	0	1	0	0	1	0	0	0	1	0	0	1	0	1	0	1	1	0	0	0	0
Bin680	4	32.268	32.47	0.202	106.562	0	1	1	1	0	1	1	1	0	1	0	1	1	1	1	1	1	0	0	0	1	1	0	0	1	0	0	1	0	0	0	1	0	0	1	0	1	0	1	1	0	0	0	0
Bin681	4	32.47	32.572	0.102	106.802	0	1	1	1	0	1	1	1	0	1	0	1	1	1	1	1	1	0	0	0	1	1	0	0	1	1	0	1	0	0	0	1	0	0	1	0	1	0	1	1	0	0	0	0
Bin682	4	32.572	33.251	0.679	109.645	0	1	1	1	0	1	1	1	0	1	0	1	1	1	1	1	1	0	0	0	1	1	0	0	1	1	0	1	0	0	0	1	0	0	1	0	1	0	1	1	0	0	0	0
Bin683	4	33.251	33.499	0.248	109.885	0	1	1	1	0	1	1	1	0	1	0	1	1	1	1	1	1	0	0	0	1	1	0	0	1	1	0	1	0	0	0	1	0	0	1	0	1	0	1	1	0	0	0	0
Bin684	4	33.499	34.11	0.61	115.124	0	0	0	1	0	1	1	1	0	1	0	1	1	1	1	1	1	1	1	0	1	1	1	0	1	1	0	1	0	0	0	1	0	0	1	1	1	0	1	1	1	0	0	0
Bin685	4	34.11	34.458	0.349	125.033	0	1	0	1	0	1	1	1	0	1	0	1	1	1	1	1	1	1	1	0	1	0	1	0	1	1	0	1	0	0	0	1	0	0	1	1	1	0	1	1	1	0	0	0
Bin686	4	34.458	34.483	0.024	126.267	0	1	1	1	0	1	1	1	0	1	0	1	1	1	1	1	1	1	1	0	1	0	1	0	1	1	0	1	0	0	0	1	0	0	1	1	1	0	1	1	1	0	0	0
Bin687	4	34.483	34.747	0.265	126.507	0	1	1	1	0	1	1	1	0	1	0	1	1	1	1	1	1	1	1	0	1	0	1	0	1	1	0	1	1	0	0	1	0	0	1	1	1	0	1	1	1	0	0	0
Bin688	4	34.747	35.278	0.531	127.237	0	1	1	1	0	1	1	1	0	1	0	1	1	1	1	1	1	1	1	0	1	0	1	0	1	1	0	1	1	0	0	1	0	0	1	1	1	0	1	1	1	0	0	0
Bin689	5	0	0.29	0.29	0	0	1	1	1	1	0	1	1	1	0	0	1	1	1	1	1	0	0	0	0	0	1	1	0	0	1	0	0	1	0	0	1	1	0	0	0	0	0	0	1	0	1	1	0
Bin690	5	0.29	0.358	0.067	0.73	0	1	1	1	1	0	1	1	1	0	0	1	1	1	1	1	0	0	0	0	0	1	1	0	0	1	1	0	1	0	0	1	1	0	0	0	0	0	0	1	0	1	1	0
Bin691	5	0.358	0.504	0.147	1.46	0	1	1	1	1	0	1	1	1	0	0	1	1	1	1	1	0	0	0	0	0	1	1	0	0	1	1	0	1	0	0	1	1	0	0	0	0	0	0	1	0	1	1	0
Bin692	5	0.504	0.536	0.032	4.303	0	1	1	1	1	0	1	1	0	0	0	1	0	1	1	1	0	0	0	0	0	0	1	0	0	1	0	0	1	0	0	1	1	0	0	0	0	0	0	1	0	1	1	0
Bin693	5	0.536	0.663	0.126	4.543	0	1	1	1	1	0	1	1	0	0	0	1	0	1	1	1	0	0	0	0	0	0	1	0	0	1	0	0	1	0	0	1	1	0	0	0	0	0	0	1	0	1	1	0
Bin694	5	0.663	0.684	0.022	4.783	0	1	1	1	1	0	1	1	0	0	0	1	0	1	1	1	0	0	0	0	0	0	1	0	0	1	0	0	1	0	0	1	1	0	0	0	0	0	0	1	0	1	1	0
Bin695	5	0.684	0.877	0.192	6.017	0	1	1	1	1	0	1	1	0	0	0	1	0	1	1	1	0	0	0	0	0	0	1	0	0	1	0	0	1	0	0	1	1	0	0	0	0	0	0	0	0	1	1	0
Bin696	5	0.877	0.952	0.075	6.257	0	1	1	1	1	0	1	1	0	0	0	1	0	1	1	1	0	0	0	0	0	0	1	0	0	1	0	0	1	0	0	1	1	0	0	0	0	0	0	0	0	1	1	0
Bin697	5	0.952	1.155	0.203	6.497	0	1	1	1	1	0	1	1	0	0	0	1	0	1	1	1	0	0	0	0	0	0	1	0	0	1	0	0	1	0	0	1	1	0	0	0	0	0	0	0	0	1	1	0
Bin698	5	1.155	1.171	0.016	6.737	0	1	1	1	1	0	1	1	0	0	0	1	0	1	1	1	0	0	0	0	0	0	1	0	0	1	0	0	1	0	0	1	1	0	0	0	0	0	0	0	0	1	1	0
Bin699	5	1.171	1.252	0.081	7.717	0	1	1	1	0	0	1	1	0	0	0	1	0	1	1	1	0	0	0	0	0	0	1	0	0	1	0	0	1	0	0	1	1	0	0	0	0	0	0	0	0	1	1	0
Bin700	5	1.252	1.312	0.06	8.698	0	1	1	1	0	0	1	1	0	0	0	1	0	1	1	1	0	0	0	0	0	0	1	0	0	1	0	0	1	0	0	1	1	0	0	0	0	0	0	0	0	1	1	0
Bin701	5	1.312	1.45	0.138	9.678	0	1	1	1	0	0	1	1	0	0	0	1	0	1	1	1	0	0	0	0	0	0	1	0	0	1	0	0	1	0	0	1	1	0	0	0	0	0	0	0	0	1	1	0
Bin702	5	1.45	1.532	0.082	9.918	0	1	1	1	0	0	1	1	0	0	0	1	0	1	1	1	0	0	0	0	0	0	1	0	0	1	0	0	1	0	0	1	1	0	0	0	0	0	0	0	0	1	1	0
Bin703	5	1.532	1.725	0.193	11.938	1	1	1	1	0	0	1	1	1	0	0	1	0	1	1	1	0	0	0	0	0	0	1	0	0	1	0	0	1	0	0	0	1	0	0	0	0	0	0	0	0	1	1	0
Bin704	5	1.725	1.763	0.038	12.178	1	1	1	1	0	0	1	1	1	0	0	1	0	1	1	1	0	0	0	0	0	0	1	0	0	1	0	0	1	0	0	0	1	0	0	0	0	0	0	0	0	1	1	0
Bin705	5	1.763	1.795	0.032	12.418	1	1	1	1	0	0	1	1	1	0	0	1	0	1	1	1	0	0	0	0	0	0	1	0	0	1	0	0	1	0	0	0	1	0	0	0	0	0	0	0	0	1	1	0
Bin706	5	1.795	1.803	0.007	12.658	1	1	1	1	0	0	1	1	1	0	0	1	0	1	1	1	0	0	0	0	0	0	1	0	0	1	0	0	1	0	0	0	1	0	0	0	0	0	0	0	0	1	1	0
Bin707	5	1.803	1.929	0.126	12.897	1	1	1	1	0	0	1	1	1	0	0	1	0	1	1	1	0	0	0	0	0	0	1	0	0	1	0	0	1	0	0	0	1	0	0	0	0	1	0	0	0	1	1	0
Bin708	5	1.929	2.031	0.102	13.381	1	1	1	1	0	1	1	1	1	0	0	1	0	1	1	1	0	0	0	0	0	0	1	0	0	1	0	0	1	0	0	0	1	0	0	0	0	1	0	0	0	1	1	0
Bin709	5	2.031	2.045	0.014	13.864	1	1	1	1	0	1	1	1	1	0	0	1	0	1	1	1	0	0	0	0	0	0	1	0	0	1	0	0	1	0	0	0	1	0	0	0	0	1	0	0	0	1	1	0
Bin710	5	2.045	2.142	0.097	14.103	1	1	1	1	0	1	1	1	1	0	0	1	0	1	1	1	0	0	0	0	0	0	1	0	0	1	0	0	1	0	0	0	1	0	0	0	0	1	0	0	0	1	1	0
Bin711	5	2.142	2.185	0.043	14.343	1	1	1	1	0	1	1	1	1	0	0	1	0	1	1	1	0	0	0	0	0	0	1	0	0	1	0	0	1	0	0	0	1	0	0	0	0	1	0	0	0	1	1	0
Bin712	5	2.185	2.265	0.08	14.583	1	1	1	1	0	1	1	1	1	0	0	1	0	1	1	1	0	0	0	0	0	0	1	0	0	1	0	0	1	0	0	0	1	0	0	0	0	1	0	0	0	1	1	0
Bin713	5	2.265	2.333	0.068	14.823	1	1	1	1	0	1	1	1	1	0	0	1	0	1	1	1	0	0	0	0	0	0	1	0	0	1	0	0	1	0	0	0	1	0	0	0	0	1	0	0	0	1	1	0
Bin714	5	2.333	2.402	0.069	15.063	1	1	1	1	0	1	1	1	1	0	0	1	0	1	1	1	0	0	0	0	0	0	1	0	0	1	0	0	1	0	0	0	1	0	0	0	0	1	0	0	0	1	1	0
Bin715	5	2.402	2.465	0.063	15.546	1	1	1	1	0	1	1	1	1	0	0	1	0	1	1	1	0	0	0	0	0	0	1	0	0	1	0	0	1	0	0	0	1	0	0	0	0	1	0	0	0	1	1	0
Bin716	5	2.465	2.753	0.288	17.566	1	1	1	1	0	1	1	1	1	0	0	1	0	1	1	1	0	0	0	0	0	0	1	0	0	0	1	0	1	0	0	0	1	0	0	0	0	1	0	0	0	1	1	0
Bin717	5	2.753	2.997	0.244	17.806	1	1	1	1	0	1	1	1	1	0	0	1	1	1	1	1	0	0	0	0	0	0	1	0	0	0	1	0	1	0	0	0	1	0	0	0	0	1	0	0	0	1	1	0
Bin718	5	2.997	3.104	0.107	19.561	1	1	1	1	0	1	1	1	1	0	0	1	1	1	1	1	0	0	0	0	0	1	1	0	0	0	1	0	1	0	0	0	1	0	0	0	0	1	0	0	0	1	1	0
Bin719	5	3.104	3.179	0.076	19.8	1	1	1	1	0	1	1	1	1	0	0	1	1	1	1	1	0	0	0	0	0	1	1	0	0	0	1	0	1	0	0	0	1	0	1	0	0	1	0	0	0	1	1	0
Bin720	5	3.179	3.255	0.075	20.04	1	1	1	1	0	1	1	1	1	0	0	1	1	1	1	1	0	0	0	0	0	1	1	0	0	0	1	0	1	0	0	0	1	0	1	0	0	1	0	0	0	1	1	0
Bin721	5	3.255	3.438	0.183	20.28	1	1	1	1	0	1	1	1	1	0	0	1	1	1	1	1	0	0	0	0	0	1	1	0	0	0	1	0	1	0	0	0	1	0	1	0	0	1	0	0	0	1	1	0
Bin722	5	3.438	3.497	0.059	20.52	1	1	1	1	0	1	1	1	1	0	0	1	1	1	1	1	0	0	0	0	0	1	1	0	0	0	1	0	1	0	0	0	1	0	1	0	0	1	0	0	0	1	1	0
Bin723	5	3.497	3.561	0.064	22.013	1	1	1	1	0	1	1	1	1	0	0	1	1	1	1	1	0	0	0	0	0	1	1	0	0	0	1	0	1	0	0	0	1	1	1	0	0	1	0	0	0	1	1	0
Bin724	5	3.561	3.973	0.412	22.252	1	1	1	1	0	1	1	1	1	0	0	1	1	1	1	1	0	0	0	0	0	1	1	0	0	0	1	0	1	0	0	0	1	1	1	0	0	1	0	0	1	1	1	0
Bin725	5	3.973	4.188	0.215	26.254	1	1	1	1	0	1	1	1	1	0	0	0	1	0	1	1	0	0	0	0	0	1	1	0	0	0	1	0	1	1	1	0	1	1	1	0	0	1	0	0	1	1	1	0
Bin726	5	4.188	4.323	0.135	26.494	1	1	1	1	0	1	1	1	1	0	0	0	1	0	1	1	0	0	0	0	0	1	1	0	0	0	1	0	1	1	1	0	1	1	1	0	0	1	0	0	1	1	1	0
Bin727	5	4.323	4.776	0.453	28.249	1	1	1	1	0	1	1	1	1	0	0	0	1	0	1	1	0	0	0	0	0	1	1	0	0	0	1	0	1	1	1	0	1	1	1	0	0	1	0	0	1	1	1	0
Bin728	5	4.776	5.253	0.477	28.979	1	1	1	1	0	1	1	1	1	0	0	0	1	0	1	1	0	0	0	0	0	1	1	0	0	0	1	0	1	1	1	0	1	1	1	0	0	1	0	0	1	1	1	0
Bin729	5	5.253	5.376	0.123	29.709	1	1	1	1	0	1	1	1	1	0	0	0	1	0	1	1	0	0	0	0	0	1	1	0	0	0	1	0	1	1	1	1	1	1	1	0	0	1	0	0	1	1	1	0
Bin730	5	5.376	5.651	0.276	32.552	1	1	1	1	0	1	1	1	1	0	0	0	1	0	1	1	0	0	0	0	0	1	1	0	0	1	1	0	1	1	1	1	1	1	1	0	1	1	0	0	1	1	1	0
Bin731	5	5.651	6.002	0.351	33.282	1	1	1	1	0	1	1	1	1	0	0	0	1	0	1	1	0	0	0	0	0	1	1	0	0	1	1	0	1	1	1	1	1	1	1	0	1	1	0	0	1	1	1	0
Bin732	5	6.002	6.214	0.212	33.522	1	1	1	1	0	1	1	1	1	0	0	0	1	0	1	1	0	0	0	0	0	1	1	0	0	1	1	0	1	1	1	1	1	1	1	0	1	1	0	0	1	1	1	0
Bin733	5	6.214	6.511	0.297	34.005	1	1	1	1	0	1	1	1	1	0	0	0	1	0	1	1	0	0	0	0	0	1	1	0	0	1	1	0	1	1	1	1	1	1	1	0	1	1	0	0	1	1	1	0
Bin734	5	6.511	6.734	0.223	35.497	1	1	1	1	0	1	1	1	1	0	0	0	1	0	1	1	1	0	0	0	0	1	1	0	0	1	1	0	1	1	1	1	1	1	1	0	1	1	0	0	1	1	1	0
Bin735	5	6.734	7.014	0.28	35.98	1	1	1	1	0	1	1	1	1	0	0	0	1	0	1	1	1	0	0	0	1	1	1	0	0	1	1	0	1	1	1	1	1	1	1	0	1	1	0	0	1	1	1	0
Bin736	5	7.014	8.268	1.254	42.543	1	1	1	1	0	1	1	1	1	0	1	0	1	0	1	1	1	0	0	0	0	1	1	0	0	1	1	0	1	1	1	1	1	1	1	0	1	1	0	0	1	0	1	0
Bin737	5	8.268	10.351	2.084	44.297	1	1	1	1	0	0	1	1	1	0	1	0	1	0	1	1	1	0	0	0	0	0	1	0	0	1	1	0	1	1	1	1	1	1	1	0	1	1	0	0	1	0	1	0
Bin738	5	10.351	14.364	4.012	44.78	1	1	1	1	0	0	1	1	1	0	1	0	1	0	1	1	1	0	0	0	0	0	1	0	0	1	1	0	1	1	1	1	1	1	1	0	1	1	0	0	1	0	1	0
Bin739	5	14.364	15.007	0.643	46.015	1	1	1	1	0	0	1	1	1	0	1	0	1	0	1	1	1	0	0	0	0	0	1	0	0	1	1	0	1	1	1	1	1	1	1	0	1	1	0	0	1	0	1	0
Bin740	5	15.007	15.84	0.833	46.745	1	0	1	1	0	0	1	1	1	0	1	0	1	0	1	1	1	0	0	0	0	0	1	1	0	1	1	0	1	1	1	1	1	1	1	0	1	1	0	0	1	0	1	0
Bin741	5	15.84	16.106	0.266	47.228	1	0	1	1	0	1	1	1	1	0	1	0	1	0	1	1	1	0	0	0	0	0	1	1	0	1	1	0	1	1	1	1	1	1	1	0	1	1	0	0	1	0	1	0
Bin742	5	16.106	16.192	0.086	47.468	1	0	1	1	0	1	1	1	1	0	1	0	1	0	1	1	1	0	0	0	0	0	1	1	0	1	1	0	1	1	1	1	1	1	1	0	1	1	0	0	1	0	1	0
Bin743	5	16.192	16.337	0.145	47.951	1	0	1	1	0	1	1	1	1	0	1	0	1	0	1	1	1	0	0	0	0	0	1	1	0	1	1	0	1	1	1	1	1	1	1	0	1	1	0	0	1	0	1	0
Bin744	5	16.337	16.454	0.116	48.434	1	0	1	1	0	1	1	1	1	0	1	0	1	0	1	1	1	0	0	0	0	0	1	1	0	1	1	0	1	1	1	1	1	1	1	0	1	1	0	0	1	0	1	0
Bin745	5	16.454	16.504	0.051	49.164	1	0	1	1	0	1	1	1	1	0	1	0	1	0	1	1	1	0	0	0	0	0	1	1	0	1	1	0	1	1	1	1	1	1	1	0	1	1	0	0	1	0	0	0
Bin746	5	16.504	16.53	0.026	49.404	1	0	1	1	0	1	1	1	1	0	1	0	1	0	1	1	1	0	0	0	0	0	1	1	0	1	1	0	1	1	1	1	1	1	1	0	1	1	0	0	1	0	0	0
Bin747	5	16.53	16.559	0.029	49.887	1	1	1	1	0	1	1	1	1	0	1	0	1	0	1	1	1	0	0	0	0	0	1	1	0	1	1	0	1	1	1	1	1	1	1	0	1	1	0	0	1	0	0	0
Bin748	5	16.559	16.592	0.033	50.37	1	0	1	1	0	1	1	1	1	0	1	0	1	0	1	1	1	0	0	0	0	0	1	1	0	1	1	0	1	1	1	1	1	1	1	0	1	1	0	0	1	0	0	0
Bin749	5	16.592	16.73	0.138	50.61	1	1	1	1	0	1	1	1	1	0	1	0	1	0	1	1	1	0	0	0	0	0	1	1	0	1	1	0	1	1	1	1	1	1	1	0	1	1	0	0	1	0	0	0
Bin750	5	16.73	16.768	0.038	50.849	1	0	1	1	0	1	1	1	1	0	1	0	1	0	1	1	1	0	0	0	0	0	1	1	0	1	1	0	1	1	1	1	1	1	1	0	1	1	0	0	1	0	0	0
Bin751	5	16.768	16.948	0.18	51.089	1	0	1	1	0	1	1	1	1	0	1	0	1	0	1	1	1	0	0	0	0	0	1	1	0	1	1	0	1	1	1	1	1	1	1	0	1	1	0	0	1	0	0	0
Bin752	5	16.948	17.117	0.168	51.329	1	0	1	1	0	1	1	1	1	0	1	0	1	0	1	1	1	0	0	0	0	0	1	1	0	1	1	0	1	1	1	1	1	1	1	0	1	1	0	0	1	0	0	0
Bin753	5	17.117	17.378	0.261	51.812	1	0	1	1	0	1	1	1	1	0	1	0	1	0	1	1	1	0	0	0	0	0	1	1	0	1	1	0	1	1	1	1	1	1	1	0	1	1	0	0	1	0	0	0
Bin754	5	17.378	17.914	0.536	52.542	1	0	1	1	0	1	1	1	1	1	1	0	1	0	1	1	1	0	0	0	0	0	1	1	0	1	1	0	1	1	1	1	1	1	1	0	1	1	0	0	1	0	0	0
Bin755	5	17.914	18.095	0.182	53.523	1	0	1	1	0	1	1	1	1	1	1	0	1	0	1	1	1	0	0	0	0	0	1	1	0	1	1	0	1	1	1	1	1	1	1	0	1	0	0	0	1	0	0	0
Bin756	5	18.095	18.35	0.255	53.762	1	0	1	1	0	1	1	1	1	1	1	0	1	0	1	1	1	0	0	0	0	0	1	1	0	1	1	0	1	1	1	1	1	1	1	0	1	0	0	0	1	0	0	0
Bin757	5	18.35	18.416	0.066	61.379	1	1	1	1	0	1	0	0	1	1	1	0	1	0	1	1	1	0	0	0	0	1	1	1	0	1	1	1	1	1	1	1	1	1	1	0	1	1	0	0	0	0	0	0
Bin758	5	18.416	18.532	0.115	62.109	1	1	1	1	0	1	0	0	1	1	1	0	1	0	1	1	1	0	0	0	0	1	1	1	0	1	1	1	1	1	1	1	1	1	1	0	1	1	0	0	0	0	0	0
Bin759	5	18.532	18.908	0.376	62.349	1	1	1	1	0	1	0	0	1	1	1	0	1	0	1	1	1	0	0	0	0	1	1	1	0	1	1	1	1	1	1	1	1	1	1	0	1	1	0	0	0	0	0	0
Bin760	5	18.908	18.97	0.062	63.079	1	1	1	1	0	1	0	0	1	1	1	0	1	0	1	1	1	0	0	0	0	1	1	1	0	1	1	1	1	1	1	1	1	1	1	0	1	1	0	0	0	0	0	0
Bin761	5	18.97	18.984	0.014	63.319	1	1	1	1	0	1	0	0	1	1	1	0	1	0	1	1	1	0	0	0	0	1	1	1	0	1	1	1	1	1	1	1	1	1	1	0	1	1	0	0	0	0	0	0
Bin762	5	18.984	19.06	0.076	65.073	1	0	1	1	0	1	0	0	1	1	1	1	1	0	1	1	1	0	0	0	0	1	0	1	0	1	1	0	1	1	1	1	1	1	1	0	1	1	0	0	0	0	0	0
Bin763	5	19.06	19.212	0.153	65.803	1	0	1	1	0	0	0	0	1	1	1	1	1	0	1	1	1	0	0	0	0	1	0	1	0	1	1	0	1	1	1	1	1	1	1	0	1	1	0	0	0	0	0	0
Bin764	5	19.212	19.443	0.231	66.286	1	0	1	1	0	0	0	0	1	1	1	1	1	0	1	1	1	0	0	0	0	1	0	1	0	1	1	0	1	1	1	1	1	1	1	0	1	1	0	0	0	0	0	0
Bin765	5	19.443	20.062	0.619	66.77	1	0	1	1	0	0	0	0	1	1	1	1	1	0	1	1	1	0	0	0	0	1	0	1	0	1	1	0	1	1	1	1	1	1	0	0	1	1	0	0	0	0	0	0
Bin766	5	20.062	20.141	0.079	67.009	1	0	1	1	0	0	0	0	1	1	1	1	1	0	1	1	0	0	0	0	0	1	0	1	0	1	1	0	1	1	1	1	1	1	0	0	1	1	0	0	0	0	0	0
Bin767	5	20.141	20.402	0.261	69.3	1	0	1	1	0	0	0	0	1	1	1	1	1	0	1	1	0	0	0	0	0	1	0	1	0	1	1	0	1	1	1	1	1	1	0	0	1	1	0	0	0	0	0	0
Bin768	5	20.402	20.67	0.268	69.54	1	0	1	1	0	0	0	0	1	1	1	1	1	0	1	1	0	0	0	0	0	1	0	1	0	1	1	0	1	1	1	1	1	1	0	0	1	1	0	0	0	0	0	0
Bin769	5	20.67	21.027	0.357	69.779	1	0	1	1	0	0	0	0	1	1	1	1	1	0	1	1	0	0	0	0	0	1	0	1	0	1	1	0	1	1	1	1	1	1	0	0	1	1	0	0	0	0	0	0
Bin770	5	21.027	21.26	0.233	75.341	1	1	1	1	1	0	0	0	1	1	0	1	1	0	1	1	0	0	0	0	0	1	1	1	0	1	1	0	1	1	1	1	1	1	0	0	1	1	0	0	0	0	0	0
Bin771	5	21.26	21.354	0.094	75.581	1	1	1	1	1	0	0	0	1	1	0	1	1	0	1	1	0	0	0	0	0	1	1	1	0	1	1	0	1	1	1	1	1	1	0	0	1	1	0	0	0	0	0	0
Bin772	5	21.354	21.364	0.01	75.82	1	1	1	1	1	0	0	0	1	1	0	1	1	0	1	1	0	0	0	0	0	1	1	1	0	1	1	0	1	1	1	1	1	1	0	0	1	1	0	0	0	0	0	0
Bin773	5	21.364	21.375	0.011	76.303	1	1	1	1	1	0	0	0	1	1	0	1	1	0	1	1	0	0	0	0	0	1	1	1	0	1	1	0	1	1	1	1	1	1	0	0	1	1	0	0	0	0	0	0
Bin774	5	21.375	21.876	0.501	76.543	1	1	1	1	1	0	0	0	1	1	0	1	1	0	1	1	0	0	0	0	0	1	1	1	0	1	1	0	1	1	1	1	1	1	0	0	1	1	0	0	0	0	0	0
Bin775	5	21.876	22.002	0.126	77.524	0	0	1	1	1	0	0	0	1	1	0	1	1	0	1	1	0	0	0	0	0	1	0	1	0	1	1	0	1	1	1	1	1	1	0	0	1	1	0	0	0	0	0	1
Bin776	5	22.002	22.136	0.134	77.764	0	0	1	1	1	0	0	0	1	1	0	1	1	0	1	1	0	0	0	0	0	1	0	1	1	1	1	0	1	1	1	1	1	1	0	0	1	1	0	0	0	0	0	1
Bin777	5	22.136	22.154	0.018	79.518	0	0	1	1	1	0	0	0	1	1	0	1	1	0	1	1	0	0	0	0	0	1	1	1	1	1	1	0	1	1	1	1	1	1	0	0	1	1	0	0	0	0	1	1
Bin778	5	22.154	22.271	0.118	79.758	0	1	1	1	1	0	0	0	1	1	0	1	1	0	1	1	0	0	0	0	0	1	1	1	1	1	1	0	1	1	1	1	1	1	0	0	1	1	0	0	0	0	1	1
Bin779	5	22.271	22.348	0.077	79.998	0	1	1	1	1	0	0	0	1	1	0	1	1	0	1	1	0	0	0	0	0	1	1	1	1	1	1	0	1	1	1	1	1	1	0	0	1	1	0	0	0	0	1	1
Bin780	5	22.348	22.502	0.154	80.481	0	0	1	1	1	0	0	0	1	1	0	1	1	0	1	1	0	0	0	0	0	1	0	1	1	1	1	0	1	1	1	1	1	1	0	0	1	1	0	0	0	0	1	1
Bin781	5	22.502	22.571	0.069	80.721	0	0	1	1	1	0	0	0	1	1	0	1	1	0	1	1	0	0	0	0	0	1	0	1	1	1	1	0	1	1	1	1	1	1	0	0	1	1	0	0	0	0	1	1
Bin782	5	22.571	22.597	0.026	80.96	0	0	1	1	1	0	0	0	1	1	0	1	1	0	1	1	0	0	0	0	0	1	0	1	1	1	1	0	1	1	1	1	1	1	0	0	1	1	0	0	0	0	1	1
Bin783	5	22.597	22.886	0.289	81.941	0	0	1	1	1	0	0	0	1	1	0	1	1	0	1	1	0	0	0	1	0	1	0	1	1	1	0	0	1	1	1	1	1	1	0	0	1	1	0	0	0	0	1	1
Bin784	5	22.886	23.117	0.231	83.961	0	0	1	1	1	0	0	0	1	1	0	1	1	0	1	1	0	0	0	1	0	1	0	1	1	1	0	0	1	1	1	1	1	1	0	0	1	1	0	0	0	0	1	1
Bin785	5	23.117	23.253	0.136	84.201	0	0	1	1	1	0	0	0	1	1	0	1	1	0	1	1	0	0	0	1	0	1	0	1	1	1	0	0	1	1	1	1	1	1	0	0	1	1	0	0	0	0	1	1
Bin786	5	23.253	23.468	0.215	85.182	0	0	1	1	1	0	0	0	1	1	0	1	1	0	1	1	0	0	0	1	0	1	0	1	0	1	0	0	0	1	1	1	1	1	0	0	1	1	0	0	0	0	1	1
Bin787	5	23.468	23.732	0.264	86.674	0	0	1	1	1	0	0	0	1	1	0	1	1	0	1	1	0	0	0	1	0	1	0	1	0	1	0	0	0	1	1	1	1	1	0	0	1	1	1	0	0	0	1	1
Bin788	5	23.732	24.035	0.303	90.676	0	1	1	1	1	0	0	0	1	1	0	1	0	0	1	1	0	0	0	1	0	1	1	1	0	1	0	0	0	1	1	1	0	1	0	0	1	1	1	0	0	1	1	1
Bin789	5	24.035	24.082	0.047	91.159	0	1	1	1	1	0	0	0	1	1	0	1	0	0	1	1	1	0	0	1	0	1	1	1	0	1	0	0	0	1	1	1	0	1	0	0	1	1	1	0	0	1	1	1
Bin790	5	24.082	24.656	0.573	92.394	0	1	1	1	1	0	0	0	1	1	0	1	0	0	1	1	1	0	0	1	0	1	0	1	0	1	0	0	0	1	1	1	0	1	0	0	1	1	1	0	0	1	1	1
Bin791	5	24.656	25.281	0.625	92.877	0	1	1	1	1	0	0	0	1	1	0	1	0	0	1	1	1	0	0	1	0	1	0	1	0	1	0	0	0	1	1	1	0	1	0	0	1	1	1	0	0	1	1	1
Bin792	5	25.281	25.902	0.622	102.386	0	1	1	1	1	0	0	0	0	1	0	1	0	1	1	1	0	0	0	1	0	1	0	0	0	1	0	0	0	0	0	1	0	0	0	0	1	1	1	0	0	1	1	1
Bin793	5	25.902	26.297	0.395	102.869	0	1	1	1	1	0	0	0	0	1	0	1	0	1	1	1	0	0	0	1	0	1	0	0	0	1	0	0	0	0	0	1	0	0	0	0	1	1	1	0	0	1	1	1
Bin794	5	26.297	26.778	0.481	103.352	0	1	1	1	1	0	0	0	0	1	0	1	0	1	1	1	0	0	0	1	0	1	0	0	0	1	0	0	0	0	0	1	0	0	0	0	1	1	1	0	0	1	1	1
Bin795	5	26.778	26.864	0.086	104.082	0	1	1	1	1	0	0	0	0	1	0	1	0	1	1	1	0	0	0	1	0	1	0	0	0	1	0	0	0	0	0	1	0	1	0	0	0	1	1	0	0	1	1	1
Bin796	5	26.864	27.017	0.153	104.565	0	1	1	1	1	0	0	0	0	1	0	1	0	1	1	1	0	0	0	1	0	1	0	0	0	1	0	0	0	0	0	1	0	1	0	0	0	1	1	0	0	1	1	1
Bin797	5	27.017	27.181	0.165	104.805	0	1	1	1	0	0	0	0	0	1	0	1	0	1	1	1	0	0	0	1	0	1	0	0	0	1	0	0	0	0	0	1	0	1	0	0	0	1	1	0	0	1	1	1
Bin798	5	27.181	27.233	0.052	105.045	0	1	1	1	0	0	0	0	0	1	0	1	0	1	1	1	0	0	0	1	0	1	0	0	0	1	0	0	0	0	0	1	0	1	0	0	0	1	1	0	0	1	1	1
Bin799	5	27.233	27.299	0.066	105.284	0	1	1	1	0	0	0	0	0	1	0	1	0	1	1	1	0	0	0	1	0	1	0	0	0	1	0	0	0	0	0	1	0	1	0	0	0	1	1	0	0	1	1	1
Bin800	5	27.299	27.381	0.082	105.768	0	1	1	1	0	0	0	0	0	1	0	1	0	1	1	1	0	0	0	1	0	1	0	0	0	1	0	0	0	0	0	1	0	1	0	0	0	1	1	0	0	1	1	1
Bin801	5	27.381	27.52	0.139	106.007	0	1	1	1	0	0	0	0	0	1	0	1	0	1	1	1	0	0	0	1	0	1	0	0	0	1	0	0	0	0	0	1	0	1	0	0	0	1	1	0	0	1	1	1
Bin802	5	27.52	27.74	0.22	106.247	0	1	1	1	0	0	0	0	0	1	0	1	0	1	1	1	0	0	0	1	0	1	0	0	0	1	0	0	0	0	0	1	0	1	0	0	0	1	1	0	0	1	1	1
Bin803	5	27.74	27.784	0.044	106.487	0	1	1	1	0	0	0	0	0	1	0	1	0	1	1	1	0	0	0	1	0	1	0	0	0	1	0	0	0	0	0	1	0	1	0	0	0	1	1	0	0	1	1	1
Bin804	5	27.784	27.812	0.028	107.467	0	1	1	1	0	0	0	0	0	1	0	0	0	1	1	1	0	0	0	1	1	1	0	0	0	1	0	0	0	0	0	1	0	1	0	0	0	1	1	0	0	1	1	1
Bin805	5	27.812	27.853	0.041	107.707	0	1	1	1	0	0	0	0	0	1	0	0	0	1	1	1	0	0	0	1	1	1	0	0	0	1	0	0	0	0	0	1	0	1	0	0	0	1	1	0	0	1	1	1
Bin806	5	27.853	27.878	0.024	107.947	0	1	1	1	0	0	0	0	0	1	0	0	0	1	1	1	0	0	0	1	1	1	0	0	0	1	0	0	0	0	0	1	0	1	0	0	0	1	1	0	0	1	1	1
Bin807	5	27.878	27.899	0.021	108.187	0	1	1	1	0	0	0	0	0	1	0	0	0	1	1	1	0	0	0	1	1	1	0	0	0	1	0	0	0	0	0	1	0	1	0	0	0	1	1	0	0	1	1	1
Bin808	5	27.899	27.955	0.056	109.167	0	1	1	1	0	0	0	0	0	1	0	0	0	1	1	1	0	0	0	1	1	1	0	0	0	1	0	0	0	0	0	1	0	1	0	0	0	1	1	0	0	1	1	1
Bin809	5	27.955	28.019	0.064	109.65	0	1	1	1	0	0	0	0	0	1	0	0	0	1	1	1	0	0	0	1	1	1	0	0	0	1	0	0	0	0	0	1	0	1	0	0	0	1	1	0	0	1	1	1
Bin810	5	28.019	28.128	0.109	109.89	0	1	1	1	0	0	0	0	0	1	0	0	0	1	1	1	0	0	0	1	1	1	0	0	0	1	0	0	0	0	0	1	0	1	0	0	0	1	1	0	0	1	1	1
Bin811	5	28.128	28.333	0.205	111.645	0	1	1	1	0	0	0	0	0	1	0	0	0	1	1	1	0	0	0	1	1	1	0	0	0	1	0	0	0	0	0	0	0	1	0	0	0	1	1	0	0	1	1	1
Bin812	5	28.333	28.496	0.163	111.885	1	1	1	1	0	0	0	0	0	1	0	0	0	1	1	1	0	0	0	1	1	1	0	0	0	1	0	0	0	0	0	0	0	1	0	0	0	1	1	0	0	1	1	1
Bin813	5	28.496	28.586	0.09	112.368	1	1	1	1	0	0	0	0	0	1	0	0	0	1	1	1	0	0	0	1	1	1	0	0	0	1	0	0	0	0	0	0	0	1	0	0	0	1	1	0	0	1	1	1
Bin814	5	28.586	28.616	0.029	112.607	1	1	1	1	0	0	0	0	0	1	0	0	0	1	1	1	0	0	0	1	1	1	0	0	0	1	0	0	0	0	0	0	0	1	0	0	0	1	1	0	0	1	1	1
Bin815	5	28.616	28.799	0.183	113.337	1	1	1	1	0	0	0	0	0	1	0	0	0	1	1	1	0	0	0	1	1	1	0	0	0	1	0	0	0	0	0	0	0	1	0	0	0	1	1	0	0	1	1	1
Bin816	5	28.799	28.889	0.09	114.067	1	1	1	1	0	0	0	0	0	1	0	0	0	1	1	1	0	0	0	1	1	1	0	0	0	1	0	0	0	0	0	0	0	1	0	0	0	1	1	0	0	0	1	1
Bin817	5	28.889	29.389	0.5	114.55	1	1	1	1	0	0	0	0	0	1	0	0	0	1	1	1	0	0	0	1	1	1	0	0	0	1	0	0	0	0	0	0	0	1	0	0	0	1	1	0	0	0	1	1
Bin818	5	29.389	29.895	0.505	116.043	1	0	1	1	0	0	0	0	0	1	0	0	0	1	1	1	0	0	0	1	1	1	0	0	0	1	0	0	0	0	0	0	0	1	0	0	0	1	1	0	0	0	1	1
Bin819	6	0	0.271	0.271	0	1	1	1	0	0	0	1	1	1	0	0	0	1	1	0	0	0	1	1	1	0	0	0	1	0	1	1	1	1	0	0	0	1	1	0	0	1	1	1	1	1	0	0	1
Bin820	6	0.271	0.397	0.126	0.73	1	1	1	0	0	0	1	0	1	0	0	0	1	1	0	0	0	1	1	1	0	0	0	1	0	1	1	1	1	0	0	0	1	1	0	0	1	1	1	1	1	0	0	1
Bin821	6	0.397	0.461	0.064	0.97	1	1	1	0	0	0	1	0	1	0	0	0	1	1	0	0	0	1	1	1	0	0	0	1	0	1	1	1	1	0	0	0	1	1	0	0	1	1	1	1	1	0	0	1
Bin822	6	0.461	0.516	0.055	1.453	1	1	1	0	0	0	1	0	1	0	0	0	1	1	0	0	0	1	1	1	0	0	0	1	0	1	1	1	1	0	0	0	1	1	0	0	1	1	1	1	1	0	0	1
Bin823	6	0.516	0.606	0.09	2.183	1	1	1	0	0	0	1	0	1	0	0	0	1	1	0	0	0	1	1	1	0	0	0	1	0	1	1	1	1	1	1	0	1	1	0	0	1	1	1	1	1	0	0	1
Bin824	6	0.606	0.64	0.034	2.423	1	1	1	0	0	0	1	0	1	0	0	0	1	1	0	0	0	1	1	1	0	0	0	1	0	1	1	1	1	1	1	0	1	1	0	0	1	1	1	1	1	0	0	1
Bin825	6	0.64	0.795	0.155	2.906	1	1	1	0	0	0	1	0	1	0	0	0	1	1	0	0	1	1	1	1	0	0	0	1	0	1	1	1	1	1	1	0	1	1	0	0	1	1	1	1	1	0	0	1
Bin826	6	0.795	0.83	0.035	3.636	1	1	1	0	0	1	1	0	1	0	0	0	1	1	0	0	1	1	1	1	0	0	0	1	0	1	1	1	1	1	1	0	1	1	0	0	1	1	1	1	1	0	0	1
Bin827	6	0.83	1.048	0.218	3.875	1	1	1	0	0	1	1	0	1	0	0	0	0	1	0	0	1	1	1	1	0	0	0	1	0	1	1	1	1	1	1	0	1	1	0	0	1	1	1	1	1	0	0	1
Bin828	6	1.048	1.062	0.014	4.856	1	1	1	0	0	1	1	1	1	0	0	0	0	1	1	0	1	1	1	1	0	0	0	1	0	1	1	1	1	1	1	0	1	1	0	0	1	1	1	1	1	0	0	1
Bin829	6	1.062	1.206	0.144	5.096	1	1	1	0	0	1	1	1	1	0	0	0	0	1	0	0	1	1	1	1	0	0	0	1	0	1	1	1	1	1	1	0	1	1	0	0	1	1	1	1	1	0	0	1
Bin830	6	1.206	1.366	0.159	5.335	1	1	1	0	0	1	1	1	1	0	0	0	0	1	0	0	1	1	1	1	0	0	0	1	0	1	1	1	1	1	1	0	1	1	0	0	1	1	1	1	1	0	0	1
Bin831	6	1.366	1.514	0.148	5.819	1	1	1	0	0	1	1	1	1	0	0	0	0	1	0	0	1	1	1	1	0	0	0	1	0	1	1	1	1	1	1	0	1	1	0	0	1	1	1	1	1	0	0	1
Bin832	6	1.514	1.605	0.091	6.549	1	1	1	0	0	1	1	1	1	1	0	0	0	1	0	0	1	1	1	1	0	0	0	1	0	1	1	1	1	1	1	0	1	1	0	0	1	1	1	1	1	0	0	1
Bin833	6	1.605	1.631	0.026	6.788	1	1	1	0	0	1	1	1	1	1	0	0	0	1	0	0	1	1	1	1	0	0	0	1	0	1	1	1	1	1	1	0	1	1	0	0	1	1	1	1	1	0	0	1
Bin834	6	1.631	1.679	0.048	7.028	1	1	1	0	0	1	1	1	1	1	0	0	0	1	0	0	1	1	1	1	0	0	0	1	0	1	1	1	1	1	1	0	1	1	0	0	1	1	1	1	1	0	0	1
Bin835	6	1.679	1.698	0.019	7.268	1	1	1	0	0	1	1	1	1	1	0	0	0	1	0	0	1	1	1	1	0	0	0	1	0	1	1	1	1	1	1	0	1	1	0	0	1	1	1	1	1	0	0	1
Bin836	6	1.698	1.779	0.08	7.751	1	1	1	0	0	1	1	1	1	1	0	0	0	1	0	0	1	1	1	1	0	0	0	1	0	1	1	1	1	1	1	0	1	1	0	0	1	1	1	1	1	0	0	1
Bin837	6	1.779	1.798	0.019	8.234	1	1	1	0	1	1	1	1	1	1	0	0	0	1	0	0	1	1	1	1	0	0	0	1	0	1	1	1	1	1	1	0	1	1	0	0	1	1	1	1	1	0	0	1
Bin838	6	1.798	1.859	0.061	8.964	1	1	1	0	1	1	1	1	1	1	0	0	0	1	0	0	1	1	1	1	0	0	0	1	0	1	1	1	1	1	1	0	1	1	0	0	1	1	1	1	1	0	0	1
Bin839	6	1.859	1.985	0.126	9.204	1	1	1	0	1	1	1	1	1	1	0	0	0	1	0	0	1	1	0	1	0	0	0	1	0	1	1	1	1	1	1	0	1	1	0	0	1	1	1	1	1	0	0	1
Bin840	6	1.985	2.085	0.1	9.444	1	1	1	0	1	1	1	1	1	1	0	0	0	1	0	0	1	1	0	1	0	0	0	1	0	1	1	1	1	1	1	0	1	1	0	0	1	1	1	1	1	0	0	1
Bin841	6	2.085	2.235	0.15	9.683	1	1	1	0	1	1	1	1	1	1	0	0	0	1	0	0	1	1	0	1	0	0	0	1	0	1	1	1	1	1	1	0	1	1	0	0	1	1	1	1	1	0	0	1
Bin842	6	2.235	2.296	0.061	10.664	1	1	1	0	1	1	1	1	1	1	0	0	0	1	0	0	1	0	0	1	0	0	0	1	0	1	1	1	1	1	1	0	1	1	0	0	1	1	1	1	1	0	0	1
Bin843	6	2.296	2.325	0.029	11.899	1	1	1	0	1	1	1	1	1	1	0	0	0	1	0	0	1	0	0	1	0	0	1	1	0	1	1	1	1	1	1	0	1	1	0	0	1	1	1	1	1	0	0	1
Bin844	6	2.325	2.415	0.09	12.138	1	1	1	0	1	1	1	1	1	1	0	0	0	1	0	0	1	0	0	1	0	0	1	1	0	1	1	1	1	1	1	0	1	1	0	0	1	1	1	1	1	0	0	1
Bin845	6	2.415	2.592	0.177	12.378	1	1	1	0	1	1	1	1	1	1	0	0	0	1	0	0	1	0	0	1	0	0	1	1	0	1	1	1	1	1	1	0	1	1	0	0	1	1	1	1	1	0	0	1
Bin846	6	2.592	2.741	0.15	12.618	1	1	1	0	1	1	1	1	1	1	0	0	0	1	0	0	1	0	0	1	0	0	1	1	0	1	1	1	1	1	1	0	1	1	0	0	1	1	1	1	1	0	0	1
Bin847	6	2.741	2.765	0.024	12.858	1	1	1	0	1	1	1	1	0	1	0	0	0	1	0	0	1	0	0	1	0	0	1	1	0	1	1	1	1	1	1	0	1	1	0	0	1	1	1	1	1	0	0	1
Bin848	6	2.765	2.846	0.081	13.098	1	1	1	0	1	1	1	1	0	1	0	0	0	1	0	0	1	0	0	1	0	0	1	1	0	1	1	1	1	1	1	0	1	1	0	0	1	1	1	0	1	0	0	1
Bin849	6	2.846	2.885	0.04	13.828	1	1	1	0	1	1	1	1	0	1	0	0	0	1	0	0	1	0	0	1	0	0	1	1	0	1	1	1	1	1	1	0	1	1	0	0	1	1	1	0	1	0	0	1
Bin850	6	2.885	2.912	0.026	14.808	1	1	1	0	1	1	1	1	0	1	0	0	1	1	0	0	1	0	0	1	0	0	1	1	0	1	1	1	1	1	1	0	1	1	0	0	1	1	1	0	1	0	0	1
Bin851	6	2.912	2.951	0.039	15.048	1	1	1	0	1	1	1	1	0	1	0	0	1	1	0	0	1	0	0	1	0	0	1	1	0	1	1	1	1	1	1	0	1	1	0	0	1	1	1	0	1	0	0	1
Bin852	6	2.951	3.059	0.108	15.531	1	1	1	0	1	1	1	1	0	1	0	0	1	1	0	0	1	0	0	1	0	0	1	1	0	1	1	1	1	1	1	0	1	1	0	0	1	1	1	0	1	0	0	1
Bin853	6	3.059	3.132	0.073	15.771	1	1	1	0	1	1	1	1	0	1	0	0	1	1	0	0	1	0	0	1	0	0	1	1	0	1	1	1	1	1	1	0	1	1	0	0	1	1	1	0	1	0	0	1
Bin854	6	3.132	3.291	0.159	16.254	1	1	1	0	1	1	1	1	0	1	0	0	1	1	0	0	1	0	0	1	0	0	1	1	0	1	1	1	1	1	1	0	1	1	0	0	1	1	1	0	1	0	0	1
Bin855	6	3.291	3.363	0.072	16.494	1	1	1	0	1	1	1	1	0	1	0	0	1	1	0	0	1	0	0	1	0	0	1	1	0	1	1	1	1	1	1	0	1	1	0	0	1	1	1	0	1	0	0	1
Bin856	6	3.363	3.562	0.198	17.224	1	1	1	0	1	1	1	1	0	1	0	0	1	1	0	0	1	0	0	0	0	0	1	1	0	1	1	1	1	1	1	0	1	1	0	0	1	1	1	0	1	0	0	1
Bin857	6	3.562	3.581	0.019	17.953	1	1	1	0	0	1	1	1	0	1	0	0	1	1	0	0	1	0	0	1	0	0	1	1	0	1	1	1	1	1	1	0	1	1	0	0	1	1	1	0	1	0	0	1
Bin858	6	3.581	3.951	0.37	18.193	1	1	1	0	1	1	1	1	0	1	0	0	1	1	0	0	1	0	0	1	0	0	1	1	0	1	1	1	1	1	1	0	1	1	0	0	1	1	1	0	1	0	0	1
Bin859	6	3.951	4.022	0.072	18.433	1	1	1	0	1	1	1	1	0	1	0	0	1	1	0	0	1	0	0	1	0	0	1	1	0	1	1	1	1	1	1	0	1	1	0	0	1	1	1	0	1	0	0	1
Bin860	6	4.022	4.498	0.476	26.05	1	1	1	0	0	1	1	1	0	1	1	0	1	1	0	0	0	0	0	1	0	0	0	1	0	1	1	1	1	1	1	0	1	1	0	0	1	1	1	1	1	0	0	1
Bin861	6	4.498	4.777	0.279	28.341	1	1	1	0	0	1	1	1	0	1	1	0	0	1	0	0	1	0	0	1	0	0	0	1	0	1	1	1	1	1	1	0	1	1	0	0	1	1	1	1	1	0	0	1
Bin862	6	4.777	4.842	0.065	29.575	1	1	1	0	0	1	1	1	0	1	1	0	0	1	0	0	1	0	0	1	0	0	0	1	0	1	1	1	1	1	1	0	1	1	0	0	1	1	1	1	1	0	0	1
Bin863	6	4.842	4.868	0.026	29.815	1	1	1	0	0	1	1	1	0	1	1	0	0	1	0	0	1	0	0	1	0	0	0	1	0	1	1	1	1	1	1	0	1	1	0	0	1	1	1	1	1	0	0	1
Bin864	6	4.868	5.004	0.136	30.055	1	1	1	0	0	1	1	1	0	1	1	0	0	0	0	0	1	0	0	1	0	0	0	1	0	1	1	1	1	1	1	0	1	1	0	0	1	1	1	1	1	0	0	1
Bin865	6	5.004	5.044	0.039	30.295	1	1	1	0	0	1	1	1	0	1	1	0	0	0	0	0	1	0	0	1	0	0	0	1	0	1	1	1	1	1	1	0	1	1	0	0	1	1	1	1	1	0	0	1
Bin866	6	5.044	5.164	0.12	30.534	1	1	1	0	0	1	1	1	0	1	1	0	0	0	0	0	1	0	0	1	0	0	0	1	0	1	1	1	1	1	1	0	1	1	0	0	1	1	1	1	1	0	0	1
Bin867	6	5.164	5.243	0.079	30.774	1	1	1	0	0	1	1	1	0	1	1	0	0	0	0	0	1	0	0	1	0	0	0	1	0	1	1	1	1	1	1	0	1	1	0	0	1	1	1	1	1	0	0	1
Bin868	6	5.243	5.361	0.117	31.014	1	1	1	0	0	1	1	1	0	1	1	0	0	0	0	0	1	0	0	1	0	0	0	1	0	1	1	1	1	1	1	0	1	1	0	0	1	1	1	1	1	0	0	1
Bin869	6	5.361	5.492	0.132	31.744	1	1	1	0	0	1	1	1	0	1	1	0	0	0	0	0	1	0	0	1	0	0	1	0	0	1	1	1	1	1	1	0	1	1	0	0	1	1	1	1	1	0	0	1
Bin870	6	5.492	5.612	0.12	32.979	1	1	1	0	0	1	1	1	0	1	1	0	0	0	0	0	1	0	1	1	0	0	1	0	0	0	1	1	1	1	1	0	1	1	0	0	1	1	1	1	1	0	0	1
Bin871	6	5.612	6.479	0.866	34.213	1	1	1	0	0	1	1	1	0	1	1	0	0	0	0	0	1	0	1	1	0	0	0	0	0	0	1	1	1	1	1	0	1	1	0	0	1	1	1	1	1	0	0	1
Bin872	6	6.479	6.57	0.091	38.517	1	1	1	0	0	1	1	1	0	1	1	0	0	0	0	0	1	1	1	1	0	0	0	0	0	0	1	1	1	1	1	0	1	1	0	0	1	0	1	1	1	0	0	1
Bin873	6	6.57	6.65	0.08	40.272	1	1	1	0	0	1	1	1	0	1	1	0	0	0	0	0	1	1	1	1	0	0	1	0	0	0	1	1	1	1	1	0	1	1	0	0	1	0	1	1	1	0	0	0
Bin874	6	6.65	6.764	0.114	40.755	1	1	1	0	0	1	1	1	0	1	1	0	0	0	0	0	1	1	1	1	0	0	1	0	0	0	1	1	1	1	1	0	1	1	0	0	1	0	1	1	1	0	0	0
Bin875	6	6.764	6.782	0.018	42.509	1	1	1	0	0	1	1	1	0	1	1	0	0	0	0	0	1	1	1	0	0	0	0	0	0	0	1	1	1	1	1	0	1	0	0	0	1	0	1	1	1	0	0	0
Bin876	6	6.782	6.927	0.145	42.749	1	1	1	0	0	1	1	1	0	1	1	0	0	0	0	0	1	1	1	0	0	0	0	0	0	0	1	1	1	1	1	0	1	0	0	0	1	0	1	1	1	0	0	0
Bin877	6	6.927	7.091	0.164	42.989	1	1	1	0	0	1	1	1	0	1	1	0	0	0	0	0	1	1	1	0	0	0	0	0	0	0	1	1	1	1	1	0	1	0	0	0	1	0	1	1	1	0	0	0
Bin878	6	7.091	7.116	0.025	43.472	1	1	1	0	0	1	1	1	0	1	1	0	0	0	0	0	1	1	1	0	0	0	0	0	0	0	1	1	1	1	1	0	1	0	0	0	1	0	1	1	1	0	0	0
Bin879	6	7.116	7.175	0.058	44.202	1	1	1	0	0	1	1	1	0	1	1	0	0	0	0	0	1	1	1	0	0	0	1	0	0	0	1	1	1	1	1	0	1	0	0	0	1	0	1	1	1	0	0	0
Bin880	6	7.175	7.216	0.041	45.182	1	0	0	0	0	1	1	1	0	1	1	0	0	0	0	0	1	1	1	0	0	0	1	0	0	0	1	1	1	1	1	0	1	0	0	0	1	0	1	1	1	0	0	0
Bin881	6	7.216	7.317	0.101	45.422	1	0	0	0	0	1	1	1	0	1	1	0	0	0	0	0	1	1	1	0	0	0	1	0	0	0	1	1	1	1	1	0	1	0	0	0	1	0	1	1	1	0	0	0
Bin882	6	7.317	7.638	0.322	48.548	1	1	1	0	0	1	1	1	0	1	1	0	0	0	0	0	1	1	1	0	0	0	1	1	0	0	1	1	1	1	1	0	1	0	0	0	1	0	1	1	1	0	0	0
Bin883	6	7.638	7.699	0.061	48.788	1	1	1	0	0	1	1	1	0	1	1	0	0	0	0	0	1	1	1	0	0	0	1	1	0	0	1	1	1	1	1	0	1	0	0	0	1	0	1	1	1	0	0	0
Bin884	6	7.699	7.806	0.107	49.768	1	0	0	0	0	1	1	1	0	1	1	0	0	0	0	0	1	1	1	0	0	0	0	1	0	0	1	1	1	1	1	0	1	0	0	0	1	0	1	1	1	0	0	0
Bin885	6	7.806	7.915	0.108	50.008	1	0	0	0	0	1	1	1	0	1	1	0	0	0	0	0	1	1	1	0	0	0	0	1	0	0	1	1	1	1	1	0	1	0	0	0	1	0	1	1	1	0	0	0
Bin886	6	7.915	8.263	0.348	50.738	1	0	0	0	0	1	1	1	0	1	1	0	0	0	0	0	1	1	1	0	0	0	0	1	0	0	1	1	1	1	1	0	1	0	0	0	1	0	1	1	1	0	0	0
Bin887	6	8.263	8.318	0.055	50.978	1	0	0	0	0	1	1	1	0	1	1	0	0	0	0	0	1	1	1	0	0	0	0	1	0	0	1	1	1	1	1	0	1	0	0	0	1	0	1	1	1	0	0	0
Bin888	6	8.318	8.392	0.074	51.218	1	0	0	0	0	1	1	1	0	1	1	0	0	0	0	0	1	1	1	0	0	0	0	1	0	0	1	1	1	1	1	0	1	0	0	0	1	0	1	1	1	0	0	0
Bin889	6	8.392	8.453	0.06	51.701	1	0	0	0	0	1	1	1	0	1	1	0	0	0	0	0	1	1	1	0	0	0	0	1	0	0	1	1	1	1	1	0	1	0	0	0	1	0	1	1	1	0	0	0
Bin890	6	8.453	8.764	0.311	51.941	1	0	0	0	0	1	1	1	0	1	1	0	0	0	0	0	1	1	1	0	0	0	0	1	0	0	1	1	1	1	1	0	1	0	0	0	1	0	1	1	1	0	0	0
Bin891	6	8.764	9.117	0.353	52.18	1	0	0	0	0	1	1	1	0	1	1	0	0	0	0	0	1	1	1	0	0	0	0	1	0	0	1	1	1	1	1	0	1	0	0	0	1	0	1	1	1	0	0	0
Bin892	6	9.117	9.369	0.253	52.42	1	0	1	0	0	1	1	1	0	1	1	0	0	0	0	0	1	1	1	0	0	0	0	1	0	0	1	1	1	1	1	0	1	0	0	0	1	0	1	1	1	0	0	0
Bin893	6	9.369	9.654	0.284	52.903	1	1	1	0	0	1	1	1	0	1	1	0	0	0	0	0	1	1	1	0	0	0	1	1	0	0	1	1	1	1	1	0	1	0	0	0	1	0	1	1	1	0	0	0
Bin894	6	9.654	9.888	0.234	58.142	1	1	1	0	0	1	1	1	0	1	1	0	0	0	0	0	1	1	1	0	0	0	1	1	1	1	1	1	1	1	1	0	1	0	0	0	1	0	1	1	1	0	1	0
Bin895	6	9.888	10.368	0.48	58.625	1	1	1	0	0	1	1	1	0	1	1	0	0	0	0	0	1	1	1	0	0	0	1	1	1	1	1	1	1	1	1	0	1	0	0	0	1	0	1	1	1	0	1	0
Bin896	6	10.368	10.696	0.328	59.86	1	1	1	0	0	1	1	1	0	1	1	0	0	0	0	0	1	1	1	0	0	0	1	1	1	1	1	1	1	1	1	0	0	0	0	0	1	0	1	1	0	0	1	0
Bin897	6	10.696	10.822	0.126	60.343	1	1	1	0	0	0	1	1	0	1	1	0	0	0	0	0	1	1	1	0	0	0	1	1	1	1	1	1	1	1	1	0	0	0	0	0	1	0	1	1	1	0	1	0
Bin898	6	10.822	11.07	0.248	60.583	1	1	1	0	0	0	1	1	0	1	1	0	0	0	0	0	1	1	1	0	0	0	1	1	1	1	1	1	1	1	1	0	0	0	0	0	1	0	1	1	1	0	1	0
Bin899	6	11.07	11.459	0.389	60.823	1	1	1	0	0	0	1	1	0	1	1	0	0	0	0	0	1	1	1	0	0	0	1	1	1	1	1	1	1	1	1	0	0	0	0	0	1	0	1	1	1	0	1	0
Bin900	6	11.459	12.021	0.561	61.306	1	1	1	0	0	0	1	1	0	1	1	0	0	0	0	0	1	1	1	0	0	0	1	1	1	1	1	1	1	1	1	0	0	0	1	0	1	0	1	1	1	0	1	0
Bin901	6	12.021	12.49	0.469	61.546	1	1	1	0	0	0	1	1	0	1	1	0	0	0	0	0	1	1	1	0	0	0	1	1	1	1	1	1	1	1	1	0	0	0	1	0	1	0	1	1	1	0	1	0
Bin902	6	12.49	13.724	1.234	68.453	0	1	0	0	0	0	1	1	0	1	1	0	0	0	0	0	1	1	1	1	0	0	0	1	1	1	1	1	1	1	1	0	0	0	0	0	1	0	1	1	1	0	1	0
Bin903	6	13.724	13.827	0.103	68.693	0	1	0	0	0	0	1	1	0	1	1	0	0	0	0	0	1	1	1	1	0	0	0	1	1	1	1	1	1	1	1	0	0	0	0	0	1	0	1	1	1	0	1	0
Bin904	6	13.827	15.727	1.9	68.933	0	0	0	0	0	0	1	1	0	1	1	0	0	0	0	0	1	1	1	1	0	0	0	1	1	1	1	1	1	1	1	0	0	0	0	0	1	0	1	1	1	0	1	0
Bin905	6	15.727	15.808	0.081	69.173	0	0	0	0	0	0	1	1	0	1	1	0	0	0	0	0	1	1	1	1	0	0	0	1	1	1	1	1	1	1	1	0	0	0	0	0	1	0	1	1	1	0	1	0
Bin906	6	15.808	16.936	1.128	69.412	0	0	0	0	0	0	1	1	0	1	1	0	0	0	0	0	1	1	1	1	0	0	0	1	1	1	1	1	1	1	1	0	0	0	0	0	1	0	1	1	1	0	1	0
Bin907	6	16.936	18.151	1.215	72.538	0	1	0	0	0	0	1	1	1	1	1	0	1	0	0	0	1	1	1	1	0	0	1	1	1	1	1	1	1	1	1	0	0	0	0	0	1	0	1	1	1	0	1	0
Bin908	6	18.151	19.492	1.342	73.268	0	0	0	0	0	0	1	1	1	1	1	0	1	0	0	0	1	1	1	1	0	0	1	1	1	1	1	1	1	1	1	0	0	0	0	0	1	0	0	1	1	0	1	0
Bin909	6	19.492	19.577	0.085	75.289	0	1	1	0	0	0	1	1	1	1	1	0	1	1	0	0	1	1	1	1	0	0	1	1	1	1	1	1	1	1	1	0	0	0	0	0	1	0	1	1	1	0	1	0
Bin910	6	19.577	19.706	0.129	75.529	0	0	1	0	0	0	1	1	1	1	1	0	1	1	0	0	1	1	1	1	0	0	1	1	1	1	1	1	1	1	1	0	0	0	0	0	1	0	1	1	1	0	1	0
Bin911	6	19.706	19.796	0.09	75.768	0	1	1	0	0	0	1	1	1	1	1	0	1	1	0	0	1	1	1	1	0	0	1	1	1	1	1	1	1	1	1	0	0	0	0	0	1	0	1	1	1	0	1	0
Bin912	6	19.796	19.865	0.069	76.252	0	1	1	0	0	0	1	1	1	1	1	0	1	1	0	0	1	1	1	1	0	0	1	1	1	1	1	1	1	1	1	0	0	0	0	0	1	0	1	1	1	0	1	0
Bin913	6	19.865	20.186	0.322	76.981	0	1	1	0	0	0	1	1	1	1	1	0	1	1	0	0	1	1	1	1	0	0	1	1	1	1	1	1	0	1	1	0	0	0	0	0	1	0	1	1	1	0	1	0
Bin914	6	20.186	20.26	0.074	77.221	0	1	1	0	0	0	1	1	1	1	1	0	1	1	0	0	1	1	1	1	0	0	1	1	1	1	1	1	0	1	1	0	0	0	0	0	0	0	1	1	1	0	1	0
Bin915	6	20.26	20.467	0.207	77.951	0	1	1	0	0	0	1	1	1	1	1	0	1	1	0	0	1	1	1	1	0	0	1	1	1	1	1	1	0	1	1	0	0	0	0	0	0	1	1	1	1	0	1	0
Bin916	6	20.467	20.973	0.505	78.191	0	1	1	0	0	0	1	1	1	1	1	0	1	1	0	0	1	1	1	1	0	0	1	1	1	1	1	1	0	1	1	0	0	0	0	0	0	1	1	1	1	0	1	0
Bin917	6	20.973	21.082	0.109	78.431	0	1	1	0	0	0	1	1	1	1	1	0	1	1	0	0	1	1	1	1	0	0	1	1	1	1	1	1	0	1	1	0	0	0	0	0	0	1	1	1	1	0	1	0
Bin918	6	21.082	21.281	0.2	78.914	0	1	1	0	0	0	1	1	1	1	1	0	1	1	0	0	1	1	1	1	0	0	1	1	1	1	1	1	0	1	1	1	0	0	0	0	0	1	1	1	1	0	1	0
Bin919	6	21.281	21.496	0.215	80.934	0	0	0	0	0	0	1	1	1	1	1	0	1	1	0	0	1	1	1	1	0	0	0	1	1	1	1	1	0	1	1	1	0	0	0	0	0	1	1	1	1	0	1	0
Bin920	6	21.496	21.532	0.036	81.174	0	0	0	0	0	0	1	1	1	1	1	0	1	1	0	0	1	1	1	1	0	0	0	1	1	1	1	1	0	1	1	1	0	0	0	0	0	1	1	1	1	0	1	0
Bin921	6	21.532	21.717	0.186	81.414	0	0	0	0	0	0	1	1	1	1	1	0	1	1	0	0	1	1	1	1	0	0	0	1	1	1	1	1	0	1	1	1	0	0	0	0	0	1	1	1	1	0	1	0
Bin922	6	21.717	22.114	0.397	82.144	0	0	0	0	0	0	1	1	1	1	1	0	1	1	0	0	1	1	1	1	0	0	0	1	1	1	1	1	0	1	1	1	0	0	0	0	0	1	1	1	1	0	1	0
Bin923	6	22.114	22.232	0.118	84.164	0	0	0	0	0	0	1	1	1	1	1	0	1	1	0	0	1	1	1	1	0	1	0	1	1	1	1	1	0	1	1	1	0	0	0	0	0	1	1	1	1	0	1	0
Bin924	6	22.232	22.531	0.299	84.404	0	0	0	0	0	0	1	1	1	1	1	0	1	1	0	0	1	1	1	1	0	1	0	1	1	1	1	1	0	1	1	1	0	0	0	0	0	1	1	1	1	0	1	0
Bin925	6	22.531	22.828	0.297	84.644	0	0	0	0	0	0	1	1	1	1	1	0	1	1	0	0	1	1	1	1	0	1	0	1	1	1	1	1	0	1	1	1	0	0	0	0	0	1	1	1	1	0	1	0
Bin926	6	22.828	23.041	0.213	85.127	0	0	0	0	0	0	1	1	1	1	1	0	1	1	0	0	1	1	1	1	0	1	0	1	1	1	1	1	0	1	1	1	0	0	0	0	0	1	1	1	0	0	1	0
Bin927	6	23.041	23.085	0.044	85.61	0	0	0	0	0	0	1	1	1	1	1	0	1	1	0	0	1	1	1	1	0	1	0	1	1	1	1	1	0	1	1	1	0	0	0	0	0	1	1	1	1	0	1	0
Bin928	6	23.085	23.124	0.039	85.85	0	0	0	0	0	0	1	1	1	1	1	0	1	1	0	0	1	1	1	1	0	1	0	1	1	1	1	1	0	1	1	1	0	0	0	0	0	1	1	1	0	0	1	0
Bin929	6	23.124	23.357	0.233	87.085	0	0	0	0	0	0	1	1	1	1	1	0	1	1	0	0	1	1	1	1	0	1	0	0	1	1	1	1	0	1	1	1	0	0	0	0	0	1	1	1	0	0	1	0
Bin930	6	23.357	23.503	0.147	88.065	0	0	0	0	0	0	1	1	1	1	1	0	1	1	1	1	1	1	1	1	0	1	0	0	1	1	1	1	0	1	1	1	0	0	0	0	0	1	1	1	0	0	1	0
Bin931	6	23.503	23.888	0.385	88.305	0	0	0	0	0	0	1	1	1	1	1	0	1	1	0	1	1	1	1	1	0	1	0	0	1	1	1	1	0	1	1	1	0	0	0	0	0	1	1	1	0	0	1	0
Bin932	6	23.888	23.924	0.036	88.545	0	0	0	0	0	0	1	1	1	1	1	0	1	1	0	1	1	1	1	1	0	1	0	0	1	1	0	1	0	1	1	1	0	0	0	0	0	1	1	1	0	0	1	0
Bin933	6	23.924	24.059	0.135	91.671	0	0	0	0	0	0	1	1	1	1	1	0	1	1	0	1	1	1	1	1	1	1	0	0	1	1	0	0	0	1	0	1	0	0	0	0	0	1	1	1	0	0	1	0
Bin934	6	24.059	24.147	0.087	92.401	0	0	0	0	0	0	1	1	1	1	1	0	1	1	0	1	1	1	1	1	1	1	0	0	1	1	0	0	0	0	0	1	0	0	0	0	0	1	1	1	0	0	1	0
Bin935	6	24.147	24.309	0.162	92.64	0	0	0	0	0	0	1	1	1	1	1	0	1	1	0	1	1	1	1	1	1	1	0	0	1	1	0	0	0	0	0	1	0	0	0	0	0	1	1	1	0	0	1	0
Bin936	6	24.309	24.434	0.125	92.88	0	0	0	0	0	0	1	1	1	1	1	0	1	1	0	1	1	1	1	1	1	1	0	0	1	1	0	0	0	0	0	1	0	0	0	0	0	1	1	1	0	0	1	0
Bin937	6	24.434	24.666	0.233	93.363	0	0	0	0	0	0	1	1	1	1	1	0	1	1	0	1	1	1	1	1	1	1	0	0	1	1	0	0	0	0	0	1	0	0	0	0	0	1	1	1	0	0	1	0
Bin938	6	24.666	24.915	0.249	96.777	0	0	0	1	0	0	1	1	1	1	1	0	1	1	0	1	1	1	1	1	1	1	0	0	1	1	0	0	1	0	0	1	0	0	0	0	0	1	1	1	0	0	1	0
Bin939	6	24.915	25.043	0.128	97.017	0	0	0	1	0	0	1	1	1	1	1	0	1	1	0	1	1	1	1	1	1	1	0	0	1	1	0	0	1	0	0	1	0	0	0	0	0	1	1	1	0	0	1	0
Bin940	6	25.043	25.09	0.046	97.256	0	0	0	1	0	0	1	1	1	1	0	0	1	1	0	1	1	1	1	1	1	1	0	0	1	1	0	0	1	0	0	1	0	0	0	0	0	1	1	1	0	0	1	0
Bin941	6	25.09	25.212	0.123	98.749	0	0	0	1	0	0	1	1	1	1	0	0	1	1	0	1	1	1	1	1	1	1	0	0	1	1	1	0	1	0	0	1	0	0	0	0	0	1	1	1	0	0	1	0
Bin942	6	25.212	25.623	0.411	98.989	0	0	0	1	0	0	1	1	1	1	0	0	1	1	0	1	1	1	1	1	1	1	0	0	1	1	1	0	1	0	0	1	0	0	0	0	0	1	1	1	0	0	1	0
Bin943	6	25.623	26.268	0.645	102.991	0	0	1	1	1	0	1	1	1	1	0	0	1	1	0	1	0	1	1	1	1	1	0	1	1	1	1	0	1	0	0	1	0	0	1	0	0	1	1	1	0	0	1	0
Bin944	6	26.268	26.419	0.15	104.226	0	1	1	1	1	0	1	1	1	1	0	0	1	1	0	1	0	1	1	1	1	1	0	1	1	1	1	0	1	0	0	1	0	0	1	0	0	1	1	1	0	0	1	0
Bin945	6	26.419	26.849	0.43	104.465	0	1	1	1	1	0	1	1	1	1	0	0	1	1	0	1	0	1	1	1	1	1	0	1	1	1	1	0	1	0	0	1	0	0	1	0	0	1	1	1	0	0	1	0
Bin946	6	26.849	27.796	0.947	105.7	0	1	1	1	1	0	1	1	1	1	0	0	1	1	0	1	0	1	1	1	1	1	0	1	1	1	1	0	1	0	0	1	0	0	1	0	1	1	1	1	0	0	1	1
Bin947	6	27.796	27.919	0.123	116.433	0	1	1	1	1	0	1	1	1	0	0	1	1	1	0	0	0	1	1	1	1	1	0	1	1	1	1	0	1	0	0	1	1	0	1	1	1	1	1	1	0	0	1	1
Bin948	6	27.919	28.02	0.1	116.916	0	1	1	1	1	0	1	1	1	0	0	1	1	1	0	0	0	1	1	1	1	1	1	1	1	1	1	0	1	0	0	1	1	0	1	1	1	1	1	1	0	0	1	1
Bin949	6	28.02	28.436	0.416	122.805	0	1	1	1	1	0	1	1	0	0	1	1	1	0	1	0	0	1	1	1	1	1	1	0	0	1	1	0	1	0	0	1	1	0	1	1	1	1	1	1	0	0	0	1
Bin950	6	28.436	28.466	0.03	123.288	0	1	1	1	1	0	1	1	0	0	1	1	1	0	1	0	0	1	1	1	1	1	1	0	0	1	1	0	1	0	0	1	1	0	1	1	1	1	1	1	0	0	0	1
Bin951	6	28.466	28.479	0.013	123.528	0	1	1	1	1	0	1	1	0	0	1	1	1	0	1	0	0	1	1	1	1	1	1	0	0	1	1	0	1	0	0	1	1	0	1	1	1	1	1	1	0	0	0	1
Bin952	6	28.479	28.629	0.15	123.768	0	1	1	1	1	0	1	1	0	0	1	1	1	0	1	0	0	1	1	1	1	1	1	0	0	1	1	0	1	0	0	1	1	0	1	1	1	1	1	1	0	0	0	1
Bin953	6	28.629	28.653	0.024	124.251	0	1	1	1	1	0	1	1	0	0	1	1	1	0	1	0	0	1	1	1	1	1	1	0	0	1	1	0	1	0	0	1	1	1	1	1	1	1	1	1	0	0	0	1
Bin954	6	28.653	28.837	0.185	125.486	0	1	1	1	1	0	1	1	0	0	1	1	1	0	1	0	0	1	1	1	1	1	1	0	0	1	1	0	1	0	0	1	1	1	1	1	1	1	1	0	0	0	0	1
Bin955	6	28.837	28.968	0.131	125.725	0	1	1	1	1	0	1	1	0	0	1	1	1	0	1	0	0	1	1	1	1	1	1	0	0	1	1	0	1	0	0	1	1	1	1	1	1	1	1	0	0	0	0	1
Bin956	6	28.968	29.071	0.102	125.965	0	1	1	1	1	0	1	1	0	0	1	1	1	0	1	0	0	1	1	1	1	1	1	0	0	1	1	0	1	0	0	1	1	1	1	1	1	1	0	0	0	0	0	1
Bin957	6	29.071	29.134	0.063	126.205	0	1	1	1	1	0	1	1	0	0	1	1	1	0	1	0	0	1	1	1	1	1	1	0	0	1	1	0	1	0	0	1	1	1	1	1	1	1	0	0	0	0	0	1
Bin958	6	29.134	29.194	0.06	127.185	0	1	1	1	1	0	1	1	0	0	1	1	1	0	1	0	0	1	1	1	1	1	1	0	0	1	1	0	1	0	0	1	1	1	1	1	1	1	0	0	0	0	0	1
Bin959	6	29.194	29.439	0.245	127.425	0	1	1	1	1	0	1	1	0	0	1	1	1	0	1	0	0	1	1	1	1	1	1	0	0	1	1	0	1	0	0	1	1	1	1	1	1	1	0	0	0	0	0	1
Bin960	6	29.439	29.519	0.08	127.908	0	1	1	1	1	0	1	1	0	0	1	1	1	0	1	0	0	1	1	1	1	1	1	0	0	1	1	0	1	0	0	1	1	0	1	1	1	1	0	0	0	0	0	1
Bin961	6	29.519	29.53	0.011	128.148	0	1	1	1	1	0	1	1	0	0	1	1	1	0	1	0	0	1	1	1	1	1	1	0	0	1	1	0	1	0	0	1	1	0	1	1	1	1	0	0	0	0	0	1
Bin962	6	29.53	29.591	0.061	128.388	0	1	1	1	1	0	1	1	0	0	1	1	1	0	1	0	0	1	1	1	1	1	1	0	0	1	1	0	1	0	0	1	1	0	1	1	1	1	0	0	0	0	0	1
Bin963	6	29.591	29.671	0.08	128.628	1	1	1	1	1	0	1	1	0	0	1	1	1	0	1	0	0	1	1	1	1	1	1	0	0	1	1	0	1	0	0	1	1	0	1	1	1	1	0	0	0	0	0	1
Bin964	6	29.671	29.808	0.137	130.648	1	1	1	1	1	0	1	1	0	0	1	1	1	0	0	0	0	1	1	1	1	1	1	0	0	1	1	0	1	0	0	1	1	0	1	1	1	0	0	0	0	0	0	1
Bin965	6	29.808	30.267	0.459	132.141	1	1	1	1	1	0	1	1	0	0	1	1	1	0	0	0	0	1	1	1	1	1	1	0	0	1	1	0	1	0	0	1	1	0	1	1	1	0	0	0	0	0	0	1
Bin966	6	30.267	30.5	0.233	144.173	1	1	1	1	1	0	1	1	0	0	1	1	1	0	0	0	0	1	1	1	1	1	1	0	0	0	1	1	1	0	0	1	1	0	1	1	1	0	0	0	0	0	0	1
Bin967	6	30.5	31.247	0.747	144.413	1	1	1	1	1	0	1	1	0	0	1	1	1	0	0	0	0	1	1	1	1	1	1	0	0	0	1	1	1	0	0	1	1	0	1	1	1	0	0	0	0	0	0	1
Bin968	7	0	0.12	0.12	0	0	1	1	0	0	0	0	0	1	1	0	0	0	1	0	0	0	0	0	1	1	1	1	0	0	0	1	0	1	1	1	1	1	0	1	0	0	0	1	0	0	0	1	0
Bin969	7	0.12	0.154	0.034	0.24	0	1	1	0	0	0	0	0	1	1	0	0	0	1	0	0	0	0	0	1	1	1	1	0	0	0	1	0	1	1	1	1	1	1	1	0	0	0	1	0	0	0	1	0
Bin970	7	0.154	0.308	0.154	0.48	0	1	1	0	0	0	0	0	1	1	0	0	0	1	0	0	0	0	0	1	1	1	1	0	0	0	1	0	1	1	1	1	1	1	1	0	0	0	1	0	0	0	1	0
Bin971	7	0.308	0.427	0.119	0.963	0	1	1	0	0	0	0	0	1	1	0	0	0	1	0	0	0	0	0	1	1	1	1	0	0	0	1	0	1	1	1	1	1	1	1	0	0	0	1	0	0	0	1	0
Bin972	7	0.427	0.441	0.014	1.203	0	1	1	0	0	0	0	0	1	1	0	0	0	1	0	0	0	0	0	1	1	1	1	0	0	0	1	0	1	1	1	1	1	1	1	0	0	0	1	0	0	0	1	0
Bin973	7	0.441	0.636	0.195	1.932	0	1	1	0	0	0	0	0	1	1	0	0	0	1	0	0	0	0	0	1	1	1	1	0	0	0	1	0	1	1	1	1	1	1	1	0	0	0	1	0	0	0	1	0
Bin974	7	0.636	0.701	0.065	2.416	0	1	1	0	0	0	0	0	1	1	0	0	0	1	0	0	0	0	0	1	1	1	1	0	0	0	1	0	1	1	1	1	1	1	1	0	0	0	1	0	0	0	1	0
Bin975	7	0.701	0.821	0.12	2.899	0	1	1	0	0	0	0	0	1	1	0	0	0	1	0	0	0	0	0	1	1	1	1	0	0	0	1	0	1	1	1	1	1	1	1	0	0	0	1	0	0	0	1	0
Bin976	7	0.821	0.908	0.086	3.629	0	1	1	0	0	0	0	0	1	1	0	0	0	1	0	0	0	0	0	1	1	1	1	0	0	0	1	0	1	1	1	1	1	1	1	0	0	0	1	0	0	0	1	0
Bin977	7	0.908	0.919	0.011	3.868	0	1	1	0	0	0	0	0	1	1	0	0	0	1	0	0	0	0	0	1	1	1	1	0	0	0	1	0	1	1	1	1	1	1	1	0	0	0	1	0	0	0	1	0
Bin978	7	0.919	0.939	0.02	4.849	0	1	1	0	0	0	0	0	1	1	0	0	0	1	0	0	0	0	0	1	1	1	1	0	0	0	1	0	1	1	1	1	1	1	1	0	0	0	1	0	0	0	1	0
Bin979	7	0.939	1.19	0.251	5.089	0	1	1	0	0	0	0	0	1	1	0	0	0	1	0	0	0	0	0	1	1	1	1	0	0	0	1	0	1	1	1	1	1	1	1	0	0	0	1	0	0	0	1	0
Bin980	7	1.19	1.302	0.112	7.653	0	1	1	0	0	0	0	0	1	1	0	0	0	1	0	0	0	0	0	1	1	1	1	0	0	0	0	0	1	1	1	1	1	1	1	1	0	0	1	0	0	0	1	0
Bin981	7	1.302	1.744	0.442	7.893	0	1	1	0	0	0	0	0	1	1	1	0	0	1	0	0	0	0	0	1	1	1	1	0	0	0	0	0	1	1	1	1	1	1	1	1	0	0	1	0	0	0	1	0
Bin982	7	1.744	1.834	0.09	8.623	1	1	1	0	0	0	0	0	1	1	1	0	0	1	0	0	0	0	0	1	1	1	1	0	0	0	0	0	1	1	1	1	1	1	1	1	0	0	1	0	0	0	1	0
Bin983	7	1.834	2.111	0.277	8.863	1	1	1	0	0	0	0	0	1	1	1	0	0	1	0	0	0	0	0	1	1	1	1	0	0	0	0	0	1	1	1	1	1	1	1	1	0	0	1	0	0	0	1	0
Bin984	7	2.111	2.17	0.059	9.346	1	1	1	0	0	0	0	0	1	1	1	0	0	1	0	0	0	0	0	1	1	1	1	0	0	0	0	0	1	1	1	1	1	1	1	1	0	0	1	0	0	0	1	1
Bin985	7	2.17	2.225	0.055	10.076	1	1	1	0	0	0	0	0	1	1	1	0	0	1	0	0	0	0	0	1	1	1	1	0	0	0	0	0	1	1	1	1	1	1	1	1	0	0	1	0	0	0	1	1
Bin986	7	2.225	2.235	0.01	10.316	1	1	1	0	0	0	0	0	1	1	1	0	0	1	0	0	0	0	0	1	1	0	1	0	0	0	0	0	1	1	1	1	1	1	1	1	0	0	1	0	0	0	1	1
Bin987	7	2.235	2.318	0.082	10.799	1	1	1	0	0	0	0	0	1	1	1	0	0	1	0	0	0	0	0	1	1	0	1	0	0	0	0	0	1	1	1	1	1	1	1	1	0	0	1	0	0	0	1	1
Bin988	7	2.318	2.817	0.5	11.779	1	1	1	1	0	0	0	0	1	1	1	0	0	1	0	0	0	0	0	1	1	0	1	0	0	0	0	0	1	1	1	1	1	1	1	1	0	0	1	0	0	0	1	1
Bin989	7	2.817	2.954	0.137	25.673	1	1	1	1	0	1	0	0	1	1	1	0	0	1	0	0	0	0	0	1	1	0	1	0	0	1	0	0	1	1	1	1	1	0	0	1	1	0	1	0	0	0	1	1
Bin990	7	2.954	3.283	0.329	25.912	1	1	1	1	0	1	0	0	1	1	1	0	0	1	0	0	0	0	0	1	1	0	1	0	0	1	0	0	1	1	1	1	1	0	0	1	1	0	1	0	0	0	1	1
Bin991	7	3.283	3.786	0.503	27.405	1	1	1	1	0	1	0	0	1	1	1	0	0	1	0	0	0	0	0	1	1	0	1	0	0	1	0	0	0	1	1	1	1	0	0	1	1	0	1	0	0	0	1	1
Bin992	7	3.786	4.007	0.221	27.645	1	1	1	1	0	1	0	0	1	1	1	0	0	1	0	0	0	0	0	1	1	0	1	0	0	1	0	0	0	1	1	1	1	0	0	1	1	0	1	0	0	0	1	1
Bin993	7	4.007	4.972	0.965	28.128	0	1	1	1	0	1	0	0	1	1	1	0	0	1	0	0	0	0	0	1	1	0	1	0	0	1	0	0	0	1	1	1	1	0	0	1	1	0	1	0	0	0	1	1
Bin994	7	4.972	6.027	1.055	45.698	0	0	0	1	1	1	0	0	0	0	1	0	1	1	1	1	0	0	0	1	0	0	0	1	0	1	0	0	0	1	1	1	0	1	1	1	1	0	1	1	0	0	1	1
Bin995	7	6.027	6.056	0.028	45.938	0	0	0	1	1	1	0	0	0	0	1	0	1	1	1	1	0	0	0	1	0	0	0	1	0	1	0	0	0	1	1	1	0	1	1	1	1	0	1	1	0	0	1	1
Bin996	7	6.056	6.719	0.664	46.421	0	0	0	1	1	1	0	0	0	0	0	0	1	1	1	1	0	0	0	1	0	0	0	1	0	1	0	0	0	1	1	1	0	1	1	1	1	0	1	1	0	0	1	1
Bin997	7	6.719	6.962	0.243	46.661	0	0	0	1	1	1	0	0	0	0	0	0	1	1	1	1	0	0	0	1	0	0	0	1	0	1	0	0	0	1	1	1	0	1	1	1	1	0	1	1	0	0	1	1
Bin998	7	6.962	7.128	0.166	50.074	0	0	0	0	1	1	1	1	0	0	0	0	1	1	1	1	1	0	0	1	0	0	1	1	0	1	1	0	0	1	1	1	0	1	1	1	1	0	1	1	0	0	1	1
Bin999	7	7.128	7.153	0.025	50.314	0	0	0	0	1	1	1	1	0	0	0	0	1	1	1	1	1	0	0	1	0	0	1	1	0	1	1	0	0	1	1	1	0	1	1	1	1	0	1	1	0	0	1	1
Bin1000	7	7.153	7.203	0.05	50.554	0	0	0	0	1	1	1	1	0	0	0	0	1	1	1	1	1	0	0	1	0	0	1	1	0	1	1	0	0	1	1	1	0	1	1	1	1	0	1	1	0	0	1	1
Bin1001	7	7.203	7.265	0.062	50.793	0	0	0	0	1	1	1	1	0	0	0	0	1	1	1	1	1	0	0	1	0	0	0	1	0	1	1	0	0	1	1	1	0	1	1	1	1	0	1	1	0	0	1	1
Bin1002	7	7.265	7.595	0.33	51.523	0	0	0	0	1	1	1	1	0	0	0	0	1	1	1	1	1	0	0	1	0	0	0	1	0	1	1	0	0	1	1	1	0	1	1	1	1	0	1	1	0	0	1	1
Bin1003	7	7.595	8.407	0.812	52.253	0	0	0	0	1	1	1	1	0	0	0	0	1	1	1	1	1	0	0	1	0	0	0	1	0	1	1	0	0	1	1	1	1	1	1	1	1	0	1	1	0	0	1	1
Bin1004	7	8.407	8.756	0.348	54.008	0	0	0	0	1	1	1	1	0	0	0	0	1	1	1	1	1	0	0	1	0	0	1	1	0	1	1	0	0	1	1	1	0	1	1	1	1	0	1	1	0	0	1	1
Bin1005	7	8.756	8.933	0.178	54.248	0	0	0	0	1	1	1	1	0	0	0	0	1	1	1	1	1	0	0	1	0	0	1	1	0	1	1	0	0	1	1	1	0	1	1	1	1	1	1	1	0	0	1	1
Bin1006	7	8.933	9.342	0.408	54.731	0	0	0	0	1	1	1	1	0	0	0	0	1	1	1	1	1	0	0	1	0	0	1	1	0	1	1	0	0	1	1	1	0	1	1	1	1	1	1	1	0	0	1	1
Bin1007	7	9.342	12.799	3.457	54.971	0	0	0	0	1	1	1	1	0	0	0	0	1	1	1	1	1	0	0	1	0	0	1	1	0	1	1	0	0	1	1	1	0	1	1	1	1	1	1	1	0	0	1	1
Bin1008	7	12.799	15.412	2.614	55.21	0	0	0	0	1	1	1	1	0	0	0	0	1	1	1	1	1	0	0	1	0	0	1	1	0	1	1	0	0	1	1	1	1	1	1	1	1	1	1	1	0	0	1	1
Bin1009	7	15.412	16.157	0.744	60.449	0	0	0	0	1	1	1	1	0	0	0	0	1	1	1	1	1	0	0	1	0	0	1	1	0	1	0	0	0	1	1	1	1	1	1	1	0	1	1	1	0	0	1	0
Bin1010	7	16.157	16.606	0.449	60.689	0	0	0	0	1	1	1	1	0	0	0	0	1	1	1	1	1	0	0	1	0	0	1	1	0	1	0	0	0	1	1	1	1	1	1	1	0	1	1	1	0	0	1	0
Bin1011	7	16.606	16.614	0.008	60.929	0	0	0	0	1	1	1	1	0	0	0	0	1	1	1	1	1	0	0	1	0	0	1	1	0	1	0	0	0	1	1	1	1	1	1	1	0	1	1	1	0	0	1	0
Bin1012	7	16.614	16.665	0.051	61.412	0	0	0	0	1	1	1	1	0	0	0	0	1	1	1	1	1	0	0	1	0	0	0	1	0	1	0	0	0	1	1	1	1	1	1	1	0	1	1	1	0	0	1	0
Bin1013	7	16.665	16.963	0.299	61.652	0	0	0	0	1	1	1	1	0	0	0	0	1	1	1	1	1	0	0	1	0	0	0	1	0	1	0	0	0	1	1	1	1	1	1	1	0	1	1	1	0	0	1	0
Bin1014	7	16.963	17.338	0.375	63.672	0	0	0	0	1	1	1	1	0	0	0	0	1	1	1	1	1	0	0	1	0	0	1	1	0	1	0	0	0	1	1	1	1	1	1	1	0	1	1	1	0	0	1	0
Bin1015	7	17.338	17.389	0.05	64.155	0	0	0	0	1	1	1	1	0	0	0	0	1	1	1	1	1	0	0	1	0	0	1	1	0	1	0	0	0	1	1	1	1	1	1	1	0	1	1	1	0	0	1	0
Bin1016	7	17.389	17.525	0.136	65.648	0	0	0	0	1	1	1	1	0	0	0	0	1	1	1	1	1	0	0	1	0	0	0	1	0	1	0	0	0	1	1	1	1	1	1	1	0	1	1	1	0	0	1	0
Bin1017	7	17.525	17.691	0.166	66.131	0	0	0	0	1	1	1	1	0	0	0	0	1	1	1	1	1	0	0	1	0	0	0	1	0	1	0	0	0	1	1	1	1	1	1	1	0	0	1	1	0	0	1	0
Bin1018	7	17.691	17.757	0.066	66.371	0	0	0	0	1	1	1	1	0	0	0	0	1	1	1	1	1	0	0	1	0	0	0	1	0	1	0	0	0	1	1	1	1	1	1	1	0	0	1	1	0	0	1	0
Bin1019	7	17.757	17.883	0.126	66.611	0	0	0	0	1	1	1	1	0	0	0	0	1	1	1	1	1	0	0	1	0	0	0	1	0	1	0	0	0	1	1	1	1	1	1	1	0	0	1	1	0	0	1	0
Bin1020	7	17.883	18.147	0.264	66.851	0	0	0	0	1	1	1	1	0	0	0	0	1	1	1	1	1	0	0	1	0	0	0	1	0	1	0	0	0	1	1	1	1	1	1	1	0	0	1	1	0	0	1	0
Bin1021	7	18.147	18.358	0.211	67.09	0	0	0	0	1	1	1	1	0	0	0	0	1	1	1	1	1	0	0	1	0	0	0	1	0	1	0	0	0	1	1	1	1	1	1	1	0	0	1	1	0	0	1	0
Bin1022	7	18.358	18.805	0.447	67.574	0	0	0	0	1	1	1	1	0	0	0	0	1	1	1	1	1	0	0	1	0	0	0	1	0	1	0	0	0	1	1	1	1	1	1	1	0	0	1	1	0	0	1	0
Bin1023	7	18.805	19.259	0.454	69.328	0	0	0	0	1	1	1	1	0	0	0	0	1	1	1	1	1	0	0	0	0	0	0	1	0	1	0	0	0	1	1	1	1	1	1	1	0	1	1	1	0	0	1	0
Bin1024	7	19.259	20.113	0.854	76.236	0	0	0	0	1	1	1	1	0	0	0	0	1	1	0	0	1	0	0	0	0	0	0	0	0	1	0	0	1	1	1	0	1	1	1	1	0	1	0	1	0	0	1	0
Bin1025	7	20.113	20.208	0.095	77.47	0	1	0	0	1	1	1	1	0	0	0	0	1	1	0	0	1	0	0	0	0	0	0	0	0	1	0	0	1	1	1	0	1	0	0	1	0	1	0	1	0	0	1	0
Bin1026	7	20.208	21.154	0.946	82.709	1	1	0	0	1	1	1	1	0	0	0	0	1	1	0	0	1	0	0	0	0	0	0	0	0	1	0	0	1	1	1	0	1	1	0	1	0	1	0	1	0	0	1	0
Bin1027	7	21.154	21.296	0.142	83.439	1	1	0	0	1	1	1	1	0	0	0	0	1	0	0	0	1	0	0	0	0	0	0	0	0	1	0	0	1	1	1	0	1	1	0	1	0	1	0	1	0	0	1	0
Bin1028	7	21.296	21.643	0.347	84.42	1	1	0	0	1	1	1	1	0	0	0	0	1	0	0	0	1	0	0	0	0	0	0	0	0	1	0	0	1	1	1	0	1	1	0	1	0	0	0	1	0	0	1	0
Bin1029	7	21.643	21.91	0.267	87.833	1	1	0	0	1	1	1	1	0	0	0	0	1	0	0	0	1	0	0	0	0	0	0	0	0	1	1	0	1	0	0	0	1	1	0	1	0	0	0	1	0	0	0	0
Bin1030	7	21.91	22.01	0.1	88.073	1	1	0	0	1	1	1	1	0	0	0	0	1	0	0	0	1	0	0	0	0	0	0	0	0	1	1	0	1	0	0	0	1	1	0	1	0	0	0	1	0	0	0	0
Bin1031	7	22.01	22.311	0.301	88.556	1	1	0	0	1	1	1	1	0	0	0	0	1	0	0	0	1	0	0	0	0	0	0	0	0	1	1	0	1	0	0	0	1	1	0	1	0	0	0	1	0	0	0	0
Bin1032	7	22.311	23.189	0.878	98.065	1	0	0	0	1	0	1	1	0	0	0	1	0	0	0	0	1	0	0	0	0	1	0	0	0	1	1	0	0	0	0	0	1	0	0	1	0	0	0	0	0	1	0	0
Bin1033	7	23.189	23.825	0.636	98.794	1	0	0	0	1	0	1	1	0	0	0	1	0	0	0	0	1	0	0	0	0	1	0	0	0	1	1	0	0	0	0	0	1	0	0	1	0	0	0	0	1	1	0	0
Bin1034	7	23.825	23.846	0.021	100.549	1	1	1	0	1	0	1	1	0	0	0	1	0	0	0	0	1	0	0	0	0	0	0	0	0	1	1	0	0	0	0	0	1	0	0	1	0	0	0	0	1	1	0	0
Bin1035	7	23.846	24.393	0.547	101.529	1	1	1	0	1	0	1	1	0	0	0	1	0	0	0	0	1	0	0	0	0	0	0	0	0	1	1	0	0	0	0	0	1	0	0	1	0	1	0	0	1	1	0	0
Bin1036	7	24.393	24.667	0.274	103.55	1	1	1	0	1	0	1	1	0	0	1	1	0	0	1	0	1	0	0	0	0	0	0	0	0	1	1	0	0	0	0	0	1	0	0	1	0	1	0	0	1	1	0	0
Bin1037	7	24.667	24.696	0.03	104.033	1	1	1	0	1	0	1	1	0	0	1	1	0	0	1	0	1	0	0	0	0	0	0	0	0	1	1	0	0	0	0	0	1	0	0	1	0	1	0	0	1	1	0	0
Bin1038	7	24.696	24.758	0.061	104.273	1	1	1	0	1	0	1	1	0	0	1	1	0	0	1	0	1	0	0	0	0	0	0	0	0	1	1	0	0	0	0	0	1	0	0	1	0	1	0	0	1	1	0	0
Bin1039	7	24.758	25.137	0.379	111.89	1	1	1	0	1	0	0	0	0	0	1	1	0	0	0	0	1	0	0	0	0	0	1	0	0	1	1	0	0	0	0	1	1	0	0	1	0	1	1	1	1	1	0	0
Bin1040	7	25.137	25.328	0.191	112.13	1	1	1	0	1	0	0	0	0	0	1	1	0	0	0	0	1	0	0	0	0	0	1	0	0	1	1	0	0	0	0	1	1	0	0	1	0	1	1	1	1	1	0	0
Bin1041	7	25.328	25.361	0.033	114.694	1	1	1	1	1	0	0	0	0	0	1	1	0	0	0	0	1	0	0	0	0	0	1	0	0	1	1	0	0	0	0	1	1	0	0	1	0	1	1	1	1	1	0	0
Bin1042	7	25.361	25.525	0.165	114.934	1	1	1	1	1	0	0	0	0	0	1	1	0	0	0	0	1	0	0	0	0	0	1	0	0	1	1	0	0	0	0	1	1	0	0	1	0	1	1	1	1	1	0	0
Bin1043	7	25.525	25.846	0.32	116.169	1	1	1	1	1	0	0	1	0	0	1	1	0	1	0	0	1	0	0	0	0	0	1	0	0	1	1	0	0	0	0	1	1	0	0	1	0	1	1	1	1	1	0	0
Bin1044	7	25.846	25.986	0.141	117.661	1	1	1	1	1	0	0	1	0	0	1	1	0	1	0	0	1	0	0	0	0	1	1	0	0	1	1	0	0	0	0	1	1	0	0	1	0	1	1	1	1	1	0	0
Bin1045	7	25.986	26.043	0.057	117.901	1	1	1	1	1	0	0	0	0	0	1	1	0	1	0	0	1	0	0	0	0	1	1	0	0	1	1	0	0	0	0	1	1	0	0	1	0	1	1	1	1	1	0	0
Bin1046	7	26.043	26.239	0.195	118.384	1	1	1	1	1	0	0	0	0	1	1	1	0	1	0	0	1	0	0	0	0	1	1	0	0	1	1	0	0	0	0	1	1	0	0	1	0	1	1	1	1	1	0	0
Bin1047	7	26.239	26.327	0.088	119.365	1	1	1	1	1	0	0	0	1	1	1	1	0	1	0	0	1	0	0	0	0	1	1	0	0	1	1	0	0	1	1	1	1	0	0	1	0	1	1	1	1	1	0	0
Bin1048	7	26.327	26.672	0.345	121.929	1	0	0	1	1	0	0	0	1	1	1	1	0	1	0	0	0	0	0	0	0	1	1	0	0	1	1	0	0	1	1	1	1	0	0	1	0	1	1	1	1	1	0	0
Bin1049	7	26.672	26.721	0.05	123.164	1	0	0	1	1	0	0	0	1	1	1	1	0	1	0	0	0	0	0	1	0	1	1	0	0	1	1	0	0	1	1	1	1	0	0	1	0	1	1	1	1	1	0	0
Bin1050	7	26.721	26.773	0.051	123.404	1	0	0	1	1	0	0	0	1	1	1	1	0	1	0	0	0	0	0	1	0	1	1	0	0	1	1	0	0	1	1	1	1	0	0	1	0	1	1	1	1	1	0	0
Bin1051	7	26.773	26.929	0.156	123.644	1	0	0	1	1	0	0	0	1	1	1	1	0	1	0	0	0	0	0	1	0	1	1	0	0	1	1	0	0	1	1	1	1	0	0	1	0	1	1	1	1	1	0	0
Bin1052	7	26.929	27.628	0.699	125.398	1	1	1	1	1	0	0	0	1	1	1	1	0	1	0	0	0	0	0	1	0	1	1	0	0	1	1	0	0	1	1	1	0	0	0	1	0	1	1	1	1	1	0	0
Bin1053	7	27.628	28.057	0.429	129.4	0	1	1	1	1	1	0	0	1	1	1	1	0	0	0	0	0	0	0	1	0	1	1	0	0	1	1	0	1	1	1	1	0	0	0	1	0	1	1	1	1	1	0	0
Bin1054	7	28.057	28.077	0.02	129.64	0	1	1	1	1	1	0	0	1	1	1	1	0	0	0	0	0	0	0	1	0	1	1	0	0	1	1	0	1	1	1	1	0	0	0	1	0	1	1	1	1	1	0	0
Bin1055	7	28.077	28.152	0.075	130.621	0	0	0	1	1	1	0	0	1	0	1	1	0	0	0	0	0	0	0	1	0	1	1	0	0	1	1	0	1	1	1	1	0	0	0	1	0	1	1	1	1	1	0	0
Bin1056	7	28.152	28.411	0.259	131.351	0	0	0	1	1	1	0	0	1	0	1	1	0	0	0	0	0	0	0	1	0	1	1	0	0	1	1	0	1	1	1	1	0	0	0	1	0	1	1	1	1	1	0	0
Bin1057	7	28.411	28.556	0.146	133.915	0	0	0	1	1	1	0	0	1	0	1	1	0	0	0	0	0	0	0	1	0	0	1	0	0	1	1	0	1	1	1	0	0	0	0	1	0	1	1	1	1	1	0	0
Bin1058	7	28.556	29.697	1.14	135.408	0	0	0	1	1	1	0	0	1	0	1	1	0	0	0	0	0	0	0	1	0	0	1	0	0	1	1	0	1	1	1	0	0	0	0	1	0	1	1	1	1	1	0	0
Bin1059	8	0	0.453	0.453	0	0	1	1	0	1	0	1	1	0	1	1	0	1	1	0	0	0	1	1	0	0	0	1	1	0	0	1	1	0	1	1	0	0	0	0	1	1	1	0	0	0	0	0	0
Bin1060	8	0.453	0.47	0.017	0.24	0	1	1	0	1	0	1	1	0	1	1	0	1	1	0	0	0	1	1	0	0	0	1	1	0	0	1	1	0	1	1	0	0	0	0	1	1	1	0	0	0	0	0	0
Bin1061	8	0.47	0.682	0.211	1.732	0	1	1	0	1	0	1	1	0	1	1	0	1	1	0	0	1	1	1	0	0	1	0	1	0	0	1	1	0	1	1	0	0	0	0	1	1	1	0	0	0	0	0	0
Bin1062	8	0.682	0.722	0.041	2.713	0	1	1	0	1	0	1	1	0	1	1	0	1	1	0	0	1	1	1	0	0	1	0	1	0	0	1	1	0	1	1	0	0	0	0	1	1	0	0	0	0	0	0	0
Bin1063	8	0.722	0.84	0.118	7.952	0	1	1	0	1	0	1	1	0	1	1	0	1	1	0	0	1	1	1	0	0	1	0	1	1	0	1	1	0	1	1	1	0	0	1	1	1	0	0	1	0	0	0	0
Bin1064	8	0.84	0.876	0.036	9.186	0	1	1	0	1	0	1	1	0	1	1	1	1	1	0	0	1	1	1	0	0	1	0	1	1	0	1	1	0	1	1	1	0	0	1	1	1	0	0	1	0	0	0	1
Bin1065	8	0.876	1.008	0.132	9.426	0	1	1	0	1	0	1	1	0	1	1	1	1	1	0	0	1	1	1	0	0	1	0	1	1	0	1	1	0	1	1	1	1	0	1	1	1	0	0	1	0	0	0	1
Bin1066	8	1.008	1.03	0.022	9.666	0	1	1	0	1	0	1	1	0	1	1	1	1	1	0	0	1	1	1	0	0	1	0	1	1	0	1	1	0	1	1	1	1	0	1	1	1	1	0	1	0	0	0	1
Bin1067	8	1.03	1.07	0.04	9.906	0	1	1	0	1	0	1	1	0	1	1	1	1	1	0	0	1	1	1	0	0	1	0	1	1	0	1	1	0	1	1	1	1	0	1	1	1	1	0	1	0	0	0	1
Bin1068	8	1.07	1.289	0.219	10.146	0	1	1	0	1	0	1	1	0	1	1	1	1	1	0	0	1	1	1	0	0	1	0	1	1	0	1	1	0	1	1	1	1	0	1	1	1	1	0	1	0	0	0	1
Bin1069	8	1.289	2.468	1.179	23.559	0	1	1	0	0	0	1	1	0	1	1	1	1	1	0	0	0	1	1	0	0	1	0	1	0	0	1	0	1	1	1	1	1	0	1	1	1	0	0	1	0	1	0	1
Bin1070	8	2.468	2.784	0.316	25.052	0	1	1	0	0	0	1	1	0	1	1	1	1	1	0	0	0	1	1	0	0	1	0	1	0	0	1	0	1	1	1	1	1	0	1	1	1	0	0	1	0	1	0	1
Bin1071	8	2.784	2.983	0.199	25.535	0	1	1	0	0	0	1	1	0	1	1	1	1	1	0	0	0	1	1	0	0	1	0	1	0	0	1	0	1	1	1	1	1	0	1	1	1	0	0	1	0	1	0	1
Bin1072	8	2.983	3.016	0.032	25.774	0	1	1	0	0	0	1	1	0	1	1	1	1	1	0	0	0	1	1	0	0	1	0	1	0	0	1	0	1	1	1	1	1	0	1	1	1	0	0	1	0	1	0	1
Bin1073	8	3.016	3.05	0.034	26.014	0	1	1	0	0	0	1	1	0	1	1	1	1	1	0	0	0	1	1	0	0	1	0	1	0	0	1	0	1	1	1	1	1	0	1	0	1	0	0	1	0	1	0	1
Bin1074	8	3.05	3.123	0.073	26.254	0	1	1	0	0	0	1	1	0	1	1	1	1	1	0	0	0	1	1	0	0	1	0	1	0	0	1	0	1	1	1	1	1	0	1	0	1	0	0	1	0	1	0	1
Bin1075	8	3.123	3.184	0.061	26.737	0	1	1	0	0	0	1	1	1	1	1	1	1	1	0	0	0	1	1	0	0	1	1	1	0	0	1	0	1	1	1	1	1	0	1	0	1	0	0	1	0	1	0	1
Bin1076	8	3.184	3.323	0.14	26.977	0	1	1	0	0	0	1	1	1	1	1	1	1	1	0	0	0	1	1	0	0	1	1	1	0	0	1	0	1	1	1	1	1	0	1	0	1	0	0	1	0	1	0	1
Bin1077	8	3.323	3.378	0.054	27.957	0	1	1	0	0	0	1	1	1	0	1	1	1	1	0	0	0	1	1	0	0	1	1	1	0	0	1	0	1	1	1	1	1	0	1	0	1	0	0	1	0	1	0	1
Bin1078	8	3.378	3.459	0.081	28.197	0	1	1	0	0	0	1	1	1	0	1	1	1	1	0	0	0	1	1	0	0	1	1	1	0	0	1	0	1	1	1	1	1	0	1	0	1	0	0	1	0	1	0	1
Bin1079	8	3.459	3.488	0.029	28.68	0	1	1	0	0	0	1	1	1	0	1	1	1	1	0	0	0	1	1	0	0	1	1	1	0	0	1	0	1	1	1	1	1	0	1	0	1	0	0	1	0	1	0	1
Bin1080	8	3.488	3.513	0.025	28.92	0	1	1	0	0	0	1	1	1	0	1	1	1	1	0	0	0	1	1	0	0	1	1	1	0	0	1	0	1	1	1	1	1	0	1	0	1	0	0	1	0	1	0	1
Bin1081	8	3.513	3.757	0.244	29.16	0	1	1	0	0	0	1	1	1	0	1	1	1	1	0	0	0	1	1	0	0	1	1	1	0	0	1	0	1	1	1	1	1	0	1	0	1	0	0	1	0	1	0	1
Bin1082	8	3.757	3.887	0.129	35.049	0	1	1	0	0	0	1	1	1	0	1	1	1	1	0	0	0	1	1	0	0	1	1	1	0	0	0	0	1	0	0	1	1	0	1	0	1	0	0	1	0	1	0	1
Bin1083	8	3.887	3.973	0.086	35.289	0	1	1	0	0	0	1	1	1	0	1	1	1	1	0	0	0	1	1	0	0	1	1	1	0	0	0	0	1	0	0	1	1	0	1	0	1	0	0	1	0	1	0	1
Bin1084	8	3.973	4.066	0.093	35.529	0	1	1	0	0	0	1	1	1	0	1	1	1	1	0	0	0	1	1	0	0	1	1	1	0	0	0	0	1	0	0	1	1	0	1	0	1	0	0	1	0	1	0	1
Bin1085	8	4.066	4.212	0.147	35.768	0	1	1	0	0	0	1	1	1	0	1	1	1	1	0	0	0	1	1	0	0	1	1	1	0	0	0	0	1	0	0	1	1	0	1	0	1	0	0	1	0	1	0	1
Bin1086	8	4.212	4.237	0.025	36.008	0	1	1	0	0	0	1	1	1	0	1	1	1	1	0	0	0	1	1	0	0	1	1	1	0	0	0	0	1	0	0	1	1	0	1	0	1	0	0	1	0	1	0	1
Bin1087	8	4.237	4.61	0.373	36.738	0	1	1	0	0	0	1	1	1	0	1	1	1	1	0	0	0	1	1	0	0	1	1	1	0	0	0	0	1	0	0	1	1	0	1	0	1	0	0	1	0	1	0	1
Bin1088	8	4.61	4.659	0.05	37.221	0	1	1	0	0	0	1	1	1	0	1	1	1	1	0	0	0	1	1	0	0	1	1	1	0	0	0	0	1	0	0	1	1	0	1	0	1	0	0	1	0	1	0	1
Bin1089	8	4.659	4.856	0.197	37.461	0	1	1	0	0	0	1	1	1	0	1	1	1	1	0	0	0	1	1	0	0	1	1	1	0	0	0	0	1	0	0	1	1	0	1	0	1	0	0	1	0	1	0	1
Bin1090	8	4.856	4.889	0.033	37.701	0	1	1	0	0	0	1	1	1	0	1	1	1	1	0	0	0	1	1	0	0	1	1	1	0	0	0	0	1	0	0	1	1	0	1	0	0	0	0	1	0	1	0	1
Bin1091	8	4.889	5.116	0.227	37.941	0	1	1	0	0	0	1	1	1	0	1	1	1	1	0	0	0	1	1	0	0	1	1	1	0	0	0	0	1	0	0	1	1	0	1	0	1	0	0	1	0	1	0	1
Bin1092	8	5.116	5.169	0.053	38.181	0	1	1	0	0	0	1	1	1	0	1	1	1	1	0	0	0	1	1	0	0	1	1	1	0	0	0	0	1	0	0	1	1	0	1	0	1	0	0	1	0	1	0	1
Bin1093	8	5.169	5.264	0.096	38.42	0	1	1	0	0	0	1	1	1	0	1	1	1	1	0	0	0	1	0	0	0	1	1	1	0	0	0	0	1	0	0	1	1	0	1	0	1	0	0	1	0	1	0	1
Bin1094	8	5.264	5.393	0.129	38.66	0	1	1	0	0	0	1	1	1	0	1	1	1	1	0	0	0	1	0	0	0	1	1	1	0	0	0	0	1	0	0	1	1	0	1	0	1	0	0	1	0	1	0	1
Bin1095	8	5.393	5.46	0.067	39.143	0	1	1	0	0	0	1	1	1	0	1	1	1	1	0	0	0	1	0	0	0	1	1	1	0	0	0	0	1	0	0	1	1	0	1	0	1	0	0	1	0	1	0	1
Bin1096	8	5.46	5.737	0.277	39.626	0	1	1	0	0	0	1	1	1	0	1	1	1	1	0	0	0	1	0	0	0	0	1	1	0	0	0	0	1	0	0	1	1	0	1	0	1	0	0	1	0	1	0	1
Bin1097	8	5.737	5.785	0.048	40.109	0	1	1	0	0	0	1	1	1	0	1	1	1	1	0	0	0	1	0	0	0	0	1	1	0	0	0	0	1	0	0	1	1	0	1	0	1	0	0	1	0	1	0	1
Bin1098	8	5.785	5.84	0.055	40.593	0	1	1	0	0	0	1	1	1	0	1	1	1	1	0	0	0	1	0	0	0	0	1	1	0	0	0	0	1	0	0	1	1	0	1	0	1	0	0	1	0	1	0	1
Bin1099	8	5.84	5.982	0.142	41.076	0	1	1	0	0	0	1	1	1	0	1	1	1	1	0	0	0	1	0	0	0	0	1	1	0	0	0	1	1	0	0	1	1	0	1	0	1	0	0	1	0	1	0	1
Bin1100	8	5.982	6.002	0.019	42.056	0	1	1	0	0	0	1	1	1	0	1	1	1	1	0	0	0	1	0	0	1	0	1	1	0	0	0	1	1	0	0	1	1	0	1	0	1	1	0	1	0	1	0	1
Bin1101	8	6.002	6.04	0.038	42.296	0	1	1	0	0	0	1	1	1	0	1	1	1	1	0	0	0	1	0	0	1	0	1	1	0	0	0	1	1	0	0	1	1	0	1	0	1	1	0	1	0	1	0	1
Bin1102	8	6.04	6.207	0.167	42.536	0	1	1	0	0	0	1	1	1	0	1	1	1	1	0	0	0	1	0	0	0	0	1	1	0	0	0	1	1	0	0	1	1	0	1	0	1	1	0	1	0	1	0	1
Bin1103	8	6.207	6.32	0.114	42.776	0	1	1	0	0	0	1	1	1	0	1	1	1	1	0	0	0	1	0	0	0	0	1	1	0	0	0	0	1	0	0	1	1	0	1	0	1	1	0	1	0	1	0	1
Bin1104	8	6.32	6.724	0.403	43.259	0	1	1	0	0	0	1	1	1	0	1	1	1	1	0	0	0	1	0	0	0	0	1	1	0	0	0	0	1	0	0	1	1	0	1	0	1	1	0	1	0	1	0	1
Bin1105	8	6.724	7.207	0.483	43.498	0	1	1	0	0	0	1	1	1	0	1	1	1	1	0	0	0	1	0	0	0	0	1	1	0	0	0	0	1	0	0	1	1	0	1	0	1	1	0	1	0	1	0	1
Bin1106	8	7.207	7.861	0.655	43.738	0	1	1	0	0	0	1	1	1	0	1	1	1	1	0	0	0	1	0	0	0	0	1	1	0	0	0	0	1	0	0	1	1	0	1	0	1	1	0	1	0	1	0	1
Bin1107	8	7.861	8.027	0.166	43.978	0	1	1	0	0	0	1	1	1	0	1	1	1	1	0	0	0	1	0	0	0	0	1	1	0	0	0	0	1	0	0	1	1	0	1	0	1	1	0	1	0	1	0	1
Bin1108	8	8.027	8.512	0.485	44.218	0	1	1	0	0	0	1	1	1	0	1	1	1	1	0	0	0	1	0	0	0	0	1	1	0	0	0	0	1	0	0	1	1	0	1	0	1	1	0	1	0	1	0	1
Bin1109	8	8.512	8.579	0.066	44.458	0	1	1	0	0	0	1	1	1	0	1	1	1	1	0	0	0	1	0	0	0	0	1	1	0	0	0	0	1	0	0	1	1	0	1	0	1	1	0	1	0	1	0	1
Bin1110	8	8.579	8.942	0.363	44.697	0	1	1	0	0	0	1	1	1	0	1	1	1	1	0	0	0	1	0	0	0	1	1	1	0	0	0	0	1	0	0	1	1	0	1	0	1	1	0	1	0	1	0	1
Bin1111	8	8.942	8.973	0.031	45.181	0	1	1	0	0	0	1	1	1	0	1	1	1	1	0	0	0	1	0	0	0	1	1	1	0	0	0	0	1	0	0	1	1	0	1	0	1	1	0	1	0	1	0	1
Bin1112	8	8.973	8.98	0.008	45.42	0	1	1	0	0	0	1	1	1	0	1	1	1	1	0	0	0	1	0	0	0	1	1	1	0	0	0	0	1	0	0	1	1	0	1	0	1	1	0	1	0	1	0	1
Bin1113	8	8.98	9.351	0.371	46.655	0	1	1	0	0	0	1	1	1	0	1	1	1	1	0	0	0	0	0	0	0	1	1	1	0	0	0	0	1	0	0	1	1	0	1	0	1	1	0	1	0	1	0	1
Bin1114	8	9.351	10.078	0.727	46.895	0	1	1	0	0	0	1	1	1	0	1	1	1	1	0	0	0	0	0	0	0	1	1	1	0	0	0	0	1	0	0	1	1	0	1	0	1	1	0	1	0	1	0	1
Bin1115	8	10.078	10.166	0.088	47.378	0	1	1	0	0	0	1	1	1	0	1	1	1	1	0	0	0	0	0	0	0	1	1	1	0	0	0	0	1	0	0	1	1	0	0	0	1	1	0	1	0	1	0	1
Bin1116	8	10.166	10.539	0.374	47.861	0	1	1	0	0	0	1	1	1	0	1	1	1	1	0	0	0	0	0	0	0	1	1	1	0	0	0	0	1	0	0	1	1	0	0	0	1	1	0	1	0	1	0	1
Bin1117	8	10.539	14.447	3.907	48.344	0	1	1	0	0	0	1	1	1	0	1	1	1	1	0	0	0	0	0	0	0	1	1	0	0	0	0	0	1	0	0	1	1	0	0	0	1	1	0	1	0	1	0	1
Bin1118	8	14.447	15.355	0.908	50.909	0	1	1	0	0	0	1	1	1	0	1	1	1	1	0	0	0	1	0	0	0	1	1	0	0	0	0	0	1	0	0	1	1	0	0	1	1	1	0	1	0	1	0	1
Bin1119	8	15.355	16.586	1.231	51.392	0	1	1	0	0	0	1	1	1	0	1	1	1	1	0	0	0	1	0	0	0	1	1	0	1	0	0	0	1	0	0	1	1	0	0	1	1	1	0	1	0	1	0	1
Bin1120	8	16.586	16.614	0.028	52.626	0	1	1	0	0	0	1	1	1	0	1	1	1	1	0	0	0	0	0	0	0	1	1	0	1	0	0	0	1	0	0	1	1	0	0	1	0	1	0	1	0	1	0	1
Bin1121	8	16.614	16.871	0.257	52.866	0	1	1	0	0	0	1	1	1	0	1	1	1	1	0	0	0	0	0	0	0	1	1	0	1	0	0	0	1	0	0	1	1	0	0	1	0	1	0	1	0	1	0	1
Bin1122	8	16.871	16.898	0.027	53.106	0	1	1	0	0	0	1	1	1	0	1	1	1	1	0	0	0	0	0	0	0	1	1	0	1	0	0	0	1	0	0	1	1	0	0	1	0	1	0	1	0	1	0	1
Bin1123	8	16.898	17.386	0.488	53.589	0	1	1	0	0	0	1	1	1	0	1	1	1	1	0	0	0	0	0	0	0	1	1	0	1	0	0	0	1	0	0	1	1	0	0	1	0	1	0	1	0	1	0	1
Bin1124	8	17.386	17.417	0.031	53.829	0	1	1	0	0	0	1	1	1	0	1	1	1	1	0	0	0	0	0	0	0	1	1	0	1	0	0	0	1	0	0	1	1	0	0	1	0	1	0	1	0	1	0	1
Bin1125	8	17.417	17.428	0.011	54.069	0	1	1	0	0	0	1	1	1	0	1	1	1	1	0	0	1	0	0	0	0	1	1	0	1	0	0	0	1	0	0	1	1	0	0	1	0	1	0	1	0	1	0	1
Bin1126	8	17.428	17.577	0.149	54.309	0	1	1	0	0	0	1	1	1	0	1	1	1	1	0	0	0	0	0	0	0	1	1	0	1	0	0	0	1	0	0	1	1	0	0	1	0	1	0	1	0	1	0	1
Bin1127	8	17.577	17.893	0.316	54.548	0	1	1	0	0	0	1	1	1	0	1	1	1	1	0	0	0	0	0	0	0	1	1	0	1	0	0	0	1	0	0	1	1	0	0	1	0	1	0	1	0	1	0	1
Bin1128	8	17.893	18.282	0.389	54.788	0	1	1	0	0	0	1	1	1	0	1	1	1	1	0	0	0	0	0	0	0	1	1	0	1	0	0	0	1	0	0	1	1	0	0	0	0	1	0	1	0	1	0	1
Bin1129	8	18.282	18.412	0.13	55.271	0	1	1	0	0	0	1	1	1	0	1	1	1	1	0	0	0	0	0	0	0	1	1	0	1	0	0	0	1	0	0	1	1	0	0	0	0	1	0	1	0	1	0	1
Bin1130	8	18.412	18.509	0.096	56.252	0	1	1	0	0	0	1	1	0	0	1	1	1	1	0	0	0	0	0	0	0	1	1	0	1	0	0	0	1	0	0	1	1	0	0	0	0	1	0	1	0	1	0	1
Bin1131	8	18.509	18.781	0.272	56.492	0	1	1	0	0	0	1	1	0	0	1	1	1	1	0	0	0	0	0	0	0	1	1	0	1	0	0	0	1	0	0	1	1	0	0	0	0	1	0	1	0	1	0	1
Bin1132	8	18.781	18.832	0.051	56.731	0	1	1	0	0	0	1	1	0	0	1	1	1	1	0	0	0	0	0	0	0	1	1	0	1	0	0	0	1	0	0	1	1	0	0	0	0	1	0	1	0	1	0	1
Bin1133	8	18.832	18.868	0.036	56.971	0	1	1	0	0	0	1	1	0	0	1	1	1	1	0	0	0	0	0	0	0	1	1	0	1	0	0	0	1	0	0	1	1	0	0	0	0	1	0	1	0	1	0	1
Bin1134	8	18.868	18.939	0.072	57.454	0	1	1	0	0	0	1	1	0	0	1	1	1	1	0	0	0	0	0	0	0	1	1	0	1	0	0	1	1	0	0	1	1	0	0	0	0	1	0	1	0	1	0	1
Bin1135	8	18.939	19.194	0.255	58.184	0	1	1	0	0	0	1	1	0	0	1	1	1	1	0	0	0	0	0	0	0	1	1	0	1	0	0	1	1	0	0	1	1	0	0	0	0	1	0	1	0	1	0	1
Bin1136	8	19.194	19.449	0.255	60.205	0	1	1	0	0	0	1	1	0	0	1	1	1	1	0	0	0	0	0	0	1	1	1	0	1	1	0	1	1	0	0	1	1	0	1	0	0	1	0	1	0	1	0	1
Bin1137	8	19.449	19.692	0.243	60.935	0	1	1	0	0	0	1	1	0	0	1	1	1	1	0	0	0	0	0	0	1	1	1	0	1	1	0	1	1	0	0	1	1	0	1	0	0	1	0	1	0	1	0	1
Bin1138	8	19.692	20.099	0.407	61.418	0	1	1	0	0	0	1	1	0	0	1	1	1	1	0	0	0	0	0	0	1	1	1	0	1	1	0	1	1	0	0	1	1	0	1	0	0	1	0	1	0	1	0	1
Bin1139	8	20.099	20.2	0.101	61.658	0	1	1	0	0	0	1	1	0	0	1	1	1	1	0	0	0	0	0	0	1	1	1	0	1	1	0	1	1	0	0	1	1	0	1	0	0	1	0	1	0	1	0	1
Bin1140	8	20.2	20.283	0.083	61.897	0	1	1	0	0	0	1	1	0	0	1	1	1	1	0	0	0	0	0	0	1	1	1	0	1	1	0	1	1	0	0	1	1	0	1	0	0	1	0	1	0	1	0	1
Bin1141	8	20.283	20.62	0.337	62.627	0	1	0	0	0	0	1	1	0	0	1	1	1	1	0	0	0	0	0	0	1	1	1	0	1	1	0	1	1	0	0	1	1	0	1	0	0	1	0	1	0	1	0	1
Bin1142	8	20.62	20.696	0.075	62.867	0	1	0	0	0	0	1	1	0	0	1	1	1	1	0	0	0	0	0	0	1	1	1	0	1	1	0	1	1	0	0	1	1	0	1	0	0	1	0	1	0	1	0	1
Bin1143	8	20.696	20.714	0.018	63.848	0	1	0	0	0	0	1	1	0	0	1	1	1	1	0	0	0	0	0	0	1	1	1	0	1	1	0	1	1	0	0	1	1	0	1	0	0	1	0	1	0	1	0	1
Bin1144	8	20.714	20.923	0.21	64.087	0	1	0	0	0	0	1	1	0	0	1	1	1	1	0	0	0	0	0	0	1	1	1	0	1	1	0	1	1	0	0	1	1	0	1	0	0	1	0	1	0	1	0	1
Bin1145	8	20.923	21.078	0.154	64.327	0	1	0	0	0	0	1	1	0	0	1	1	1	1	0	0	0	0	0	0	1	1	1	0	1	1	0	1	1	0	0	1	1	0	1	0	0	1	0	1	0	1	0	1
Bin1146	8	21.078	21.784	0.706	66.348	0	1	1	0	0	0	1	1	0	0	1	1	0	1	0	0	0	0	0	0	1	1	1	0	1	1	0	1	1	0	0	1	1	0	1	0	0	1	0	1	0	1	0	1
Bin1147	8	21.784	22.772	0.989	66.587	0	1	1	0	0	0	1	1	0	0	1	1	0	1	0	0	0	0	0	0	1	1	1	0	1	1	0	1	1	0	0	1	1	0	1	0	0	1	0	1	0	1	0	1
Bin1148	8	22.772	24.402	1.629	88.5	1	1	1	0	0	1	1	1	1	0	1	1	0	1	0	0	0	0	0	0	1	0	1	0	0	1	0	1	1	1	1	1	0	0	0	0	1	1	0	1	0	1	0	1
Bin1149	8	24.402	24.426	0.024	88.74	1	1	1	0	0	1	1	1	1	0	1	1	0	1	0	0	0	0	0	0	1	0	1	0	0	1	0	1	1	1	1	1	0	0	0	0	1	1	0	1	0	1	0	1
Bin1150	8	24.426	24.922	0.497	93.979	1	1	1	0	0	1	1	0	0	1	1	1	0	1	0	0	0	0	0	1	1	0	1	0	0	1	0	1	1	1	1	1	0	0	0	0	1	1	0	1	0	1	0	1
Bin1151	8	24.922	25.333	0.411	94.219	1	1	1	0	0	1	1	0	0	1	1	1	0	1	0	0	0	0	0	1	1	0	1	0	0	1	0	1	1	1	1	1	0	0	0	0	1	1	0	1	0	1	0	1
Bin1152	8	25.333	25.478	0.145	97.632	1	1	1	0	0	1	1	0	1	1	1	1	0	1	0	0	0	0	0	1	1	0	1	0	0	1	0	1	1	1	1	1	0	0	0	1	1	0	0	1	0	1	0	1
Bin1153	8	25.478	25.506	0.028	98.115	1	1	1	0	0	1	1	0	1	1	1	1	0	1	0	0	0	0	0	1	1	0	1	0	0	1	0	1	1	1	1	1	0	0	0	1	1	0	0	1	0	1	0	1
Bin1154	8	25.506	25.625	0.119	98.355	1	1	1	0	0	1	1	0	1	1	1	1	0	1	0	0	0	0	0	1	1	0	1	0	0	1	0	1	1	1	1	1	0	0	0	1	1	0	0	1	0	1	0	1
Bin1155	8	25.625	25.765	0.139	98.595	1	1	1	0	0	1	1	0	1	1	1	1	0	1	0	0	0	0	0	1	1	0	1	0	0	1	0	1	1	1	1	1	0	0	0	1	1	0	0	1	0	1	0	1
Bin1156	8	25.765	25.9	0.135	99.078	1	1	1	0	0	1	1	0	1	1	1	1	0	1	0	0	0	0	0	1	1	0	1	0	0	1	0	1	1	1	1	1	0	0	0	1	1	0	0	1	0	1	0	1
Bin1157	8	25.9	26.106	0.206	99.561	1	1	1	0	0	1	1	0	1	1	1	1	0	1	0	0	0	0	0	1	1	0	1	0	0	1	0	1	1	1	1	1	0	0	0	1	1	0	0	0	0	1	0	1
Bin1158	8	26.106	26.149	0.043	104.483	1	1	1	0	0	1	1	1	0	1	1	1	0	1	0	0	0	0	0	1	1	0	1	1	0	1	0	1	1	1	1	1	0	0	1	1	1	0	0	0	0	1	0	1
Bin1159	8	26.149	26.252	0.103	104.966	1	1	1	0	0	1	1	1	0	1	1	1	0	1	0	0	0	0	0	1	1	0	1	1	0	1	0	1	1	1	1	1	0	0	1	1	1	0	0	0	0	1	0	1
Bin1160	8	26.252	26.291	0.039	105.206	1	1	1	0	0	1	1	1	0	1	1	1	0	1	0	0	0	0	0	1	1	0	1	1	0	1	0	1	1	1	1	1	0	0	1	1	1	0	0	0	0	1	0	1
Bin1161	8	26.291	26.324	0.033	105.689	1	1	1	0	0	1	1	1	0	1	0	1	0	1	0	0	0	0	0	1	1	0	1	1	0	1	0	1	1	1	1	1	0	0	1	1	1	0	0	0	0	1	0	1
Bin1162	8	26.324	26.355	0.031	105.929	1	1	1	0	0	1	1	1	0	1	0	1	0	1	0	0	0	0	0	1	1	0	1	1	0	1	0	1	1	1	1	1	0	0	1	1	1	0	0	0	0	1	0	1
Bin1163	8	26.355	26.439	0.084	106.412	1	1	1	0	0	1	1	1	0	1	0	1	0	1	0	0	0	0	0	1	1	0	1	1	0	1	0	1	1	1	1	1	0	0	1	1	1	0	0	0	0	1	0	1
Bin1164	8	26.439	26.518	0.079	106.652	1	1	1	0	0	1	1	1	0	1	0	1	0	1	0	0	0	0	0	1	1	0	1	1	0	1	0	1	1	1	1	1	0	0	1	1	1	0	0	0	0	1	0	1
Bin1165	8	26.518	26.594	0.076	106.892	1	1	1	0	0	1	1	1	0	1	0	1	0	1	0	0	0	0	0	1	1	0	1	1	0	1	0	1	1	1	1	1	0	0	1	1	1	0	0	0	0	1	0	1
Bin1166	8	26.594	26.727	0.133	107.131	1	1	1	0	0	1	1	1	0	1	0	1	0	1	0	0	0	0	0	1	1	0	1	1	0	1	0	1	1	1	1	1	0	0	1	1	1	0	0	0	0	1	0	1
Bin1167	8	26.727	26.858	0.131	107.861	1	1	1	0	0	1	1	1	0	1	0	1	0	1	0	0	0	0	0	1	1	0	1	1	0	1	0	1	0	1	1	1	0	0	1	1	1	0	0	0	0	1	0	1
Bin1168	8	26.858	26.976	0.118	110.426	1	1	1	0	0	1	1	1	0	1	0	1	1	1	0	0	0	0	0	1	1	0	1	0	0	1	0	1	0	1	1	1	0	0	1	1	1	0	0	0	0	1	0	1
Bin1169	8	26.976	27.162	0.185	111.406	1	1	1	0	0	1	1	1	0	1	0	1	1	1	0	0	0	0	0	1	1	0	1	0	0	1	0	1	0	1	1	1	0	0	1	1	1	0	0	0	0	1	0	1
Bin1170	8	27.162	27.321	0.16	112.136	1	1	1	0	0	1	1	1	0	1	0	1	1	1	0	0	0	0	0	1	1	0	1	0	0	1	0	1	0	1	1	1	0	0	1	1	1	0	0	0	0	1	0	1
Bin1171	8	27.321	27.544	0.223	113.371	1	1	1	0	0	1	1	1	0	1	0	1	1	1	0	0	0	0	0	1	1	0	1	0	0	1	0	1	0	1	1	1	0	0	1	1	1	0	0	0	0	1	0	1
Bin1172	8	27.544	27.582	0.038	117.675	1	1	1	0	0	1	1	1	0	1	0	1	1	0	0	0	0	0	0	1	1	0	1	0	1	1	0	1	0	1	1	1	0	1	1	0	1	0	0	0	0	0	0	1
Bin1173	8	27.582	27.824	0.242	118.158	1	1	1	0	0	1	1	1	0	1	0	1	1	0	0	0	0	0	0	1	1	0	1	0	1	1	0	1	0	1	1	1	0	1	1	0	1	0	0	0	0	0	0	1
Bin1174	8	27.824	27.935	0.111	118.641	1	1	1	0	0	1	1	1	0	1	0	1	1	0	0	0	0	0	0	1	1	0	1	0	1	1	0	1	0	1	1	1	0	1	1	0	1	0	0	0	0	0	0	1
Bin1175	8	27.935	28.118	0.183	119.621	1	1	1	0	0	1	1	1	0	1	0	1	1	0	0	0	0	0	1	1	1	0	1	0	1	1	0	1	0	1	1	1	0	1	1	0	1	0	0	0	0	0	0	1
Bin1176	8	28.118	28.439	0.321	120.351	1	1	1	0	0	1	1	1	0	0	0	1	1	0	0	0	0	0	1	1	1	0	1	0	1	1	0	1	0	1	1	1	0	1	1	0	1	0	1	0	0	0	0	1
Bin1177	9	0	0.134	0.134	0	1	0	1	0	0	1	1	1	1	1	0	1	0	0	0	0	1	0	0	1	1	0	1	1	0	0	1	1	0	0	0	0	0	0	0	1	1	0	1	1	0	0	0	1
Bin1178	9	0.134	0.599	0.465	0.483	1	0	1	0	0	1	1	1	1	1	0	1	0	0	0	0	1	0	0	1	1	0	1	1	0	0	1	1	0	0	0	1	0	0	0	1	1	0	1	1	0	0	0	1
Bin1179	9	0.599	0.653	0.054	0.723	1	0	0	0	0	1	1	1	1	1	0	1	0	0	0	0	1	0	0	1	1	0	1	1	0	0	1	1	0	0	0	1	0	0	0	1	1	0	1	1	0	0	0	1
Bin1180	9	0.653	0.897	0.244	0.963	1	0	1	0	0	1	1	1	1	1	0	1	0	0	0	0	1	0	0	1	1	0	1	1	0	0	1	1	0	0	0	1	0	0	0	1	1	0	1	1	0	0	0	1
Bin1181	9	0.897	0.941	0.044	1.203	1	0	1	0	0	1	1	1	1	1	0	1	0	0	0	0	1	0	0	1	1	0	1	1	0	0	1	1	0	0	0	1	0	0	0	1	1	0	1	1	0	0	0	1
Bin1182	9	0.941	1.318	0.377	1.932	1	0	1	0	0	1	1	1	1	1	0	1	0	0	0	0	1	0	0	1	1	0	1	1	0	0	1	1	0	0	0	1	0	0	0	1	1	0	1	1	0	0	0	1
Bin1183	9	1.318	2.021	0.703	2.172	1	0	1	0	0	1	1	1	1	1	0	1	0	0	0	0	1	0	0	1	1	0	1	1	0	0	1	1	0	0	0	1	0	0	0	1	1	0	1	1	0	0	0	1
Bin1184	9	2.021	2.333	0.311	2.412	1	0	1	0	0	1	1	1	1	1	0	1	0	0	0	0	1	0	0	1	1	0	1	1	0	0	1	1	0	0	0	1	0	0	0	1	1	0	1	1	0	0	0	1
Bin1185	9	2.333	4.352	2.019	2.652	1	0	1	0	0	1	1	1	1	1	0	1	0	0	0	0	1	0	0	1	1	0	1	1	0	0	1	1	0	0	0	1	0	0	0	1	1	0	1	1	0	0	0	1
Bin1186	9	4.352	5.173	0.821	3.135	1	0	1	0	0	1	1	1	1	1	0	1	0	0	0	0	1	0	0	1	1	0	1	1	0	0	1	1	0	0	0	1	0	0	0	1	1	0	1	1	0	0	0	1
Bin1187	9	5.173	5.63	0.457	3.375	1	0	0	0	0	1	1	1	1	1	0	1	0	0	0	0	1	0	0	1	1	0	1	1	0	0	1	1	0	0	0	1	0	0	0	1	1	0	1	1	0	0	0	1
Bin1188	9	5.63	6.015	0.386	4.105	1	0	1	0	0	1	1	1	1	1	0	1	0	0	0	0	1	0	0	1	1	0	1	1	0	0	1	1	0	0	0	1	0	0	0	1	1	0	1	1	0	0	0	1
Bin1189	9	6.015	6.066	0.051	4.345	1	0	0	0	0	1	1	1	1	1	0	1	0	0	0	0	1	0	0	1	1	0	1	1	0	0	1	1	0	0	0	1	0	0	0	1	1	0	1	1	0	0	0	1
Bin1190	9	6.066	6.118	0.052	4.584	1	0	0	1	0	1	1	1	1	1	0	1	0	0	0	0	1	0	0	1	1	0	1	1	0	0	1	1	0	0	0	1	0	0	0	1	1	0	1	1	0	0	0	1
Bin1191	9	6.118	6.586	0.468	4.824	1	0	0	1	0	1	1	1	1	1	0	1	0	0	0	0	1	0	0	1	1	0	1	1	0	0	1	1	0	0	0	1	0	0	0	1	1	0	1	1	0	0	0	1
Bin1192	9	6.586	6.604	0.018	5.307	1	0	1	1	0	1	1	1	1	1	0	1	0	0	0	0	1	0	0	1	1	0	1	1	0	0	1	1	0	0	0	1	0	0	0	1	1	0	1	1	0	0	0	1
Bin1193	9	6.604	6.747	0.143	5.547	1	0	1	1	0	1	1	1	1	1	0	1	0	0	0	0	1	0	0	1	1	0	1	1	0	0	1	1	0	0	0	1	0	0	0	1	1	0	1	1	0	0	0	1
Bin1194	9	6.747	6.9	0.153	6.277	1	0	0	1	0	1	1	1	1	1	0	1	0	0	0	0	1	0	0	1	1	0	1	1	0	0	1	1	0	0	0	1	0	0	0	1	1	0	1	1	0	0	0	1
Bin1195	9	6.9	6.936	0.036	6.517	1	0	0	1	0	1	1	1	1	1	0	1	0	0	0	0	1	0	0	1	1	0	1	1	0	0	1	1	0	0	0	1	0	0	0	1	1	0	1	1	0	0	0	1
Bin1196	9	6.936	7.089	0.153	7.751	1	0	0	1	0	1	1	1	1	1	0	1	0	0	0	0	1	0	0	1	1	0	1	1	0	0	1	1	0	0	0	1	0	0	0	1	1	0	1	1	0	0	0	1
Bin1197	9	7.089	7.138	0.049	7.991	1	0	0	1	0	1	1	1	1	1	0	1	0	0	0	0	1	0	0	1	1	0	1	1	0	0	1	1	0	0	0	1	0	0	0	1	1	0	1	1	0	0	0	1
Bin1198	9	7.138	7.752	0.613	8.474	1	0	0	1	0	1	1	1	1	1	0	1	0	0	0	0	1	0	0	1	1	0	1	1	0	0	1	1	0	0	0	1	0	0	0	1	1	0	1	1	0	0	0	1
Bin1199	9	7.752	7.827	0.075	8.714	1	0	0	1	0	1	1	1	1	1	0	1	0	0	0	0	1	0	0	1	1	0	1	1	0	0	1	1	0	0	0	1	0	0	0	1	1	0	1	1	0	0	0	1
Bin1200	9	7.827	7.96	0.134	9.695	1	0	0	1	0	1	1	1	1	1	0	1	0	0	0	0	1	0	0	1	1	0	1	1	0	0	1	1	0	0	0	0	0	0	0	1	1	0	1	1	0	0	0	1
Bin1201	9	7.96	8.001	0.041	10.178	1	0	0	1	0	1	1	1	1	1	0	1	0	0	0	0	1	0	0	1	1	1	1	1	0	0	1	1	0	0	0	0	0	0	0	1	1	0	1	1	0	0	0	1
Bin1202	9	8.001	8.159	0.158	10.908	1	0	0	1	0	1	1	1	1	1	0	1	0	0	0	0	1	0	0	1	1	0	1	1	0	0	1	1	0	0	0	0	0	0	0	1	1	0	1	1	0	0	0	1
Bin1203	9	8.159	8.513	0.354	11.147	1	0	0	1	0	1	1	1	1	1	0	1	0	0	0	0	1	0	0	1	1	0	1	1	0	0	1	1	0	0	0	0	0	0	0	1	1	0	1	1	0	0	0	1
Bin1204	9	8.513	8.618	0.105	11.387	1	0	0	1	0	1	1	1	1	1	0	1	0	0	0	0	1	0	0	1	1	0	1	1	0	0	1	1	0	0	0	0	0	0	0	1	1	0	1	1	0	0	0	1
Bin1205	9	8.618	8.725	0.108	11.627	1	0	0	1	0	1	1	1	1	1	0	1	0	0	0	0	1	0	0	1	1	0	1	1	0	0	1	1	0	0	0	0	0	0	0	1	1	0	1	1	0	0	0	1
Bin1206	9	8.725	8.96	0.235	12.607	1	0	0	1	0	1	1	1	1	1	0	1	0	0	0	0	1	0	0	1	1	0	1	1	0	0	1	1	0	0	0	0	1	0	0	1	1	0	1	1	0	0	0	1
Bin1207	9	8.96	8.987	0.027	12.847	1	0	0	1	0	1	1	1	1	1	0	1	0	0	0	0	1	0	0	1	1	0	1	1	0	0	1	1	0	0	0	0	1	0	0	1	1	0	1	1	0	0	0	1
Bin1208	9	8.987	9.368	0.381	13.577	1	0	0	1	0	1	1	1	0	1	0	1	0	0	0	0	1	0	0	1	1	0	1	1	0	0	1	1	0	0	0	0	1	0	0	1	1	0	1	1	0	0	0	1
Bin1209	9	9.368	9.519	0.151	15.598	1	0	0	1	0	1	1	1	0	1	0	1	0	0	0	0	1	0	0	1	0	1	1	1	0	0	1	1	0	0	0	0	1	0	0	1	1	0	1	1	0	0	0	1
Bin1210	9	9.519	9.643	0.124	15.837	1	0	0	1	0	1	1	1	0	1	0	1	0	0	0	0	1	0	0	1	0	1	1	1	0	0	1	1	0	0	0	0	1	0	0	1	1	0	1	1	0	0	0	1
Bin1211	9	9.643	9.939	0.296	16.077	1	0	0	1	0	1	1	1	0	1	0	1	0	0	0	0	1	0	0	1	0	1	1	1	0	0	1	1	0	0	0	0	1	0	0	1	1	0	1	1	0	0	0	1
Bin1212	9	9.939	10.017	0.078	16.317	1	0	0	1	0	1	1	1	0	1	0	1	0	0	0	0	1	0	0	1	0	1	1	1	0	0	1	1	0	0	0	0	1	0	0	1	1	0	1	1	0	0	0	1
Bin1213	9	10.017	10.159	0.141	17.552	1	0	0	1	0	1	1	1	0	1	0	1	0	0	0	0	0	0	0	1	0	1	1	1	0	0	1	1	0	0	0	0	1	0	0	1	1	0	1	1	0	0	0	1
Bin1214	9	10.159	10.747	0.589	18.532	1	0	0	1	0	1	1	1	1	1	0	1	0	0	0	0	0	0	0	1	0	1	1	1	0	0	1	1	0	0	0	0	1	0	0	1	1	0	1	1	0	0	0	1
Bin1215	9	10.747	10.832	0.085	18.772	1	0	0	1	0	1	1	1	1	1	0	1	0	0	0	0	0	0	0	1	0	1	1	1	0	0	1	1	0	0	0	0	1	0	0	1	1	0	1	1	0	0	0	1
Bin1216	9	10.832	11.271	0.439	21.615	1	0	0	0	0	1	1	1	1	1	0	1	0	0	0	0	0	0	0	1	0	1	1	1	0	0	1	1	1	0	0	0	1	0	0	1	1	0	1	1	0	0	0	1
Bin1217	9	11.271	12.203	0.932	21.855	1	0	0	0	0	1	1	1	1	1	0	1	0	0	0	0	0	0	0	1	0	1	1	1	0	0	1	1	1	0	0	0	1	0	0	1	1	0	1	1	0	0	0	1
Bin1218	9	12.203	14.382	2.179	59.91	0	0	0	0	1	1	0	0	0	0	0	1	0	0	1	1	1	0	0	1	0	1	1	1	1	0	1	1	1	1	1	0	0	1	1	0	1	1	1	1	0	1	0	0
Bin1219	9	14.382	14.826	0.444	60.64	0	0	0	0	1	1	0	0	0	0	0	1	0	0	1	1	1	0	0	1	0	1	1	1	1	0	0	1	1	1	1	0	0	1	1	0	1	1	1	1	0	1	0	0
Bin1220	9	14.826	14.84	0.014	61.123	0	0	0	0	1	1	0	0	0	0	0	1	0	0	1	1	1	0	0	1	0	1	1	1	1	0	0	1	1	1	1	0	0	1	1	0	1	1	1	1	0	1	0	0
Bin1221	9	14.84	14.93	0.09	61.363	0	0	0	0	1	1	0	0	0	0	0	1	0	0	1	1	1	0	0	1	0	1	1	1	1	0	0	1	1	1	1	0	0	1	1	0	1	1	1	1	0	1	0	0
Bin1222	9	14.93	15.011	0.081	61.846	0	0	0	0	1	1	0	0	0	0	0	1	0	1	1	1	1	0	0	1	0	1	1	1	1	0	0	1	1	1	1	0	0	1	1	0	1	1	1	1	0	1	0	0
Bin1223	9	15.011	15.44	0.43	62.826	0	0	0	0	1	1	0	0	0	0	0	1	0	1	1	1	1	0	0	1	0	1	1	1	1	0	0	1	0	1	1	0	0	1	1	0	1	1	1	1	0	1	0	0
Bin1224	9	15.44	15.598	0.158	63.066	0	0	0	0	1	1	0	0	0	0	0	1	0	1	1	1	1	0	0	1	0	1	1	1	1	0	0	1	0	1	1	0	0	1	1	0	1	1	1	1	0	1	0	0
Bin1225	9	15.598	15.817	0.218	63.306	0	0	0	0	1	1	0	0	0	0	0	1	0	1	1	1	1	0	0	1	0	1	1	1	1	0	0	1	0	1	1	0	0	1	1	0	1	1	1	1	0	1	0	0
Bin1226	9	15.817	16.039	0.222	64.54	0	0	0	0	1	1	0	0	0	0	0	1	0	1	1	1	1	0	0	1	0	1	1	1	1	0	0	1	0	1	1	0	0	1	1	0	1	1	1	1	0	1	0	0
Bin1227	9	16.039	16.359	0.32	64.78	0	0	0	0	1	1	0	0	0	0	0	1	0	1	1	1	1	0	0	1	0	1	1	1	1	0	0	1	0	1	1	0	0	1	1	1	1	1	1	1	0	1	0	0
Bin1228	9	16.359	16.414	0.054	65.263	0	0	0	0	1	1	0	0	0	0	0	1	0	1	1	1	1	0	0	1	0	1	1	1	1	0	0	1	0	1	1	0	0	1	1	1	1	1	1	1	0	1	0	0
Bin1229	9	16.414	16.519	0.105	66.498	0	0	0	0	1	1	0	0	0	0	0	1	0	1	1	1	1	0	0	1	0	1	1	1	1	0	0	1	0	1	1	0	0	1	1	1	1	1	1	1	0	1	0	0
Bin1230	9	16.519	16.717	0.199	70.802	0	1	1	0	1	1	0	0	0	1	0	1	0	1	1	1	1	1	1	1	0	1	1	1	1	0	0	1	0	1	1	0	0	1	1	1	1	1	1	1	0	1	0	0
Bin1231	9	16.717	17.037	0.319	71.285	0	1	1	0	1	1	0	0	0	1	0	1	0	1	1	1	1	1	1	1	0	1	1	1	1	0	1	1	0	1	1	0	0	1	1	1	1	1	1	1	0	1	0	0
Bin1232	9	17.037	17.255	0.219	71.768	0	1	1	0	1	1	0	0	0	1	0	1	0	1	1	1	1	1	1	1	0	1	1	1	1	0	1	1	0	1	1	0	0	1	1	1	1	1	1	1	0	1	0	0
Bin1233	9	17.255	17.491	0.236	72.008	0	1	1	0	1	1	0	0	0	1	0	1	0	1	1	1	1	1	1	1	0	1	1	1	1	0	1	1	0	1	1	0	0	1	1	1	1	1	1	1	0	1	0	0
Bin1234	9	17.491	17.559	0.067	72.491	0	1	1	0	1	1	0	0	0	1	0	1	0	1	1	1	1	1	1	1	0	1	1	1	1	0	1	1	0	1	1	0	0	1	1	1	1	1	1	1	0	1	0	0
Bin1235	9	17.559	17.69	0.132	72.731	0	1	1	0	1	1	0	0	0	1	0	1	0	1	1	1	1	1	1	1	0	1	1	1	1	0	1	1	0	1	1	0	0	1	1	1	1	1	1	1	0	1	0	0
Bin1236	9	17.69	17.793	0.103	73.711	0	1	1	0	1	1	0	0	0	1	0	1	0	1	1	1	1	1	1	1	0	1	1	1	1	0	1	1	0	1	1	0	0	1	1	1	1	1	1	1	0	1	0	0
Bin1237	9	17.793	17.905	0.112	74.194	0	1	1	0	1	1	0	0	0	1	0	1	0	1	1	1	1	1	1	1	0	1	1	1	1	0	1	1	0	1	1	0	0	1	1	1	1	1	1	1	0	1	0	0
Bin1238	9	17.905	17.937	0.032	74.677	0	0	0	0	1	1	0	0	0	1	0	1	0	1	1	1	1	1	1	1	0	1	1	1	1	0	1	1	0	1	1	0	0	1	1	1	1	1	1	1	0	1	0	0
Bin1239	9	17.937	17.998	0.061	74.917	0	0	0	0	1	1	0	0	0	1	0	1	0	1	1	1	1	1	1	1	0	1	1	1	1	0	1	1	0	1	1	0	0	1	1	1	1	1	1	1	0	1	0	0
Bin1240	9	17.998	18.145	0.147	75.647	0	0	0	0	1	1	0	0	0	1	0	1	0	1	1	1	1	1	1	1	0	1	1	1	1	0	1	1	0	1	1	0	0	1	1	1	1	1	1	1	0	1	0	0
Bin1241	9	18.145	18.158	0.013	76.13	0	1	1	0	1	1	0	0	0	1	0	1	0	1	1	1	1	1	1	1	0	1	1	1	1	0	1	1	0	1	1	0	0	1	1	1	1	1	1	1	0	1	0	0
Bin1242	9	18.158	18.178	0.02	76.37	0	1	0	0	1	1	0	0	0	1	0	1	0	1	1	1	1	1	1	1	0	1	1	1	1	0	1	1	0	1	1	0	0	1	1	1	1	1	1	1	0	1	0	0
Bin1243	9	18.178	18.306	0.128	76.61	0	0	0	0	1	1	0	0	0	1	0	1	0	1	1	1	1	1	1	1	0	1	1	1	1	0	1	1	0	1	1	0	0	1	1	1	1	1	1	1	0	1	0	0
Bin1244	9	18.306	18.363	0.056	78.102	0	1	1	0	1	1	0	0	0	1	0	1	0	1	1	1	1	1	1	1	0	1	1	1	1	0	1	1	0	1	1	0	0	1	1	1	1	1	1	1	0	1	0	0
Bin1245	9	18.363	18.431	0.069	78.342	0	1	1	0	1	1	0	0	0	1	0	1	0	1	1	1	1	1	1	1	0	1	1	1	1	0	1	1	0	1	1	0	0	1	1	1	1	1	1	1	0	1	0	0
Bin1246	9	18.431	18.511	0.079	79.072	0	1	1	0	1	1	0	0	1	1	0	1	0	1	1	1	1	1	1	1	0	1	1	1	1	1	1	1	0	1	1	0	0	1	1	1	1	1	1	1	0	1	0	0
Bin1247	9	18.511	18.579	0.069	79.312	0	1	1	0	1	1	0	0	1	1	0	1	0	1	1	1	1	1	1	1	0	1	1	1	1	1	1	1	0	1	1	0	0	1	1	1	1	1	1	1	0	1	0	0
Bin1248	9	18.579	18.736	0.156	79.552	0	1	1	0	1	1	0	0	1	1	0	1	0	1	1	1	1	1	1	1	0	1	1	1	1	1	1	1	0	1	1	0	0	1	1	1	1	1	1	1	0	1	0	0
Bin1249	9	18.736	18.766	0.03	80.035	0	1	1	0	1	1	0	0	1	1	0	1	0	1	1	1	1	1	1	1	0	1	1	1	1	1	1	1	0	1	1	0	0	1	1	1	1	1	1	1	0	1	0	0
Bin1250	9	18.766	18.818	0.051	80.275	0	1	1	0	1	1	0	0	1	1	0	1	0	1	1	1	1	1	1	1	0	1	1	1	1	1	1	1	0	1	1	0	0	1	1	1	1	1	1	1	0	1	0	0
Bin1251	9	18.818	18.899	0.081	80.514	0	1	1	0	1	1	0	0	1	1	0	1	0	1	1	1	1	1	1	1	0	1	1	1	1	1	1	1	0	1	1	0	0	1	1	1	1	1	1	1	0	1	0	0
Bin1252	9	18.899	18.929	0.03	80.754	0	1	1	0	1	1	0	0	1	1	0	1	0	1	1	1	1	1	1	1	0	1	1	1	1	1	1	1	0	1	1	0	0	1	1	1	1	1	1	1	0	1	0	0
Bin1253	9	18.929	19.01	0.081	81.237	0	0	1	0	1	1	0	0	1	1	0	1	0	1	1	1	1	1	1	1	0	1	1	1	1	1	1	1	0	1	1	0	0	1	1	1	1	1	1	1	0	1	0	0
Bin1254	9	19.01	19.069	0.059	81.477	0	0	1	0	1	1	0	0	1	1	0	1	0	1	1	1	1	1	1	1	0	1	1	1	1	1	1	1	0	1	1	0	0	1	1	1	1	1	1	1	0	1	0	0
Bin1255	9	19.069	19.099	0.031	82.458	0	0	1	0	1	1	0	0	0	1	0	1	0	1	1	1	1	1	1	1	0	1	1	1	1	1	1	1	0	1	1	0	0	1	1	1	1	1	1	1	0	1	1	0
Bin1256	9	19.099	19.176	0.077	82.941	0	0	1	0	1	1	0	0	0	1	0	1	0	1	1	1	1	1	1	1	0	1	1	1	1	1	1	1	0	1	1	1	0	1	1	1	1	1	1	1	0	1	1	0
Bin1257	9	19.176	19.24	0.064	83.921	0	0	1	0	1	1	0	0	0	1	0	1	0	1	1	1	1	0	0	1	0	1	1	1	1	1	1	1	0	1	1	1	0	1	1	1	1	1	1	1	0	1	1	0
Bin1258	9	19.24	19.27	0.03	84.161	0	0	1	0	1	1	0	0	0	1	0	1	0	1	1	1	1	0	0	1	0	1	1	1	1	1	1	1	0	1	1	1	0	1	1	1	1	1	1	1	0	1	1	0
Bin1259	9	19.27	19.295	0.025	84.644	0	0	1	0	1	1	0	0	0	1	0	1	0	1	1	1	1	0	0	1	0	1	1	1	1	1	1	1	0	1	1	1	0	1	1	1	1	1	1	1	0	1	1	0
Bin1260	9	19.295	19.45	0.155	85.127	0	0	1	0	1	1	0	0	0	1	0	1	0	1	1	1	1	0	0	1	0	1	1	1	1	1	1	1	0	1	1	1	0	1	1	1	0	1	1	1	0	1	1	0
Bin1261	9	19.45	19.55	0.1	85.61	0	0	1	0	1	1	0	0	0	1	0	1	0	1	1	1	1	0	0	1	0	1	1	1	1	1	1	1	0	1	1	1	0	1	1	1	0	1	1	1	0	1	1	0
Bin1262	9	19.55	19.805	0.256	86.093	0	0	1	0	1	1	0	0	0	1	0	1	0	1	1	1	1	0	0	1	0	1	1	1	1	1	1	1	0	1	1	1	0	1	1	1	0	1	1	1	0	1	1	0
Bin1263	9	19.805	20.063	0.257	86.333	0	0	1	0	1	1	0	0	0	1	0	1	0	1	1	1	1	0	0	1	0	1	1	1	1	1	1	1	0	1	1	1	0	1	1	1	0	1	1	1	0	1	1	0
Bin1264	9	20.063	20.212	0.149	86.573	0	0	1	0	1	1	0	0	0	1	0	1	0	1	1	1	1	0	0	1	0	1	1	1	1	1	1	1	0	1	1	1	0	1	1	1	0	1	1	1	0	1	1	0
Bin1265	9	20.212	20.283	0.071	86.813	0	0	1	0	1	1	0	0	0	1	0	1	0	1	1	1	1	0	0	1	0	1	1	1	1	1	1	1	0	1	1	1	0	1	1	1	0	1	1	1	0	1	1	0
Bin1266	9	20.283	20.374	0.091	87.296	0	0	1	0	1	1	0	0	0	1	0	1	0	1	1	1	1	0	0	1	0	1	1	1	1	1	1	1	0	1	1	1	0	1	1	1	0	1	1	1	0	1	1	0
Bin1267	9	20.374	20.497	0.123	87.536	0	0	1	0	1	1	0	0	0	1	0	1	0	1	1	1	1	0	0	1	0	1	1	1	1	1	1	1	0	1	1	1	0	1	1	1	0	1	1	1	0	1	1	0
Bin1268	9	20.497	20.548	0.051	88.019	0	0	1	0	1	1	0	0	0	1	0	1	0	1	1	1	1	0	0	1	0	1	1	1	1	1	1	1	0	1	1	1	0	1	1	1	0	1	1	1	0	1	1	0
Bin1269	9	20.548	20.59	0.042	88.258	0	0	1	0	1	1	0	0	0	1	0	1	0	1	1	1	1	0	0	1	0	1	1	1	1	1	1	1	0	1	1	1	0	1	1	1	0	1	1	1	0	1	1	0
Bin1270	9	20.59	20.855	0.266	88.988	0	0	1	0	1	1	1	1	0	1	0	1	0	1	1	1	1	0	0	1	0	1	1	1	1	1	1	1	0	1	1	1	0	1	1	1	0	1	1	1	0	1	1	0
Bin1271	9	20.855	20.891	0.035	89.718	0	0	1	0	1	1	1	1	0	1	0	1	0	1	1	1	1	0	0	1	0	1	1	1	1	1	1	1	0	1	1	1	0	1	1	1	0	1	1	1	0	1	1	0
Bin1272	9	20.891	21.092	0.201	89.958	0	0	1	1	1	1	1	1	0	1	0	1	0	1	1	1	1	0	0	1	0	1	1	1	1	1	1	1	0	1	1	1	0	1	1	1	0	1	1	1	0	1	1	0
Bin1273	9	21.092	21.131	0.039	91.451	0	0	1	1	1	1	1	1	0	1	0	1	0	1	1	1	1	0	0	1	0	1	1	1	1	1	1	1	0	1	1	1	0	1	1	1	0	1	1	1	0	1	1	0
Bin1274	9	21.131	21.153	0.022	91.691	0	1	1	1	1	1	1	1	0	1	0	1	0	1	1	1	1	0	0	1	0	1	1	1	1	1	1	1	0	1	1	1	0	1	1	1	0	1	1	1	0	1	1	0
Bin1275	9	21.153	21.177	0.023	91.93	0	1	1	1	1	1	1	1	0	1	0	1	0	1	1	1	1	0	0	1	0	1	1	1	1	1	1	1	0	1	1	1	0	1	1	1	0	1	1	1	0	1	1	0
Bin1276	9	21.177	21.279	0.102	92.17	0	1	1	1	1	1	1	1	0	1	0	1	0	1	1	1	1	0	0	1	0	1	1	1	1	1	1	1	0	1	1	1	0	1	1	1	0	1	1	1	0	1	1	0
Bin1277	9	21.279	21.309	0.03	92.41	0	1	1	1	1	1	1	1	0	1	0	1	0	1	1	1	1	0	0	1	0	1	1	1	1	1	1	1	0	1	1	1	0	1	1	1	0	1	1	1	0	1	1	0
Bin1278	9	21.309	21.372	0.063	92.65	0	1	1	1	1	1	1	1	0	1	0	1	0	1	1	1	1	0	0	1	0	1	1	1	1	1	1	1	0	1	1	1	0	1	1	1	0	1	1	1	0	1	1	0
Bin1279	9	21.372	21.381	0.009	92.89	0	1	1	1	1	1	1	1	0	1	0	1	0	1	1	1	1	0	0	1	0	1	1	1	1	1	1	1	0	1	1	1	0	1	1	1	0	1	1	1	0	1	1	0
Bin1280	9	21.381	21.514	0.134	93.373	0	1	1	1	1	1	1	1	0	1	0	1	0	1	1	1	1	0	0	1	0	1	1	1	1	1	1	1	0	1	1	1	0	1	1	1	0	1	1	1	0	1	1	0
Bin1281	9	21.514	21.53	0.015	93.613	0	1	1	1	1	1	1	1	0	1	0	1	0	1	1	1	1	0	0	1	0	1	1	1	1	1	1	1	0	1	1	1	0	1	1	1	0	1	1	1	0	1	1	0
Bin1282	9	21.53	21.597	0.067	94.096	0	1	1	1	1	1	1	1	0	1	0	1	0	1	1	1	1	0	0	1	0	1	1	1	1	0	1	1	0	1	1	1	0	1	1	1	0	1	1	1	0	1	1	0
Bin1283	9	21.597	21.639	0.042	95.588	0	1	1	1	1	1	1	1	0	1	0	1	0	1	1	1	1	0	0	1	0	1	1	1	1	0	1	1	0	1	1	1	0	1	1	1	0	1	1	1	0	1	1	0
Bin1284	9	21.639	21.794	0.155	95.828	0	1	1	1	1	1	1	1	0	1	0	1	0	1	1	1	1	0	0	1	0	1	1	1	1	0	1	1	0	1	1	1	0	1	1	1	0	1	1	1	0	1	1	0
Bin1285	9	21.794	21.921	0.128	96.068	0	1	1	1	1	1	1	1	0	1	0	1	0	1	1	1	1	0	0	1	0	1	1	1	1	0	1	1	0	1	1	1	0	1	1	1	0	1	1	1	0	1	1	0
Bin1286	9	21.921	22.177	0.255	102.975	0	1	1	0	1	0	1	1	0	1	0	0	0	1	0	0	1	0	0	1	0	1	1	1	1	0	1	1	0	0	1	1	0	1	1	1	0	1	1	1	0	1	1	0
Bin1287	9	22.177	22.201	0.025	103.956	1	1	1	0	1	0	1	1	0	1	0	0	0	0	0	0	1	0	0	1	0	1	1	1	1	0	1	1	0	0	1	1	0	1	1	1	0	1	1	1	0	1	1	0
Bin1288	9	22.201	22.249	0.048	104.196	1	1	1	0	1	0	1	1	0	1	0	0	0	0	0	0	1	0	0	1	0	1	1	1	1	0	1	1	0	0	1	1	0	1	1	1	0	1	1	1	0	1	1	0
Bin1289	9	22.249	22.323	0.074	104.435	1	1	1	0	1	0	1	1	0	1	0	0	0	0	0	0	1	0	0	1	0	1	1	1	1	0	1	1	0	0	1	1	0	1	1	1	0	1	1	1	0	1	1	0
Bin1290	9	22.323	22.395	0.072	104.675	1	1	1	0	1	0	1	1	0	1	0	0	0	0	0	0	1	0	0	1	0	1	1	1	1	0	1	1	0	0	1	1	0	1	1	1	0	1	1	1	0	1	1	0
Bin1291	9	22.395	22.549	0.155	106.43	1	1	1	0	1	0	1	1	0	1	0	0	0	0	0	0	1	0	0	1	0	0	1	1	1	0	1	1	0	0	1	1	0	1	1	1	0	1	1	1	0	1	1	0
Bin1292	9	22.549	23.011	0.462	107.16	1	1	1	0	1	0	1	1	0	1	0	0	0	0	0	0	1	0	0	1	0	0	1	1	1	0	1	1	0	0	1	0	0	1	1	1	0	1	1	1	1	1	1	0
Bin1293	10	0	0.775	0.775	0	1	1	0	0	1	1	0	0	0	1	0	0	1	1	0	0	0	1	1	1	0	0	0	0	1	1	0	1	0	0	0	1	0	1	1	0	1	1	1	0	1	1	0	1
Bin1294	10	0.775	0.878	0.104	0.483	1	1	0	0	1	1	0	0	0	1	0	0	1	1	0	0	0	1	1	1	0	0	0	0	1	1	0	1	0	0	0	1	0	1	1	0	1	1	1	0	1	1	0	1
Bin1295	10	0.878	0.908	0.029	0.723	1	1	0	0	1	1	0	1	0	1	0	0	1	1	0	0	0	1	1	1	0	0	0	0	1	1	0	1	0	0	0	1	0	1	1	0	1	1	1	0	1	1	0	1
Bin1296	10	0.908	0.97	0.063	2.477	1	1	0	0	1	1	0	1	0	1	0	0	1	1	0	0	0	1	1	1	0	0	1	0	1	1	0	1	0	0	0	1	0	1	0	0	1	1	1	0	1	1	0	1
Bin1297	10	0.97	1.227	0.257	2.717	1	1	0	0	1	1	0	1	0	1	0	0	1	1	0	0	0	1	1	1	0	0	1	0	1	1	0	1	0	0	0	1	0	1	0	0	1	1	1	0	1	1	0	1
Bin1298	10	1.227	1.265	0.037	3.2	1	1	0	0	1	1	0	1	0	1	0	0	1	1	0	0	0	1	1	1	0	0	1	0	1	1	0	1	0	0	0	1	0	1	0	0	1	1	1	0	1	1	0	1
Bin1299	10	1.265	1.315	0.051	3.44	1	1	0	0	1	1	0	1	0	1	0	0	1	1	0	0	0	1	1	1	0	0	1	0	1	1	0	1	0	0	0	1	0	1	0	0	1	1	1	0	1	1	0	1
Bin1300	10	1.315	2.301	0.986	3.68	1	1	0	0	1	1	0	1	0	1	0	0	1	1	0	0	0	1	1	1	0	0	1	0	1	1	0	1	0	0	0	1	0	1	0	0	1	1	1	0	1	1	0	1
Bin1301	10	2.301	2.556	0.255	3.92	1	1	0	0	1	1	0	1	0	1	0	0	1	1	0	0	0	1	1	1	0	0	1	0	1	1	0	1	0	0	0	1	0	1	0	1	1	1	1	0	1	1	0	1
Bin1302	10	2.556	2.636	0.079	6.763	0	0	0	0	1	1	0	1	1	1	0	0	1	1	0	0	0	1	1	1	0	1	1	0	1	1	0	1	0	0	0	1	0	1	0	1	1	1	1	0	1	1	0	1
Bin1303	10	2.636	3.524	0.888	7.003	0	0	0	0	1	1	0	1	1	1	0	0	1	1	0	0	0	1	1	1	0	1	1	0	1	1	0	1	0	0	0	1	0	1	0	1	1	1	1	0	1	1	0	1
Bin1304	10	3.524	4.114	0.59	9.023	0	0	0	0	1	1	0	1	1	1	0	0	1	1	0	0	0	1	1	1	0	1	1	0	1	1	1	1	0	0	0	1	0	1	0	1	1	1	1	0	1	1	0	1
Bin1305	10	4.114	4.938	0.824	10.004	0	0	0	0	1	1	0	1	1	1	0	0	1	1	0	0	0	1	1	1	0	1	1	0	1	1	1	1	0	0	0	1	0	1	0	1	1	1	1	0	1	1	0	1
Bin1306	10	4.938	5.294	0.356	10.243	0	0	0	0	1	1	0	1	1	1	0	0	1	1	0	0	0	1	1	1	0	1	1	0	1	1	1	1	0	0	0	1	0	1	0	1	1	1	1	0	1	1	0	1
Bin1307	10	5.294	5.334	0.04	11.224	0	0	0	0	1	1	0	1	1	1	0	0	1	1	0	0	0	1	1	1	0	1	0	0	1	1	1	1	0	0	0	1	0	1	0	1	1	1	1	0	1	1	0	1
Bin1308	10	5.334	5.385	0.051	11.464	0	0	0	0	1	1	0	1	1	1	0	0	1	1	0	0	0	1	1	1	0	1	0	0	1	1	1	1	0	0	0	1	0	1	0	1	1	1	1	0	1	1	0	1
Bin1309	10	5.385	5.482	0.097	11.704	0	0	0	0	1	1	0	1	1	1	0	0	1	1	0	0	0	1	1	1	0	1	0	0	1	1	1	1	0	0	0	1	0	1	0	1	1	1	1	0	1	1	0	1
Bin1310	10	5.482	6.422	0.94	11.943	0	0	0	0	1	1	0	1	1	1	0	0	1	1	0	0	0	1	1	1	0	1	0	0	1	1	1	1	0	0	0	1	0	1	0	1	1	1	1	0	1	1	0	1
Bin1311	10	6.422	6.891	0.468	12.183	0	0	0	0	1	1	0	1	1	1	0	0	1	1	0	0	0	1	1	1	0	1	0	0	1	1	1	1	0	0	0	1	0	1	0	1	1	1	1	0	1	1	0	1
Bin1312	10	6.891	8.113	1.223	12.423	0	0	0	0	1	1	0	1	1	1	0	0	1	1	0	0	0	1	1	1	0	1	0	0	1	1	1	1	0	0	0	1	0	1	0	1	1	1	1	0	1	1	0	1
Bin1313	10	8.113	8.214	0.101	12.663	0	0	0	0	1	1	0	1	1	1	0	0	1	1	0	0	0	1	1	1	0	1	0	0	1	1	1	1	0	0	0	1	0	1	0	1	1	1	1	0	1	1	0	1
Bin1314	10	8.214	8.503	0.289	13.146	0	0	0	0	1	1	0	1	1	1	0	0	1	1	0	0	0	1	1	1	0	1	0	0	1	1	1	1	0	0	0	1	0	1	0	1	1	1	1	0	1	1	0	1
Bin1315	10	8.503	9.189	0.686	13.386	0	0	0	0	1	1	0	1	1	1	0	0	1	1	0	0	0	1	1	1	0	1	0	0	1	1	1	1	0	0	0	1	0	1	0	1	1	1	1	0	1	1	0	1
Bin1316	10	9.189	9.286	0.097	13.625	0	0	0	0	1	1	0	1	1	1	0	0	1	1	0	0	0	1	1	1	0	1	0	0	1	1	1	1	0	0	0	1	0	1	0	1	1	1	1	0	1	1	0	1
Bin1317	10	9.286	9.559	0.273	13.865	0	0	0	0	1	1	0	1	1	1	0	0	1	1	0	0	0	1	1	1	0	1	0	0	1	1	1	1	0	0	0	1	0	1	0	1	1	1	1	0	1	1	0	1
Bin1318	10	9.559	10.316	0.757	14.105	0	0	0	0	1	1	0	1	1	1	0	0	1	1	0	0	0	1	1	1	0	1	0	0	1	1	1	1	0	0	0	1	0	1	0	1	1	1	1	0	1	1	0	1
Bin1319	10	10.316	11.174	0.858	14.835	0	0	0	0	1	1	0	1	1	1	0	0	1	1	0	0	0	1	1	1	0	1	0	0	1	1	1	1	0	0	0	1	0	1	0	1	1	1	1	0	1	1	0	1
Bin1320	10	11.174	11.367	0.193	15.075	0	0	0	0	1	1	0	1	1	1	0	0	1	1	0	0	0	1	1	1	0	1	0	0	1	1	1	1	0	0	0	1	0	1	0	1	1	1	1	0	1	1	0	1
Bin1321	10	11.367	11.524	0.157	15.315	0	0	0	0	1	1	0	1	1	1	0	0	1	1	0	0	0	1	1	1	0	1	0	0	1	1	1	1	0	0	0	1	0	1	0	1	1	1	1	0	1	1	0	1
Bin1322	10	11.524	11.566	0.042	18.441	0	1	0	0	1	1	0	1	1	1	0	0	0	1	0	0	0	1	1	1	0	1	0	0	1	1	1	1	0	0	0	1	0	1	0	1	1	1	1	1	1	1	0	1
Bin1323	10	11.566	11.587	0.021	18.68	0	1	0	0	1	1	0	1	1	1	0	0	0	1	0	0	0	1	1	1	0	1	0	0	1	1	1	1	0	0	0	1	0	1	0	1	1	1	1	1	1	1	0	1
Bin1324	10	11.587	11.646	0.059	19.164	0	1	0	0	1	1	0	1	1	1	0	0	0	1	0	0	0	1	1	1	0	1	0	0	1	1	1	1	0	0	0	1	0	1	0	1	1	1	1	1	1	1	0	1
Bin1325	10	11.646	11.711	0.065	19.403	0	1	0	0	1	1	0	1	1	1	0	0	0	1	0	0	0	1	1	1	0	1	0	0	1	1	1	1	0	0	0	1	0	1	0	1	1	1	1	1	1	1	0	1
Bin1326	10	11.711	11.822	0.111	20.133	0	1	0	1	1	1	0	1	1	1	0	0	0	1	0	0	0	1	1	1	0	1	0	0	1	1	0	1	0	0	0	1	0	1	0	1	1	1	1	1	1	1	0	1
Bin1327	10	11.822	11.857	0.035	20.373	0	1	0	1	1	1	0	1	1	1	0	0	0	1	0	0	0	1	1	1	0	1	0	0	1	1	0	1	0	0	0	1	0	1	0	1	1	1	1	1	1	1	0	1
Bin1328	10	11.857	11.944	0.086	22.394	0	1	0	1	1	1	0	1	1	1	0	0	0	1	0	0	0	1	1	1	0	1	0	0	1	1	1	1	0	0	0	1	0	1	0	1	1	1	1	1	1	1	0	1
Bin1329	10	11.944	12.001	0.057	22.633	0	1	0	1	1	1	0	1	1	1	0	0	0	1	0	0	0	1	1	1	0	1	0	0	1	1	1	1	0	0	0	1	0	1	0	1	1	1	1	1	1	1	0	1
Bin1330	10	12.001	12.903	0.902	22.873	0	1	0	1	1	1	0	1	1	1	0	0	0	1	0	0	0	1	1	1	0	1	0	0	1	1	1	1	0	0	0	1	0	1	0	1	1	1	1	1	1	1	0	1
Bin1331	10	12.903	12.979	0.076	24.894	0	1	0	1	1	1	0	1	1	1	0	0	0	1	0	0	0	1	1	1	0	1	0	0	1	1	1	1	0	0	0	1	0	1	0	1	1	1	1	1	1	1	0	1
Bin1332	10	12.979	13.039	0.06	25.377	0	1	0	1	1	1	0	1	1	1	0	0	0	1	0	0	0	1	1	1	0	1	0	0	1	1	1	1	0	0	0	1	0	1	0	1	1	1	1	1	1	1	0	1
Bin1333	10	13.039	13.085	0.046	25.86	0	1	0	1	1	1	0	1	1	1	0	0	0	1	0	0	0	1	1	1	0	1	0	0	1	1	1	1	0	0	0	1	0	1	0	1	1	1	1	1	1	1	0	1
Bin1334	10	13.085	13.727	0.642	26.343	0	1	0	1	1	1	0	1	1	1	0	0	0	1	0	0	0	1	1	1	0	1	0	0	1	1	1	1	0	0	0	1	0	1	0	1	1	1	1	1	1	1	0	1
Bin1335	10	13.727	13.757	0.03	27.323	0	1	0	1	1	1	0	1	1	1	0	0	0	1	0	0	0	1	1	1	0	1	0	0	1	1	1	1	1	0	0	1	0	1	0	1	1	1	1	1	1	1	0	1
Bin1336	10	13.757	13.905	0.147	27.563	0	1	0	1	1	1	0	1	1	1	0	0	0	1	0	0	0	1	1	1	0	1	0	0	1	1	1	1	1	0	0	1	0	1	0	1	1	1	1	1	1	1	0	1
Bin1337	10	13.905	14.129	0.224	29.056	0	1	0	1	1	1	0	1	1	1	0	0	0	1	0	0	0	1	1	1	0	1	0	0	1	1	1	1	1	0	0	1	0	1	0	1	0	1	1	1	1	1	0	1
Bin1338	10	14.129	14.393	0.263	29.539	0	1	0	1	1	1	0	1	1	1	0	0	0	1	0	0	0	1	1	1	0	1	0	0	1	1	1	1	1	0	0	1	0	1	0	1	0	1	1	1	1	1	0	1
Bin1339	10	14.393	14.473	0.081	33.244	0	1	1	1	1	1	0	1	1	1	0	0	0	1	0	0	0	1	1	1	0	1	0	0	1	1	0	1	1	0	0	1	0	1	0	1	0	1	1	1	1	1	0	1
Bin1340	10	14.473	14.52	0.047	33.484	0	1	1	1	1	1	0	1	1	1	0	0	0	1	0	0	0	1	1	1	0	1	0	0	1	1	0	1	1	0	0	1	0	1	0	1	0	1	1	1	1	1	0	1
Bin1341	10	14.52	14.556	0.036	33.724	0	1	1	1	1	1	0	1	1	1	0	0	0	1	0	0	0	1	1	1	0	1	0	0	1	1	0	1	1	0	0	1	0	1	0	1	0	1	1	1	1	1	0	1
Bin1342	10	14.556	14.57	0.014	33.964	0	1	1	1	1	1	0	1	1	1	0	0	0	1	0	0	0	1	1	1	0	1	0	0	1	1	0	1	1	0	0	1	0	1	0	1	0	1	1	1	1	1	0	1
Bin1343	10	14.57	14.578	0.008	34.204	0	1	1	1	1	1	0	1	1	1	0	0	0	1	0	0	0	1	1	1	0	1	0	0	1	1	0	1	1	0	0	1	0	1	0	1	0	1	1	1	1	1	0	1
Bin1344	10	14.578	14.648	0.07	34.443	0	1	1	1	1	1	0	1	1	1	0	0	0	1	0	0	0	1	1	1	0	1	0	0	1	1	0	1	1	0	0	1	0	1	0	1	0	1	1	1	1	1	0	1
Bin1345	10	14.648	14.765	0.117	34.926	0	1	1	1	1	1	0	1	1	1	0	0	0	1	0	0	0	1	1	1	0	1	0	0	1	1	0	1	1	0	0	1	0	1	1	1	0	1	1	1	1	1	0	1
Bin1346	10	14.765	14.81	0.045	36.681	0	1	1	1	1	1	0	1	1	1	0	0	0	1	0	0	0	1	1	1	0	1	0	0	1	1	0	1	1	0	0	1	0	1	1	1	0	1	1	1	1	1	0	1
Bin1347	10	14.81	14.967	0.156	36.921	0	1	1	1	1	1	0	1	1	1	0	0	0	1	0	0	0	1	1	1	0	1	0	0	1	1	0	1	1	0	0	1	0	1	1	1	0	1	1	1	1	1	0	1
Bin1348	10	14.967	15.627	0.66	37.161	0	1	1	1	1	1	0	1	1	1	0	0	0	1	0	0	0	1	1	1	0	1	0	0	1	1	0	1	1	0	0	1	0	1	1	1	0	1	1	1	1	1	0	1
Bin1349	10	15.627	15.799	0.172	40.866	0	1	1	1	1	1	0	1	1	1	0	1	0	1	0	0	0	1	1	1	0	1	1	0	0	1	0	1	1	0	0	1	0	1	1	1	0	1	1	0	1	1	0	1
Bin1350	10	15.799	16.001	0.202	41.106	0	1	1	1	1	1	0	1	1	1	0	1	0	1	0	0	0	1	1	1	0	1	1	0	0	1	0	1	1	0	0	1	0	1	1	1	0	1	1	0	1	1	0	1
Bin1351	10	16.001	16.107	0.106	42.086	0	1	1	1	1	1	0	0	1	1	0	1	0	1	0	0	0	1	1	1	0	1	1	0	0	1	0	1	1	0	0	1	0	1	1	1	0	1	1	0	1	1	0	1
Bin1352	10	16.107	16.163	0.056	42.326	0	1	1	1	1	1	0	0	1	1	0	1	0	1	0	0	0	1	1	1	0	1	1	0	0	1	0	1	1	0	0	1	0	1	1	1	0	1	1	0	1	1	0	1
Bin1353	10	16.163	16.197	0.034	43.307	0	1	1	1	1	1	0	0	1	1	0	1	0	1	0	0	0	1	1	1	0	1	1	0	0	1	0	1	1	0	0	1	0	1	1	1	0	1	1	0	1	1	0	1
Bin1354	10	16.197	16.386	0.189	43.546	0	1	1	1	1	1	0	0	1	1	0	1	0	1	0	0	0	1	1	1	0	1	1	0	0	1	0	1	1	0	0	1	0	1	1	1	0	1	1	0	1	1	0	1
Bin1355	10	16.386	16.614	0.228	44.029	0	1	1	1	1	1	0	0	1	1	0	0	0	1	0	0	0	1	1	1	0	1	1	0	0	1	0	1	1	0	0	1	0	1	1	1	0	1	1	0	1	1	0	1
Bin1356	10	16.614	16.88	0.266	47.443	0	1	1	1	1	1	0	0	1	1	1	0	0	1	0	0	0	1	1	1	0	1	1	0	0	1	0	1	1	0	0	1	0	1	1	1	0	1	0	0	1	1	0	1
Bin1357	10	16.88	17.341	0.461	47.683	0	1	1	1	1	1	0	0	1	1	1	0	0	1	0	0	0	1	1	1	0	1	1	0	0	1	0	1	1	0	0	1	0	1	1	1	0	1	0	0	1	1	0	1
Bin1358	10	17.341	17.395	0.055	47.922	0	1	1	1	1	1	0	0	1	1	1	0	0	1	0	0	0	1	1	1	0	1	1	0	0	1	0	1	1	0	0	1	0	1	1	1	0	1	0	0	1	1	0	1
Bin1359	10	17.395	17.86	0.465	49.415	0	1	1	1	1	1	0	0	1	1	1	0	0	1	0	0	0	1	1	1	0	1	0	0	0	0	0	1	1	0	0	1	0	1	1	1	0	1	0	0	1	0	0	1
Bin1360	10	17.86	18.009	0.149	49.898	0	1	1	1	1	1	0	0	1	1	1	0	0	1	0	0	0	1	1	1	0	1	0	0	0	0	0	1	1	0	0	1	0	1	1	1	0	1	0	0	1	0	0	1
Bin1361	10	18.009	18.198	0.189	50.628	0	1	1	1	1	1	0	0	1	1	1	0	0	1	0	0	0	1	1	1	0	1	0	0	0	0	0	1	1	0	0	1	0	1	1	1	0	1	0	0	1	0	0	1
Bin1362	10	18.198	18.513	0.315	51.863	0	1	1	1	0	1	0	0	1	1	1	0	0	1	0	0	0	1	1	1	0	1	0	0	0	0	0	1	1	0	0	1	0	1	1	1	0	1	0	0	1	0	0	1
Bin1363	10	18.513	18.582	0.069	53.617	0	1	1	0	0	1	0	0	1	1	1	0	0	1	0	0	0	1	1	1	0	1	0	0	0	0	0	1	1	0	0	1	0	1	1	1	0	1	0	0	1	0	0	1
Bin1364	10	18.582	18.748	0.167	56.743	0	1	1	0	0	1	0	0	1	1	1	0	0	1	0	0	0	0	0	1	0	1	0	0	0	0	0	1	1	0	0	1	0	1	1	1	0	0	0	0	1	0	0	1
Bin1365	10	18.748	18.849	0.101	57.473	0	1	1	1	0	1	0	0	1	1	1	0	0	1	0	0	0	0	0	1	0	1	0	0	0	0	0	1	1	0	0	1	0	1	1	1	0	0	0	0	1	0	0	1
Bin1366	10	18.849	19.151	0.302	57.713	0	1	1	1	0	1	0	0	1	1	1	0	0	1	0	0	0	0	0	1	0	1	0	0	0	0	0	1	1	0	0	1	0	1	1	1	0	0	0	0	1	0	0	1
Bin1367	10	19.151	19.304	0.152	61.126	0	1	1	1	0	1	0	0	1	1	1	0	0	1	0	0	0	0	0	1	0	1	0	0	0	0	0	1	1	0	0	1	0	1	1	1	0	0	1	0	1	0	0	0
Bin1368	10	19.304	19.674	0.371	61.366	0	1	1	1	0	1	0	0	1	1	1	0	0	1	0	0	0	0	0	1	0	1	0	0	0	0	0	1	1	0	0	1	0	1	1	1	0	0	1	0	1	0	0	0
Bin1369	10	19.674	19.875	0.201	63.931	0	1	1	1	0	1	1	0	1	1	1	0	0	1	0	0	0	0	0	1	0	1	0	0	1	0	0	1	1	0	0	1	0	1	1	1	0	0	1	0	1	0	0	0
Bin1370	10	19.875	19.934	0.059	64.171	0	1	1	1	0	1	1	0	1	1	1	0	0	1	0	0	0	0	0	1	0	1	0	0	1	0	0	1	1	0	0	1	0	1	1	1	0	0	1	0	1	0	0	0
Bin1371	10	19.934	20.198	0.264	64.901	0	1	1	1	0	1	1	0	1	1	1	0	0	1	0	0	0	0	0	1	0	1	1	0	1	0	0	1	1	0	0	1	0	1	1	1	0	0	1	0	1	0	0	0
Bin1372	10	20.198	20.753	0.555	65.384	0	1	1	1	0	1	1	0	1	1	1	0	0	1	0	0	0	0	0	1	0	1	1	0	1	0	1	1	1	0	0	1	0	1	1	1	0	0	1	0	1	0	0	0
Bin1373	10	20.753	21.087	0.334	73.737	0	0	0	1	0	1	1	1	0	1	1	0	0	1	0	0	0	0	0	0	1	1	1	0	1	0	1	1	1	0	0	1	0	1	1	1	0	1	1	0	1	0	0	0
Bin1374	10	21.087	21.663	0.576	73.976	0	0	0	1	0	1	1	1	0	1	1	0	0	1	0	0	0	0	0	0	1	1	1	0	1	0	1	1	1	0	0	1	0	1	1	1	0	1	1	0	1	0	0	0
Bin1375	10	21.663	21.716	0.053	74.216	0	0	0	1	0	1	1	1	0	1	1	0	0	1	0	0	0	0	0	0	1	1	1	0	1	0	1	1	1	0	0	1	0	1	1	1	0	1	1	0	1	0	0	0
Bin1376	10	21.716	21.736	0.02	78.52	1	0	0	0	0	1	1	1	0	1	1	0	0	1	0	0	0	0	0	0	1	0	1	0	1	1	1	1	0	0	0	1	0	1	1	0	0	1	1	0	1	0	0	0
Bin1377	10	21.736	21.795	0.059	78.76	1	0	0	0	0	1	1	1	0	1	1	0	0	1	0	0	0	0	0	0	1	0	1	0	1	1	1	1	0	0	0	1	0	1	1	0	0	1	1	0	1	0	0	0
Bin1378	10	21.795	21.918	0.123	79.243	1	0	0	0	0	1	1	1	0	1	1	0	0	1	0	0	0	0	0	0	1	0	1	0	1	1	1	1	0	0	0	1	0	1	1	0	0	1	1	0	1	0	0	0
Bin1379	10	21.918	21.986	0.068	79.726	1	0	0	0	0	1	1	1	0	1	1	0	0	0	0	0	0	0	0	0	1	0	1	0	1	1	1	1	0	0	0	1	0	1	1	0	0	1	1	0	1	0	0	0
Bin1380	10	21.986	22.07	0.085	80.209	1	0	0	0	0	1	1	1	0	1	1	0	0	0	0	0	0	0	0	0	1	0	1	0	1	1	1	1	0	0	0	1	0	1	1	0	0	1	1	0	1	0	0	0
Bin1381	10	22.07	22.172	0.102	81.702	1	0	0	0	0	1	1	1	0	1	1	0	0	0	0	0	0	0	0	0	1	0	1	0	1	1	1	1	0	0	0	1	0	1	1	0	0	1	1	0	1	0	0	0
Bin1382	10	22.172	22.214	0.042	81.941	1	0	0	0	0	1	1	1	0	1	1	0	0	0	0	0	0	0	0	0	1	0	1	0	1	1	1	1	0	0	0	1	0	1	1	0	0	1	1	0	1	0	0	0
Bin1383	10	22.214	22.304	0.09	82.425	1	0	0	0	0	1	1	1	0	1	1	0	0	0	0	0	0	0	0	0	1	0	1	0	1	1	1	1	0	0	0	1	0	1	1	0	0	1	1	0	1	0	0	0
Bin1384	10	22.304	22.382	0.078	82.664	1	0	0	0	0	1	1	1	0	1	1	0	0	0	0	0	0	0	0	0	1	0	1	0	1	1	1	1	0	0	0	1	0	1	1	0	0	1	1	0	1	0	0	0
Bin1385	10	22.382	22.523	0.141	83.645	1	0	0	0	0	1	1	1	0	1	1	0	0	0	0	0	0	0	0	0	1	0	1	0	1	1	1	1	0	0	0	1	0	1	1	0	0	1	1	0	1	0	0	0
Bin1386	10	22.523	22.581	0.058	83.885	1	0	0	0	0	1	1	1	0	1	1	0	0	0	0	0	0	0	0	0	1	0	1	0	1	1	1	1	0	0	0	1	0	1	1	0	0	1	1	0	1	0	0	0
Bin1387	10	22.581	22.66	0.078	84.124	1	0	0	0	0	1	1	1	0	1	1	0	0	0	0	0	0	0	0	0	1	0	1	0	1	1	1	1	0	0	0	1	0	1	1	0	1	1	1	0	1	0	0	0
Bin1388	10	22.66	22.797	0.138	84.854	0	0	0	0	0	1	1	1	0	1	0	0	0	0	0	0	0	0	0	0	1	0	1	0	1	1	1	1	0	0	0	1	0	1	1	0	1	1	1	1	1	0	0	0
Bin1389	10	22.797	22.838	0.041	85.094	0	0	0	0	0	1	1	1	0	1	0	0	0	0	0	0	0	0	0	0	1	0	1	0	1	1	1	1	0	0	0	1	0	1	1	0	1	1	1	1	1	0	0	0
Bin1390	10	22.838	23.135	0.296	85.334	0	0	0	0	0	1	1	1	0	1	0	0	0	0	0	0	0	0	0	0	1	0	1	0	1	1	1	1	0	0	0	1	0	1	1	0	1	1	1	1	1	0	0	0
Bin1391	11	0	0.222	0.222	0	0	1	1	1	0	1	0	0	1	1	1	0	0	0	0	0	0	1	1	1	1	1	1	0	0	1	0	1	0	0	0	1	0	1	0	1	1	0	0	0	0	0	0	1
Bin1392	11	0.222	0.371	0.149	0.24	0	1	1	1	0	1	0	0	1	1	1	0	0	0	0	0	0	1	1	1	1	1	1	0	0	1	0	1	0	0	0	1	0	1	0	1	1	0	0	0	0	0	0	1
Bin1393	11	0.371	0.632	0.261	3.945	0	1	1	1	0	1	0	0	1	1	1	0	0	0	0	0	1	1	1	1	1	1	0	1	0	1	0	1	0	0	0	1	0	1	0	1	1	1	0	0	0	0	0	1
Bin1394	11	0.632	0.702	0.07	4.675	0	1	1	1	0	1	0	0	1	1	1	0	0	0	0	0	1	1	1	1	1	1	0	1	0	1	0	1	0	0	0	1	0	1	0	1	1	1	0	0	0	0	0	1
Bin1395	11	0.702	0.799	0.097	5.158	0	1	1	1	0	1	0	0	1	1	1	0	0	0	0	0	1	1	1	1	1	1	0	1	0	1	0	1	0	0	0	1	0	1	0	1	1	1	0	0	0	0	0	1
Bin1396	11	0.799	1.014	0.215	5.398	0	1	1	1	0	1	0	0	1	1	1	0	0	0	0	0	1	1	1	1	1	1	0	1	0	1	0	1	0	0	0	1	0	1	0	1	1	1	0	0	0	0	0	1
Bin1397	11	1.014	1.165	0.152	5.638	0	1	1	1	0	1	0	0	1	1	1	0	0	0	0	0	1	1	1	1	1	1	0	1	0	1	0	1	0	0	0	1	0	1	0	1	1	1	0	0	0	0	0	1
Bin1398	11	1.165	1.267	0.102	5.878	0	1	1	1	0	1	0	0	1	1	1	0	0	0	0	0	1	1	1	1	1	1	0	1	0	1	0	1	0	0	0	1	0	1	0	1	1	0	0	0	0	0	0	1
Bin1399	11	1.267	1.657	0.39	13.495	1	1	1	1	0	1	0	0	1	1	1	1	0	0	0	0	1	1	1	1	1	1	0	0	1	1	0	1	0	0	0	1	0	1	0	1	1	0	1	0	0	0	0	1
Bin1400	11	1.657	1.911	0.255	13.735	1	1	1	1	0	1	0	0	1	1	1	1	0	0	0	0	1	1	1	1	1	1	0	0	1	1	0	1	0	0	0	0	0	1	0	1	1	0	1	0	0	0	0	1
Bin1401	11	1.911	1.928	0.016	14.218	1	1	1	1	0	1	0	0	1	1	1	1	0	0	0	0	1	1	1	1	1	1	0	0	1	1	0	1	0	0	0	0	0	1	0	1	1	0	0	0	0	0	0	1
Bin1402	11	1.928	2.374	0.446	15.972	1	1	1	1	0	1	0	0	1	1	1	1	0	0	0	0	1	1	1	0	1	1	0	0	1	1	0	1	0	0	0	0	0	0	0	1	1	0	0	0	0	0	0	1
Bin1403	11	2.374	2.426	0.052	16.953	1	1	1	1	0	1	0	0	1	1	1	1	0	0	0	0	1	1	1	0	1	1	1	0	1	1	0	1	0	0	0	0	0	0	0	1	1	0	0	0	0	0	0	1
Bin1404	11	2.426	2.47	0.044	17.192	1	1	1	1	0	1	0	0	1	1	1	1	0	0	0	0	1	1	1	0	1	1	1	0	1	1	0	1	0	0	0	0	0	0	0	1	1	0	0	0	0	0	0	1
Bin1405	11	2.47	2.661	0.191	17.922	1	1	1	1	0	1	0	0	1	1	1	1	0	0	0	0	1	1	1	0	1	1	1	0	1	1	0	1	0	0	0	0	0	0	0	1	1	0	0	0	0	0	0	1
Bin1406	11	2.661	2.685	0.024	18.162	1	1	1	1	0	1	0	0	1	1	1	1	0	0	0	0	1	1	1	0	1	1	1	0	1	1	0	1	0	0	0	0	0	0	0	1	1	0	0	0	0	0	0	1
Bin1407	11	2.685	2.816	0.13	19.917	1	1	1	1	0	1	0	0	1	1	1	1	0	0	0	0	1	1	1	0	1	1	1	0	1	1	0	0	0	0	0	0	0	0	0	1	1	0	0	0	0	1	0	1
Bin1408	11	2.816	2.923	0.107	21.151	1	1	1	1	0	1	0	0	1	1	1	1	1	0	0	0	1	1	1	0	1	1	1	0	1	1	0	0	0	0	0	0	0	1	0	1	1	0	0	0	0	1	0	1
Bin1409	11	2.923	2.949	0.026	21.391	1	1	1	1	0	1	0	0	1	1	1	1	1	0	0	0	1	1	1	0	1	1	1	0	1	1	0	0	0	0	0	0	0	1	0	1	1	0	0	0	0	1	0	1
Bin1410	11	2.949	3.015	0.066	21.631	1	1	1	1	0	1	0	0	1	1	1	1	1	0	0	0	1	1	1	0	1	1	1	0	1	1	0	0	0	0	0	0	0	1	0	1	1	0	0	0	0	1	0	1
Bin1411	11	3.015	3.102	0.087	21.871	1	1	1	1	0	1	0	0	1	1	1	1	1	0	0	0	1	1	1	0	1	1	1	0	1	1	0	0	0	0	0	0	0	1	0	1	1	0	0	0	0	1	0	1
Bin1412	11	3.102	3.173	0.07	22.111	1	1	1	1	0	1	0	0	1	1	1	1	1	0	0	0	1	1	1	0	1	1	1	0	1	1	0	0	0	0	0	0	0	1	0	1	1	0	0	0	0	1	0	1
Bin1413	11	3.173	3.578	0.406	23.091	1	1	1	1	0	1	0	0	1	1	1	1	1	0	0	0	1	1	1	0	1	1	1	0	1	1	0	0	0	0	0	0	0	1	0	1	1	0	0	0	1	1	0	1
Bin1414	11	3.578	3.613	0.035	25.656	1	1	1	1	0	1	0	0	1	1	1	1	1	0	0	0	1	1	1	0	1	1	1	0	1	0	0	0	0	0	0	0	0	1	0	1	1	0	0	0	1	1	0	1
Bin1415	11	3.613	3.76	0.146	25.895	1	1	1	1	0	1	0	0	1	1	1	1	1	0	0	0	1	1	1	0	1	1	1	0	1	0	0	0	0	0	0	0	0	1	0	1	1	0	0	0	1	1	0	1
Bin1416	11	3.76	3.857	0.097	26.135	1	1	1	1	0	1	0	0	1	1	1	1	1	0	0	0	1	1	1	0	1	1	1	0	1	0	0	0	0	1	0	0	0	1	0	1	1	0	0	0	1	1	0	1
Bin1417	11	3.857	3.911	0.054	27.116	1	1	1	1	0	1	0	0	0	1	1	1	1	0	0	0	1	1	1	0	1	1	1	0	1	0	0	0	0	1	0	0	0	1	0	1	1	0	0	0	1	1	0	1
Bin1418	11	3.911	4.29	0.379	27.356	1	1	1	1	0	1	0	0	0	1	1	1	1	0	0	0	1	1	1	0	1	1	1	0	1	0	0	0	0	1	0	0	0	1	0	1	1	0	0	0	1	1	0	1
Bin1419	11	4.29	4.324	0.034	30.482	1	1	1	1	0	1	0	0	0	1	1	1	1	0	0	0	1	1	1	1	1	1	1	0	1	0	0	0	0	1	1	0	0	1	0	1	1	0	0	0	1	1	0	1
Bin1420	11	4.324	4.339	0.015	30.965	1	1	1	1	0	1	0	0	0	1	1	1	1	0	0	0	1	1	1	1	1	1	1	0	1	0	0	0	0	1	1	0	0	1	0	1	1	0	0	0	1	1	0	1
Bin1421	11	4.339	4.422	0.083	31.204	1	1	1	1	0	1	0	0	0	1	1	1	1	0	0	0	1	1	1	1	1	1	1	0	1	0	0	0	0	1	1	0	0	1	0	1	1	0	0	0	1	1	0	1
Bin1422	11	4.422	4.692	0.27	31.688	1	1	1	1	0	1	0	0	0	1	1	1	1	0	0	0	1	1	1	1	1	1	1	0	1	0	0	0	0	1	1	0	0	1	0	1	1	0	0	0	1	1	0	1
Bin1423	11	4.692	5.016	0.323	31.927	1	1	1	1	0	1	0	0	0	1	1	1	1	0	0	0	1	1	1	1	1	1	1	0	1	0	0	0	0	1	1	0	0	1	0	1	1	0	0	0	1	1	0	1
Bin1424	11	5.016	5.443	0.428	32.657	1	1	1	1	0	1	0	0	0	1	1	1	1	0	1	0	1	1	1	1	1	1	1	0	1	0	0	0	0	1	1	0	0	1	0	1	1	0	0	0	1	1	0	1
Bin1425	11	5.443	5.563	0.12	37.579	1	1	1	1	1	1	0	0	0	1	1	1	1	0	1	1	1	1	1	1	1	1	1	0	1	0	0	0	0	1	1	0	0	1	0	1	1	1	0	0	1	0	0	1
Bin1426	11	5.563	5.747	0.185	37.819	1	1	1	1	1	1	0	0	0	1	1	1	1	0	1	1	1	1	1	1	1	1	1	0	1	0	0	0	0	1	1	0	0	1	0	1	1	1	0	0	1	0	0	1
Bin1427	11	5.747	5.832	0.085	38.059	1	1	1	1	1	1	0	0	0	1	1	1	1	0	1	1	1	1	1	1	1	1	1	0	1	0	1	0	0	1	1	0	0	1	0	1	1	1	0	0	1	0	0	1
Bin1428	11	5.832	5.844	0.011	38.299	1	1	1	1	1	1	0	0	0	1	1	1	1	0	1	1	1	1	1	1	1	1	1	0	1	0	1	0	0	1	1	0	0	1	0	1	1	1	0	0	1	0	0	1
Bin1429	11	5.844	6.655	0.812	40.319	1	1	1	1	1	1	0	0	0	1	1	1	1	1	1	1	1	1	1	1	1	1	1	0	1	0	1	0	0	1	1	0	0	1	0	1	1	1	0	0	1	0	0	1
Bin1430	11	6.655	7.034	0.379	45.558	1	0	1	1	1	1	0	0	0	1	1	1	1	1	1	1	1	1	1	1	1	1	1	1	1	1	1	0	0	1	1	0	0	1	0	1	0	1	0	0	1	0	0	1
Bin1431	11	7.034	7.11	0.076	45.798	1	0	1	1	1	1	0	1	0	1	1	1	1	1	1	1	1	1	1	1	1	1	1	1	1	1	1	0	0	1	1	0	0	1	0	1	0	1	0	0	1	0	0	1
Bin1432	11	7.11	7.498	0.388	46.038	1	0	1	1	1	1	0	1	0	1	1	1	1	1	1	1	1	1	1	1	1	1	1	1	1	1	1	0	0	1	1	0	0	1	0	1	0	1	0	0	1	0	0	1
Bin1433	11	7.498	7.581	0.082	46.278	1	0	1	1	1	1	0	1	0	1	1	1	1	1	1	1	1	1	1	1	1	1	1	1	1	1	1	0	0	1	1	0	0	1	0	1	0	1	0	0	1	0	0	1
Bin1434	11	7.581	7.664	0.083	46.517	1	0	1	1	1	1	0	1	0	1	1	1	1	0	1	1	1	1	1	1	1	1	1	1	1	1	1	0	0	1	1	0	0	1	0	1	0	1	0	0	1	0	0	1
Bin1435	11	7.664	7.816	0.152	49.361	1	0	1	1	1	1	0	1	0	1	1	1	1	0	1	1	1	1	1	1	1	1	1	1	1	1	1	0	0	1	1	0	0	1	0	1	0	1	1	0	1	0	0	1
Bin1436	11	7.816	7.852	0.036	50.341	1	0	1	1	1	1	0	1	0	1	1	1	1	0	1	1	1	1	1	1	1	1	1	1	1	1	1	0	0	1	1	0	0	1	0	1	0	1	1	0	1	0	0	1
Bin1437	11	7.852	7.949	0.097	50.581	1	0	1	1	1	1	0	1	0	1	1	1	1	0	1	1	1	1	1	1	1	1	1	1	1	1	1	0	0	1	1	0	0	1	0	1	0	1	1	0	1	0	0	1
Bin1438	11	7.949	8.858	0.91	52.073	1	0	1	1	1	1	1	1	0	1	1	1	1	0	1	1	1	1	1	1	1	1	1	1	1	1	1	0	0	1	1	0	0	1	0	1	0	1	1	0	1	0	0	1
Bin1439	11	8.858	9.001	0.143	52.313	1	0	1	1	1	1	1	1	0	1	1	1	1	0	1	1	1	1	1	1	1	1	1	1	1	1	1	0	0	1	1	0	0	1	0	1	0	1	1	0	1	0	0	1
Bin1440	11	9.001	9.031	0.029	52.796	1	0	1	1	1	1	1	1	0	1	1	1	1	0	1	1	1	1	1	1	1	1	1	1	1	1	1	0	0	1	1	0	0	1	0	1	0	1	1	0	1	0	0	1
Bin1441	11	9.031	9.294	0.264	53.036	1	0	1	1	1	1	1	1	0	1	1	1	1	0	1	1	1	1	1	1	1	1	1	1	1	1	1	0	0	1	1	0	0	1	0	1	0	1	1	0	1	0	0	1
Bin1442	11	9.294	9.441	0.147	53.276	1	0	1	1	1	1	1	1	0	1	1	1	1	0	1	1	1	1	1	1	1	1	1	1	1	1	1	0	0	1	1	0	0	1	0	1	0	1	1	0	1	0	0	1
Bin1443	11	9.441	9.586	0.145	53.516	1	0	1	1	1	1	1	1	0	1	1	1	1	0	1	1	1	1	1	1	1	1	1	1	1	1	1	0	0	1	1	0	0	1	0	1	0	1	1	0	1	0	0	1
Bin1444	11	9.586	9.729	0.143	53.999	1	0	1	1	1	1	1	1	0	1	1	1	1	0	1	1	1	1	1	1	1	1	1	1	1	1	1	1	0	1	1	0	0	1	0	1	0	1	1	0	1	0	0	1
Bin1445	11	9.729	9.767	0.037	54.979	1	0	1	1	1	1	1	1	0	1	1	1	1	0	1	1	1	1	1	1	1	1	1	1	1	1	1	1	0	1	1	1	0	1	0	1	0	1	1	0	1	0	0	1
Bin1446	11	9.767	10.089	0.322	56.472	1	0	1	1	1	1	1	1	0	1	1	1	1	0	1	1	1	1	1	1	1	1	1	1	1	1	1	1	0	1	1	0	0	1	0	1	0	1	1	0	1	0	0	1
Bin1447	11	10.089	10.621	0.532	56.712	1	0	1	1	1	1	1	1	0	1	1	1	1	0	1	1	1	1	1	1	1	1	1	1	1	1	1	1	0	1	1	0	0	1	0	1	0	1	1	0	1	0	0	1
Bin1448	11	10.621	10.681	0.061	57.195	1	0	1	1	1	1	1	1	0	1	1	1	1	1	1	1	1	1	1	1	1	1	1	1	1	1	1	1	0	1	1	0	0	1	0	1	0	1	1	1	1	0	0	1
Bin1449	11	10.681	10.941	0.259	57.435	1	0	1	1	1	1	1	1	0	1	1	1	1	1	1	1	1	1	1	1	1	1	1	1	1	1	1	1	0	1	1	0	0	1	0	1	0	1	1	1	1	0	0	1
Bin1450	11	10.941	11.66	0.72	57.674	1	0	1	1	1	1	1	1	0	1	1	1	1	1	1	1	1	1	1	1	1	1	1	1	1	1	1	1	0	1	1	0	0	1	0	1	0	1	1	1	1	0	0	1
Bin1451	11	11.66	11.912	0.252	57.914	1	0	1	1	1	1	1	1	0	1	1	1	1	1	1	1	1	1	1	1	1	1	1	1	1	1	1	1	0	1	1	0	0	1	0	1	0	1	1	1	1	0	0	1
Bin1452	11	11.912	13.801	1.889	58.154	1	0	1	1	1	1	1	1	0	1	1	1	1	1	1	1	1	1	1	1	1	1	1	1	1	1	1	1	0	1	1	0	0	1	0	1	0	1	1	1	1	0	0	1
Bin1453	11	13.801	14.231	0.43	58.394	1	0	1	1	1	1	1	1	0	1	1	1	1	1	1	1	1	1	1	1	1	1	1	1	1	1	1	1	0	1	1	0	0	1	0	1	0	1	1	1	1	0	0	1
Bin1454	11	14.231	15.387	1.156	58.634	1	0	1	1	1	1	1	1	0	1	1	1	1	1	1	1	1	1	1	1	1	1	1	1	1	1	1	1	0	1	1	0	0	1	0	1	0	1	1	1	1	0	0	1
Bin1455	11	15.387	15.745	0.358	58.873	1	0	1	1	1	1	1	1	0	1	1	1	1	1	1	1	1	1	1	1	1	1	1	1	1	1	1	1	0	1	1	0	0	1	0	1	0	1	1	1	1	0	0	1
Bin1456	11	15.745	15.888	0.144	59.113	1	0	1	1	1	1	1	1	0	1	1	1	1	1	1	1	1	1	1	1	1	1	1	1	1	1	1	1	0	1	1	0	0	1	0	1	0	1	1	1	1	0	0	1
Bin1457	11	15.888	16.313	0.425	59.843	1	0	0	1	1	1	1	1	0	1	1	1	1	1	1	1	1	1	1	1	1	1	1	1	1	1	1	1	0	1	1	0	0	1	0	1	0	1	1	1	1	0	0	1
Bin1458	11	16.313	16.46	0.147	60.083	1	0	0	1	1	1	1	1	0	1	1	1	1	1	1	1	1	1	1	1	1	1	1	1	1	1	1	1	0	1	1	0	0	1	0	1	0	1	1	1	1	0	0	1
Bin1459	11	16.46	16.549	0.088	60.323	1	0	0	1	1	1	1	1	0	1	1	1	1	1	1	1	1	1	1	1	1	1	1	1	1	1	1	1	0	1	1	0	0	1	0	1	0	1	1	1	1	0	0	1
Bin1460	11	16.549	17.048	0.5	61.557	1	0	0	1	1	1	1	1	0	1	1	1	1	1	1	1	1	1	1	1	1	1	1	1	1	1	1	1	0	1	1	0	1	1	0	1	0	1	1	1	1	0	0	1
Bin1461	11	17.048	17.157	0.109	62.287	1	0	0	1	1	1	1	1	0	1	1	1	1	1	1	1	1	1	1	1	1	1	1	1	1	1	1	1	0	1	1	0	1	1	0	1	1	1	1	1	1	0	0	1
Bin1462	11	17.157	17.337	0.18	62.527	1	0	0	1	1	1	1	1	0	1	1	1	1	1	1	1	1	1	1	1	1	1	1	1	1	1	1	1	0	1	1	0	1	1	0	1	1	1	1	1	1	0	0	1
Bin1463	11	17.337	17.806	0.469	65.092	1	0	1	1	1	1	1	1	0	1	1	1	1	1	1	1	1	1	1	1	1	1	1	1	1	1	1	1	0	1	1	1	1	1	0	1	1	1	1	1	1	0	0	1
Bin1464	11	17.806	17.859	0.053	65.332	1	0	1	1	1	1	1	1	0	1	1	1	1	1	1	1	1	1	1	1	1	1	1	1	1	1	1	1	0	1	1	1	1	1	0	1	1	1	1	1	1	0	0	1
Bin1465	11	17.859	17.894	0.035	65.571	1	1	1	1	1	1	1	1	0	1	1	1	1	1	1	1	1	1	1	1	1	1	1	1	1	1	1	1	0	1	1	1	1	1	0	1	1	1	1	1	1	0	0	1
Bin1466	11	17.894	17.965	0.071	66.552	1	0	0	1	1	1	1	1	0	1	1	1	1	1	1	1	1	1	1	1	1	1	1	1	1	1	1	1	0	1	1	1	1	1	0	1	1	1	1	1	1	0	0	1
Bin1467	11	17.965	18.199	0.234	67.532	1	0	0	1	1	1	1	1	0	1	1	1	1	1	1	1	1	1	1	1	1	1	1	1	1	1	1	1	0	0	0	1	1	1	0	1	1	1	1	1	1	0	0	1
Bin1468	11	18.199	18.316	0.118	68.513	1	0	0	1	1	1	1	1	0	1	1	1	1	1	1	1	1	1	1	1	1	1	1	1	1	1	1	1	0	0	0	1	1	1	0	1	1	1	1	1	1	0	0	1
Bin1469	11	18.316	18.481	0.165	69.243	1	0	0	1	1	1	1	1	0	1	1	1	1	1	1	1	1	1	1	1	1	1	1	1	1	1	1	1	0	0	0	1	1	1	0	1	1	1	1	1	1	0	0	1
Bin1470	11	18.481	18.779	0.298	69.483	1	0	0	1	1	1	1	1	0	1	1	1	1	1	1	1	1	1	1	1	1	1	1	1	1	1	1	1	0	0	0	1	1	1	0	1	1	1	1	1	1	0	0	1
Bin1471	11	18.779	18.811	0.032	70.463	1	0	0	1	1	1	1	1	0	1	1	1	1	1	1	1	1	1	1	1	1	1	1	1	1	1	0	1	0	0	0	1	1	1	0	1	1	1	1	1	1	0	0	1
Bin1472	11	18.811	18.852	0.041	70.703	1	1	0	1	1	1	1	1	0	1	1	1	1	1	1	1	1	1	1	1	1	1	1	1	1	1	0	1	0	0	0	1	1	1	0	1	1	1	1	1	1	0	0	1
Bin1473	11	18.852	18.882	0.029	71.433	1	0	0	1	1	1	1	1	0	1	1	1	1	1	1	1	1	1	1	1	1	1	1	1	1	1	0	1	0	0	0	1	1	1	0	1	1	1	1	1	1	0	0	1
Bin1474	11	18.882	19.062	0.18	71.672	1	0	0	1	1	1	1	1	0	1	1	1	1	1	1	1	1	1	1	1	1	1	1	1	1	1	0	1	0	0	0	1	1	1	0	1	1	1	1	1	1	0	0	1
Bin1475	11	19.062	19.091	0.029	71.912	1	0	0	1	1	1	1	1	0	1	1	1	1	1	1	1	1	1	1	1	1	1	1	1	1	1	0	1	0	0	1	1	1	1	0	1	1	1	1	1	1	0	0	1
Bin1476	11	19.091	19.137	0.046	73.147	1	1	0	1	1	1	1	1	0	1	1	1	1	1	1	1	1	1	1	1	1	1	0	1	1	1	0	1	0	0	1	1	0	1	1	1	1	1	1	1	1	0	0	1
Bin1477	11	19.137	19.23	0.093	75.437	1	1	0	0	1	1	1	1	0	1	1	1	1	1	1	1	1	1	1	1	1	1	1	1	1	1	0	1	0	1	1	1	0	1	1	1	1	1	1	0	1	0	0	1
Bin1478	11	19.23	19.426	0.195	76.418	1	1	1	0	1	1	1	1	0	1	1	1	1	1	1	1	1	1	1	1	1	1	1	1	1	1	0	1	0	1	1	1	0	1	1	1	1	1	1	0	1	0	0	1
Bin1479	11	19.426	19.468	0.042	77.91	1	1	1	0	1	1	1	1	0	1	1	1	1	1	1	1	1	1	1	1	1	1	1	1	0	1	0	1	0	1	1	1	0	1	1	1	1	1	1	0	1	0	0	1
Bin1480	11	19.468	19.528	0.06	78.15	1	1	1	0	1	1	1	1	0	1	1	1	1	1	1	1	1	1	1	1	1	1	1	1	0	1	0	1	0	1	1	1	0	1	1	1	1	1	1	0	1	0	0	1
Bin1481	11	19.528	19.637	0.109	78.39	1	1	1	0	1	1	1	1	0	1	1	1	1	1	1	1	1	1	1	1	1	1	1	1	0	0	0	1	0	1	1	1	0	1	1	1	1	1	1	0	1	0	0	1
Bin1482	11	19.637	20.091	0.454	78.63	1	1	1	0	1	1	1	1	0	1	1	1	1	1	1	1	1	1	1	1	1	1	1	1	0	0	0	1	0	1	1	1	0	1	1	1	1	1	1	0	1	0	0	1
Bin1483	11	20.091	20.177	0.086	79.113	1	1	1	0	1	1	1	1	0	1	0	1	1	1	1	1	1	1	1	1	1	1	1	1	0	0	0	1	0	1	1	1	0	1	1	1	1	1	1	0	1	0	0	1
Bin1484	11	20.177	20.338	0.16	79.353	1	1	1	0	1	1	1	1	0	1	0	1	1	1	1	1	1	1	1	1	1	1	1	1	0	0	0	1	0	1	1	1	0	1	1	1	1	1	1	0	1	0	0	1
Bin1485	11	20.338	20.588	0.251	80.587	1	0	0	0	1	1	1	1	1	1	0	1	1	1	1	1	1	1	1	1	1	1	1	1	0	0	0	0	0	1	1	1	0	1	1	1	1	1	1	0	1	0	0	1
Bin1486	11	20.588	20.767	0.179	80.827	1	0	0	0	1	1	1	1	1	1	0	1	1	1	1	1	1	1	1	1	1	1	1	1	0	0	0	0	0	1	1	1	0	1	1	1	1	1	1	0	1	0	0	1
Bin1487	11	20.767	20.788	0.021	81.31	1	0	0	0	1	1	1	1	1	1	0	1	1	1	1	1	1	1	1	1	1	1	1	1	0	0	0	0	0	1	1	1	0	1	1	1	1	1	1	0	1	0	0	1
Bin1488	11	20.788	21.256	0.469	82.545	1	0	0	0	1	1	1	1	1	1	0	1	1	1	1	1	1	1	1	1	1	1	1	1	0	0	0	1	0	1	1	1	0	1	1	1	1	1	1	0	1	1	0	1
Bin1489	11	21.256	21.29	0.034	83.028	1	0	0	0	1	1	1	1	1	1	0	1	1	1	1	1	1	1	1	1	0	1	1	1	0	0	0	1	0	1	1	1	0	1	1	1	1	1	1	0	1	1	0	1
Bin1490	11	21.29	21.504	0.214	83.268	1	0	0	0	1	1	1	1	1	1	0	1	1	1	1	1	1	1	1	1	1	1	1	1	0	0	0	1	0	1	1	1	0	1	1	1	1	1	1	0	1	1	0	1
Bin1491	11	21.504	21.583	0.08	83.998	1	0	0	0	1	1	1	1	1	1	0	1	1	1	1	1	1	1	1	1	1	1	1	1	0	0	0	1	0	1	1	1	0	1	1	1	1	1	1	0	1	1	0	1
Bin1492	11	21.583	21.786	0.203	84.481	1	0	0	0	1	1	1	1	1	1	0	1	1	1	1	1	1	1	1	1	1	1	1	1	0	0	0	1	0	1	1	1	0	1	1	1	1	1	1	0	1	1	0	1
Bin1493	11	21.786	22.042	0.256	84.964	1	0	0	0	1	1	1	1	1	1	1	1	1	1	1	1	1	1	1	1	1	1	1	1	0	0	0	1	0	1	1	1	0	1	1	1	1	1	1	0	1	1	0	1
Bin1494	11	22.042	22.14	0.099	85.447	1	0	0	0	1	1	1	1	1	1	1	1	1	1	1	1	1	1	1	1	1	1	1	1	0	0	0	1	0	1	1	1	0	1	1	1	1	1	1	0	1	1	0	1
Bin1495	11	22.14	22.547	0.407	91.67	1	1	1	0	1	1	1	1	1	1	1	1	0	1	1	1	1	1	1	1	1	1	1	1	0	0	0	1	0	1	1	1	0	1	1	1	1	1	1	0	1	1	0	1
Bin1496	11	22.547	22.586	0.039	92.153	1	1	1	0	1	1	1	1	1	1	1	1	0	1	1	1	1	1	1	1	1	1	1	1	0	0	0	1	0	1	1	1	0	1	1	1	1	1	1	0	1	1	0	1
Bin1497	11	22.586	22.608	0.022	92.393	1	1	1	0	1	1	1	1	1	1	1	1	0	1	1	1	1	1	1	1	1	1	1	1	0	0	0	1	0	1	1	1	0	1	1	1	1	1	1	0	1	1	0	1
Bin1498	11	22.608	22.766	0.158	92.633	1	1	1	0	1	1	1	1	1	1	1	1	0	1	1	1	1	1	1	1	1	1	1	1	0	0	0	1	0	1	1	1	0	1	1	1	1	1	1	0	1	1	0	1
Bin1499	11	22.766	22.8	0.034	92.872	1	1	1	0	1	1	1	1	1	1	1	1	0	1	1	1	1	1	1	1	1	1	1	1	0	0	1	1	0	1	1	1	0	1	1	1	1	1	1	0	1	1	0	1
Bin1500	11	22.8	22.895	0.095	93.602	1	1	1	0	1	1	1	1	1	1	1	1	0	1	1	1	1	1	1	1	1	1	1	1	0	0	1	1	0	1	1	1	0	1	1	1	1	1	1	0	1	1	0	1
Bin1501	11	22.895	22.935	0.04	93.842	1	1	1	0	1	1	1	1	1	1	1	1	0	1	1	1	1	1	1	1	1	1	1	1	0	0	1	1	0	1	1	1	0	1	1	1	1	1	1	0	1	1	0	1
Bin1502	11	22.935	23.041	0.106	94.082	1	1	1	0	1	1	1	1	1	1	1	1	0	1	1	1	1	1	1	1	1	1	1	1	0	0	1	1	0	1	1	1	0	1	1	1	1	1	1	0	1	1	0	1
Bin1503	11	23.041	23.265	0.223	94.322	1	1	1	0	1	1	1	1	1	1	1	1	0	1	1	1	1	1	1	1	1	1	1	1	0	0	1	1	0	1	1	1	0	1	1	1	1	1	1	0	1	1	0	1
Bin1504	11	23.265	23.654	0.389	94.805	1	1	1	0	1	0	1	1	1	1	1	1	0	1	1	1	1	1	1	1	1	1	1	1	0	1	1	1	0	1	1	1	0	1	1	1	1	1	1	0	1	1	0	1
Bin1505	11	23.654	23.823	0.169	95.785	1	1	1	0	1	0	1	1	1	1	1	1	0	1	1	1	1	1	1	1	0	1	1	1	0	1	1	1	0	1	1	1	0	1	1	1	1	1	1	0	1	1	0	1
Bin1506	11	23.823	23.983	0.16	96.268	1	1	1	0	1	0	1	1	1	1	1	1	0	1	1	1	1	1	1	1	0	1	1	1	0	1	1	1	0	1	1	1	0	1	1	1	1	1	1	0	1	1	0	1
Bin1507	11	23.983	24.249	0.265	100.572	1	1	1	0	1	0	1	1	1	0	0	1	0	1	1	1	1	1	1	0	0	0	1	1	0	1	1	1	0	1	1	1	0	1	1	1	1	1	1	0	1	1	1	1
Bin1508	11	24.249	24.375	0.126	101.552	0	1	1	0	1	0	1	1	1	0	0	1	0	1	1	1	1	1	1	0	0	0	1	1	0	1	0	1	0	1	1	1	0	1	1	1	1	1	1	0	1	1	1	1
Bin1509	11	24.375	24.442	0.067	101.792	0	1	1	0	1	0	1	1	1	0	0	1	0	1	1	1	1	1	1	0	0	0	1	1	0	1	0	1	0	1	1	1	0	1	1	1	1	1	1	0	1	1	1	1
Bin1510	11	24.442	24.547	0.105	102.032	0	1	1	0	1	0	1	1	1	0	0	1	0	1	1	1	1	1	1	0	0	0	1	1	0	1	0	0	0	1	1	1	0	1	1	1	1	1	1	0	1	1	1	1
Bin1511	11	24.547	24.658	0.111	102.762	0	1	1	0	1	0	1	1	1	0	0	1	0	1	1	1	1	1	1	0	0	0	1	1	0	1	0	0	0	1	1	1	0	1	1	1	1	1	1	0	1	1	1	1
Bin1512	11	24.658	24.679	0.021	103.492	0	1	1	0	1	0	1	1	1	0	0	1	0	1	1	1	1	1	1	0	0	0	1	1	0	1	0	0	0	1	1	1	1	1	1	1	1	1	1	0	1	1	1	1
Bin1513	11	24.679	24.703	0.023	103.732	0	1	1	0	1	0	1	1	1	0	0	1	0	1	1	1	1	1	1	0	0	0	1	1	0	1	0	0	0	1	1	1	1	1	1	1	1	1	1	0	1	1	1	1
Bin1514	11	24.703	24.743	0.04	103.972	0	1	1	0	1	0	1	1	1	0	0	1	0	1	1	1	1	1	1	0	0	0	1	1	0	1	0	0	0	1	1	1	1	1	1	1	1	1	1	0	1	1	1	1
Bin1515	11	24.743	24.76	0.017	104.211	0	1	1	0	1	0	1	1	1	0	0	1	0	1	1	1	1	1	1	0	0	0	1	1	0	1	0	0	0	1	1	1	1	1	1	1	1	1	1	0	1	1	1	1
Bin1516	11	24.76	24.795	0.036	106.776	0	1	1	0	1	0	1	1	1	0	0	1	1	1	1	0	1	1	1	0	0	0	1	1	0	1	0	0	0	1	1	1	1	1	1	1	1	1	1	0	1	1	1	1
Bin1517	11	24.795	24.978	0.182	107.016	0	1	1	0	1	0	1	1	1	0	0	1	1	1	0	0	1	1	1	0	0	0	1	1	0	1	0	0	0	1	1	1	1	1	1	1	1	1	1	0	1	1	1	1
Bin1518	11	24.978	25.156	0.178	107.256	0	1	1	0	1	0	1	1	1	0	0	1	1	1	0	0	1	1	1	0	0	0	1	1	0	1	0	0	0	1	1	1	1	1	1	1	1	1	1	0	1	1	1	1
Bin1519	11	25.156	25.793	0.638	107.739	0	1	1	0	1	0	1	1	1	0	0	1	1	1	0	0	1	1	1	0	0	0	1	1	0	1	0	0	0	1	1	1	1	1	1	1	1	1	1	0	1	1	1	1
Bin1520	11	25.793	25.911	0.117	107.979	0	1	1	0	1	0	1	1	1	0	0	1	1	1	0	0	1	1	1	0	0	0	1	1	0	1	0	0	0	1	1	1	1	1	1	1	1	1	1	0	1	1	1	1
Bin1521	11	25.911	25.957	0.047	108.218	0	1	1	0	1	0	1	1	1	0	0	1	1	1	0	0	1	1	1	0	0	0	1	1	0	1	0	0	0	1	1	1	1	1	1	1	1	1	1	0	1	1	1	1
Bin1522	11	25.957	25.991	0.034	108.458	0	1	1	0	1	0	1	1	1	0	0	1	1	1	0	0	1	1	1	0	0	0	1	1	0	1	0	0	0	1	1	1	1	1	1	1	1	1	1	0	1	1	1	1
Bin1523	11	25.991	26.032	0.04	108.698	0	1	1	0	1	0	1	1	1	0	0	1	1	1	0	0	1	1	1	0	0	0	1	1	0	1	0	0	0	1	1	1	1	1	1	1	1	1	1	0	1	1	1	1
Bin1524	11	26.032	26.136	0.104	109.181	0	1	1	0	1	0	1	1	1	0	0	1	1	1	0	0	1	1	1	0	0	0	1	0	0	1	0	0	0	1	1	1	1	1	1	1	1	1	1	0	1	1	1	1
Bin1525	11	26.136	26.511	0.375	109.421	0	1	1	0	1	0	1	1	1	0	0	1	1	1	0	0	1	1	1	0	0	0	1	0	0	1	0	0	0	1	1	0	1	1	1	1	1	1	1	0	1	1	1	1
Bin1526	11	26.511	26.553	0.041	109.904	0	1	1	0	1	0	1	1	1	0	0	1	1	1	0	0	1	1	1	0	0	0	1	0	0	1	0	0	0	1	1	0	1	1	1	1	1	1	1	0	1	1	1	1
Bin1527	11	26.553	26.645	0.092	111.397	0	1	1	0	1	0	1	1	1	0	0	1	1	1	0	0	1	1	1	0	0	0	1	0	0	1	0	0	0	1	1	0	1	1	1	1	1	1	1	0	1	1	1	1
Bin1528	11	26.645	26.709	0.064	111.636	0	1	1	0	1	0	1	1	1	0	0	1	1	1	0	0	1	1	1	0	0	0	1	0	0	1	0	0	0	1	1	0	1	1	1	1	1	1	1	0	1	1	1	1
Bin1529	11	26.709	26.75	0.041	111.876	0	1	1	0	1	0	1	1	1	0	0	1	1	1	0	0	1	1	1	0	0	0	1	0	0	1	0	0	0	1	1	0	1	1	1	1	1	1	1	0	1	1	1	1
Bin1530	11	26.75	26.78	0.03	112.606	0	1	1	0	1	0	1	1	1	0	0	1	1	1	0	0	1	1	1	0	0	0	1	0	0	1	0	0	0	1	1	0	1	1	1	1	1	1	1	0	1	1	1	1
Bin1531	11	26.78	26.82	0.04	112.846	0	1	1	0	1	0	1	1	1	0	0	1	1	1	0	0	1	1	1	0	0	0	1	0	0	1	0	0	0	1	1	0	1	1	1	1	1	1	1	0	1	1	1	1
Bin1532	11	26.82	26.86	0.04	113.329	0	1	1	0	1	0	1	1	1	0	0	1	1	1	0	0	1	1	1	0	0	0	1	0	0	1	0	0	0	1	1	0	1	1	1	1	1	1	0	0	1	1	1	1
Bin1533	11	26.86	26.883	0.023	113.569	0	1	1	0	1	0	1	1	1	0	0	1	1	1	0	0	1	1	1	0	0	0	1	0	0	1	0	0	0	1	1	0	1	1	1	1	1	1	0	0	1	1	1	1
Bin1534	11	26.883	27.367	0.484	114.052	0	1	1	0	1	0	1	1	1	0	0	1	1	1	0	0	1	1	1	0	0	0	1	0	0	1	0	0	0	1	1	0	1	1	1	1	1	1	0	0	1	1	1	1
Bin1535	11	27.367	27.38	0.013	114.292	0	1	1	0	1	0	1	1	1	0	0	1	1	1	0	0	1	1	1	0	0	0	1	0	0	1	0	0	0	1	1	0	1	1	1	1	1	1	0	0	1	1	1	1
Bin1536	11	27.38	27.958	0.579	115.272	0	1	1	0	1	0	1	1	1	0	0	0	1	1	0	0	1	1	1	0	0	0	1	0	0	1	0	0	0	1	1	0	1	1	1	1	1	1	0	0	1	1	1	1
Bin1537	11	27.958	28.25	0.291	115.512	0	1	1	0	1	0	1	1	1	0	0	0	1	1	0	0	1	1	1	0	0	0	1	0	0	1	0	0	0	1	1	0	1	1	1	1	1	1	0	0	1	1	1	1
Bin1538	11	28.25	28.291	0.042	116.242	0	1	1	0	1	0	1	1	1	0	0	0	0	1	0	0	1	1	1	0	0	0	1	0	0	1	0	0	0	1	1	0	1	1	1	1	1	1	0	0	1	1	1	1
Bin1539	11	28.291	28.344	0.053	116.482	0	1	1	0	1	0	1	1	1	0	0	0	0	1	0	0	1	1	1	0	0	0	1	0	0	1	0	0	0	1	1	0	1	1	1	1	1	1	0	0	1	1	1	1
Bin1540	11	28.344	28.513	0.168	116.722	0	1	1	0	1	0	1	1	1	0	0	0	0	1	0	0	1	1	1	0	0	0	1	0	0	1	0	0	0	1	1	0	1	1	1	1	1	1	0	0	1	1	1	1
Bin1541	12	0	0.724	0.724	0	0	0	1	1	0	0	1	1	1	0	1	0	1	1	0	0	0	0	0	1	1	0	1	1	1	1	1	0	1	1	1	0	0	1	1	0	0	1	0	0	1	1	1	1
Bin1542	12	0.724	1.165	0.44	1.235	0	0	1	1	0	0	1	1	1	0	1	0	1	1	0	0	0	0	0	0	1	0	1	1	1	1	1	0	1	1	1	0	0	1	1	0	0	1	0	0	1	1	1	1
Bin1543	12	1.165	1.191	0.026	1.474	0	0	1	1	0	0	1	1	1	0	1	0	1	1	0	0	0	0	0	0	1	0	1	1	1	1	1	0	1	0	1	0	0	1	1	0	0	1	0	0	1	1	1	1
Bin1544	12	1.191	3.009	1.818	13.065	0	0	1	1	0	0	1	1	0	0	1	0	1	1	0	0	0	0	0	0	1	0	1	1	1	0	1	0	1	0	0	0	0	1	1	1	0	0	0	0	0	1	0	1
Bin1545	12	3.009	3.056	0.046	14.045	0	0	1	1	0	0	1	1	0	0	1	0	1	1	0	0	0	0	0	0	1	0	1	1	0	0	1	0	1	0	0	0	0	1	1	1	0	0	0	0	0	1	0	1
Bin1546	12	3.056	3.134	0.078	14.285	0	1	1	1	0	0	1	1	0	0	1	0	1	1	0	0	0	0	0	0	1	0	1	1	0	0	1	0	1	0	0	0	0	1	1	1	0	0	0	0	0	1	0	1
Bin1547	12	3.134	3.842	0.708	16.039	0	1	1	1	0	0	1	1	0	0	1	0	1	1	0	0	0	0	0	1	1	0	1	1	0	0	1	0	1	0	0	0	0	1	1	1	0	0	0	0	0	1	0	1
Bin1548	12	3.842	4.748	0.906	31.438	0	1	1	1	0	0	1	1	0	1	1	0	1	1	0	0	0	0	0	1	0	1	0	1	0	0	0	1	1	0	0	0	0	0	1	1	0	0	0	0	0	0	1	1
Bin1549	12	4.748	5.378	0.63	38	0	1	1	1	0	0	1	1	0	1	0	0	1	0	0	0	0	0	0	1	0	1	0	0	0	0	0	1	1	0	0	0	0	0	1	1	0	0	0	0	0	0	1	0
Bin1550	12	5.378	7.2	1.822	39.754	0	1	1	1	0	0	1	1	0	1	0	0	1	0	0	0	0	0	0	1	0	1	0	0	0	0	0	1	1	0	0	1	0	0	1	1	0	0	0	0	0	0	1	0
Bin1551	12	7.2	7.392	0.192	40.237	0	1	1	1	0	0	1	1	0	1	0	0	1	0	0	0	0	0	0	1	0	1	0	0	0	0	0	1	1	0	0	1	0	1	1	1	0	0	0	0	0	0	1	0
Bin1552	12	7.392	7.408	0.016	40.477	0	1	1	1	0	0	1	1	0	1	0	0	1	0	0	0	0	0	0	1	0	1	0	0	0	0	0	1	1	0	0	1	0	1	1	1	0	0	0	0	0	0	1	0
Bin1553	12	7.408	7.651	0.243	40.717	0	1	1	1	0	0	1	1	0	1	0	0	1	0	0	0	0	0	0	1	0	1	0	0	0	0	0	1	1	0	0	1	0	1	1	1	0	0	0	0	0	0	1	0
Bin1554	12	7.651	7.924	0.273	42.472	0	1	1	1	1	0	1	1	0	1	0	0	1	0	0	0	0	0	0	1	0	1	0	0	0	0	0	1	1	0	0	1	0	1	0	1	0	0	0	0	0	0	1	0
Bin1555	12	7.924	8.859	0.934	42.711	0	1	1	1	1	0	1	1	0	1	0	0	1	0	0	0	0	0	0	1	0	1	0	0	0	0	0	1	1	0	0	1	0	1	0	1	0	0	0	0	0	0	1	0
Bin1556	12	8.859	9.801	0.942	42.951	0	1	1	1	1	0	1	1	0	1	0	0	1	0	0	0	0	0	0	1	0	1	0	0	0	0	0	1	1	0	0	1	0	1	0	1	0	0	0	0	0	0	1	0
Bin1557	12	9.801	10.738	0.937	43.191	0	1	1	1	1	0	1	1	0	1	0	0	1	0	0	0	0	0	0	1	0	1	0	0	0	0	0	1	1	0	0	1	0	1	0	1	0	0	0	0	0	0	1	0
Bin1558	12	10.738	10.758	0.02	43.431	0	1	1	1	1	0	1	1	0	1	0	0	1	0	0	0	0	0	0	1	0	1	0	0	0	0	0	1	1	0	0	1	0	1	0	1	0	0	0	0	0	0	1	0
Bin1559	12	10.758	10.771	0.012	43.671	0	1	1	1	1	0	1	1	0	1	0	0	1	0	0	0	0	0	0	1	0	1	0	0	0	0	0	1	1	0	0	1	0	1	0	1	0	0	0	0	0	0	1	0
Bin1560	12	10.771	10.799	0.028	43.91	0	1	1	1	1	0	1	1	0	1	0	0	1	0	0	0	0	0	0	1	0	1	0	0	0	0	0	1	1	0	0	1	0	1	0	1	0	0	0	0	0	0	1	0
Bin1561	12	10.799	11.776	0.977	44.15	0	1	1	1	1	0	1	1	0	1	0	0	1	0	0	0	0	0	0	1	0	1	0	0	0	0	0	1	1	0	0	1	0	1	0	1	0	0	0	0	0	0	1	0
Bin1562	12	11.776	12.062	0.286	44.633	0	1	1	1	1	0	1	1	0	1	0	0	1	0	0	0	0	0	0	1	0	1	0	0	0	0	0	1	1	0	0	1	0	1	0	1	0	0	0	0	0	0	1	0
Bin1563	12	12.062	14.546	2.484	45.116	0	1	1	1	1	0	1	1	0	1	0	0	1	0	0	0	0	0	0	1	0	1	0	0	0	0	0	1	1	0	0	1	0	1	0	1	0	0	0	0	0	0	1	0
Bin1564	12	14.546	14.674	0.129	45.356	0	1	1	1	1	0	1	1	0	1	0	0	1	0	0	0	0	0	0	1	0	1	0	0	0	0	0	1	1	0	0	1	0	0	0	1	0	0	0	0	0	0	1	0
Bin1565	12	14.674	16.255	1.581	45.596	0	1	1	1	1	0	1	1	0	1	0	0	1	0	0	0	0	0	0	1	0	1	0	0	0	0	0	1	1	0	0	1	0	0	0	1	0	0	0	0	0	0	1	0
Bin1566	12	16.255	16.364	0.108	46.079	0	1	1	1	1	0	1	1	0	1	0	0	1	0	0	0	0	0	0	1	0	1	0	0	0	0	0	1	1	0	0	1	0	0	0	1	0	0	0	0	0	0	1	0
Bin1567	12	16.364	16.461	0.097	46.562	0	1	1	1	1	0	1	1	0	1	0	0	1	0	0	0	0	0	0	1	0	1	0	0	0	0	0	1	1	0	0	1	0	0	0	1	0	0	0	0	0	0	1	0
Bin1568	12	16.461	17.398	0.937	47.045	0	1	1	1	1	0	1	1	0	1	0	0	1	0	0	0	0	0	0	1	0	1	0	0	0	0	0	1	1	0	0	1	0	0	0	1	0	0	0	0	0	0	1	0
Bin1569	12	17.398	17.608	0.21	47.775	0	1	1	1	1	0	1	1	0	1	0	0	1	0	0	0	0	0	0	1	0	1	0	0	0	0	1	1	1	0	0	1	0	0	0	1	0	0	0	0	0	0	1	0
Bin1570	12	17.608	17.635	0.027	48.015	0	1	1	1	1	0	1	1	0	1	0	0	1	0	0	0	0	0	0	1	0	1	0	0	0	0	1	1	1	0	0	1	0	0	0	1	0	0	0	0	0	0	1	0
Bin1571	12	17.635	17.955	0.32	48.745	0	1	1	1	1	0	1	1	0	1	0	0	1	0	0	0	0	0	0	1	0	1	0	0	0	0	1	1	1	0	0	1	0	0	0	1	0	0	0	0	0	0	1	0
Bin1572	12	17.955	18.243	0.288	49.228	0	0	1	1	1	0	1	1	0	1	0	0	1	0	0	0	0	0	0	1	0	1	0	0	0	0	1	1	1	0	0	1	0	0	0	1	0	0	0	0	0	0	1	0
Bin1573	12	18.243	18.3	0.056	50.209	1	1	0	1	1	0	1	1	0	1	0	0	1	0	0	0	0	0	0	1	0	1	0	0	0	0	1	1	1	0	0	1	0	0	0	1	0	0	0	0	0	0	1	0
Bin1574	12	18.3	18.361	0.061	50.448	1	1	1	1	1	0	1	1	0	1	0	0	1	0	0	0	0	0	0	1	0	1	0	0	0	0	1	1	1	0	0	1	0	0	0	1	0	0	0	0	0	0	1	0
Bin1575	12	18.361	18.592	0.231	50.688	1	1	1	1	1	0	1	1	0	1	0	0	1	0	0	0	0	0	0	1	0	1	0	0	0	0	1	1	1	0	0	1	0	0	0	1	0	0	0	0	0	0	1	0
Bin1576	12	18.592	19.087	0.495	54.394	1	0	0	1	1	0	1	1	0	1	0	1	1	0	0	0	0	0	0	1	0	1	0	0	0	0	1	1	1	0	0	1	0	1	0	1	0	0	0	0	0	1	1	0
Bin1577	12	19.087	19.16	0.073	55.124	1	0	0	1	1	0	1	1	0	1	0	1	1	0	0	0	0	0	0	1	0	1	0	0	0	0	1	1	1	0	0	1	0	1	0	1	0	0	0	0	0	1	1	0
Bin1578	12	19.16	19.448	0.288	55.853	1	1	1	1	1	0	1	1	0	1	0	1	1	0	0	0	0	0	0	1	0	1	0	0	0	0	1	1	1	0	0	1	0	1	0	1	0	0	0	0	0	1	1	0
Bin1579	12	19.448	19.534	0.086	56.337	1	1	1	1	1	0	1	1	0	1	0	1	1	0	0	0	0	0	0	1	0	0	0	0	0	0	1	1	1	0	0	1	0	1	0	1	0	0	0	0	0	1	1	0
Bin1580	12	19.534	19.677	0.143	56.576	1	1	1	1	1	0	1	1	0	1	0	1	1	0	0	0	0	0	0	1	0	0	0	0	0	1	1	1	1	0	0	1	0	1	0	1	0	0	0	0	0	1	1	0
Bin1581	12	19.677	19.82	0.143	59.42	1	1	1	1	1	0	0	0	0	1	0	1	1	0	0	0	1	0	0	1	0	0	0	0	0	1	1	1	1	0	0	1	0	1	0	1	0	0	0	0	0	1	1	0
Bin1582	12	19.82	19.884	0.064	59.659	1	1	1	1	1	0	0	0	0	1	0	1	1	0	0	0	1	0	0	1	0	0	0	0	0	1	1	1	1	0	0	1	0	1	0	1	0	0	0	0	0	1	1	0
Bin1583	12	19.884	20.022	0.138	60.142	1	1	0	1	1	0	0	0	0	1	0	1	1	0	0	0	1	0	0	1	0	0	0	0	0	1	1	1	1	0	0	1	0	1	0	1	0	0	0	0	0	1	1	0
Bin1584	12	20.022	21.145	1.123	62.163	1	0	0	1	1	0	0	0	0	1	0	1	1	0	0	0	1	0	0	1	0	0	0	0	0	1	1	1	1	1	1	1	0	1	0	1	0	0	0	0	0	1	1	1
Bin1585	12	21.145	21.329	0.184	62.893	1	0	0	1	1	0	0	0	0	1	0	1	1	0	0	0	1	0	0	1	0	0	0	0	0	1	1	1	1	1	1	0	0	1	0	1	0	0	0	0	0	1	1	1
Bin1586	12	21.329	21.59	0.261	68.132	0	1	1	1	1	0	0	0	0	0	0	1	1	0	0	0	1	0	0	1	0	0	0	0	0	1	1	1	1	1	1	0	0	1	0	1	0	0	0	0	0	0	1	1
Bin1587	12	21.59	21.728	0.137	68.372	0	1	1	1	1	0	0	0	0	0	0	1	1	0	0	0	1	0	0	1	0	0	0	0	0	1	1	1	1	1	1	0	0	1	0	1	0	0	0	0	0	0	1	1
Bin1588	12	21.728	22.018	0.29	68.855	0	1	1	1	1	0	0	0	0	0	0	1	1	0	0	0	1	0	0	1	0	0	0	0	0	1	1	1	1	1	1	0	0	1	0	1	0	0	0	0	0	0	1	1
Bin1589	12	22.018	22.448	0.43	69.094	0	1	1	1	1	0	0	0	0	0	0	1	1	0	0	0	1	0	0	1	0	0	0	0	0	1	1	1	1	1	1	0	0	1	0	1	0	0	0	0	0	0	1	1
Bin1590	12	22.448	22.563	0.116	76.354	1	0	0	1	1	0	0	0	0	0	0	1	1	0	1	1	1	0	0	1	0	0	1	0	0	0	1	1	1	1	1	0	0	1	0	1	0	0	0	0	0	0	1	1
Bin1591	12	22.563	22.936	0.373	77.334	0	1	1	1	1	0	0	0	0	0	0	1	1	0	1	1	1	0	0	1	0	0	1	0	0	0	1	1	1	1	1	0	0	1	0	1	0	0	0	0	0	0	1	1
Bin1592	12	22.936	23.052	0.115	77.574	0	1	0	1	1	0	0	0	0	0	0	1	1	0	1	1	1	0	0	1	0	0	1	0	0	0	1	1	1	1	1	0	0	1	0	1	0	0	0	0	0	0	1	1
Bin1593	12	23.052	23.394	0.342	77.814	0	1	1	1	1	0	0	0	0	0	0	1	1	0	1	1	1	0	0	1	0	0	1	0	0	0	1	1	1	1	1	0	0	1	0	1	0	0	0	0	0	0	1	1
Bin1594	12	23.394	23.479	0.086	81.519	0	1	1	1	1	0	0	0	0	0	0	1	1	0	1	1	1	0	0	1	0	0	1	0	1	0	1	1	1	0	0	0	0	1	1	1	0	0	0	0	0	0	1	1
Bin1595	12	23.479	23.581	0.101	83.012	0	0	1	1	1	0	0	0	0	0	0	1	1	1	1	1	1	0	0	1	0	0	1	0	1	0	1	1	1	0	0	0	0	1	1	1	0	0	0	0	0	0	1	1
Bin1596	12	23.581	23.886	0.306	83.495	0	0	0	1	1	0	0	0	0	0	0	1	1	1	1	1	1	0	0	1	0	0	1	0	1	0	1	1	1	0	0	0	0	1	1	1	0	0	0	0	0	0	1	1
Bin1597	12	23.886	23.9	0.014	83.978	0	1	0	1	1	0	0	0	0	0	0	1	1	1	1	1	1	0	0	1	0	0	1	0	1	0	1	1	1	0	0	0	0	1	1	1	0	0	0	0	0	0	1	1
Bin1598	12	23.9	23.966	0.066	84.461	0	1	0	1	1	0	0	0	0	0	0	0	1	1	1	1	1	0	0	1	0	0	1	0	1	0	1	1	1	0	0	0	0	1	1	1	0	0	0	0	0	0	1	1
Bin1599	12	23.966	24.076	0.11	84.944	0	1	0	1	1	0	0	0	0	0	0	0	1	1	1	1	1	0	0	1	0	0	1	0	1	0	1	1	1	0	0	0	0	1	1	1	0	0	0	0	0	0	1	1
Bin1600	12	24.076	24.122	0.046	86.699	0	1	1	1	1	0	0	0	0	0	0	0	1	1	1	1	1	0	0	1	0	0	1	0	1	0	1	1	1	0	0	0	0	1	1	1	0	0	0	0	0	0	1	1
Bin1601	12	24.122	24.44	0.318	87.182	0	1	1	1	1	0	0	0	0	0	0	0	1	1	1	1	1	0	0	1	0	0	1	0	1	0	1	1	1	0	0	0	0	1	1	1	0	0	0	0	0	0	1	1
Bin1602	12	24.44	24.521	0.081	87.422	0	1	1	1	1	0	0	0	0	0	0	0	1	1	1	1	1	0	0	1	0	0	1	0	1	0	1	1	1	0	0	0	0	1	1	1	0	0	0	0	0	0	1	1
Bin1603	12	24.521	24.567	0.046	87.661	0	1	1	1	1	0	0	0	0	0	0	0	1	1	1	1	1	0	0	1	0	0	1	0	1	0	1	1	1	0	0	0	0	1	1	1	0	0	0	0	0	0	1	1
Bin1604	12	24.567	24.707	0.14	87.901	0	0	1	1	1	0	0	0	0	0	0	0	1	1	1	1	1	0	0	1	0	0	1	0	1	0	1	1	1	0	0	0	0	1	1	1	0	0	0	0	0	0	1	1
Bin1605	12	24.707	24.856	0.149	91.903	0	0	1	1	1	0	0	0	0	0	0	0	1	0	1	1	1	0	0	1	0	0	1	0	1	0	1	1	1	0	0	0	0	1	1	1	0	0	0	1	0	1	1	1
Bin1606	12	24.856	25.248	0.392	92.143	0	0	1	1	1	0	0	0	0	0	0	0	1	0	1	1	1	0	0	1	0	0	1	0	1	0	1	1	1	0	0	0	0	1	1	1	0	0	0	1	0	1	1	1
Bin1607	12	25.248	25.277	0.03	93.124	0	1	1	1	1	0	0	0	0	0	0	0	1	0	1	1	1	0	0	1	0	0	1	0	1	0	1	1	1	0	0	0	0	1	1	1	0	0	0	1	0	1	1	1
Bin1608	12	25.277	25.31	0.032	93.363	0	1	1	1	1	0	0	0	0	0	0	0	1	0	1	1	1	0	0	1	0	0	1	0	1	0	1	1	1	0	0	0	0	1	1	1	0	0	0	1	0	1	1	1
Bin1609	12	25.31	25.351	0.042	94.093	0	1	1	1	1	0	0	0	0	0	0	0	1	0	1	1	1	0	0	1	0	0	1	0	1	0	1	1	1	0	0	0	0	1	1	1	0	0	0	1	0	1	1	1
Bin1610	12	25.351	25.603	0.252	96.114	0	0	0	1	1	0	0	0	0	0	0	0	1	1	1	1	1	0	0	1	0	0	1	0	1	0	1	0	1	0	0	0	0	1	1	1	1	0	0	1	0	1	1	1
Bin1611	12	25.603	25.641	0.038	96.844	0	0	0	1	1	0	0	0	0	0	0	0	1	1	1	1	1	0	0	1	0	0	1	0	1	0	1	1	1	0	0	0	0	1	1	1	1	0	0	1	0	1	1	1
Bin1612	12	25.641	25.801	0.16	97.083	0	0	1	1	1	0	0	0	0	0	0	0	1	1	1	1	1	0	0	1	0	0	1	0	1	0	1	1	1	0	0	0	0	1	1	1	1	0	0	1	0	1	1	1
Bin1613	12	25.801	26.078	0.276	104.343	0	1	0	1	1	0	0	0	0	1	0	0	1	1	1	1	1	0	0	1	0	0	1	0	1	0	0	1	1	0	0	0	0	0	1	0	1	0	0	1	0	0	0	1
Bin1614	12	26.078	26.322	0.244	104.826	0	1	0	1	1	0	0	0	0	1	0	0	1	1	1	1	1	0	0	1	0	0	1	0	1	0	0	1	1	0	0	0	0	0	1	0	1	0	0	1	0	0	0	1
Bin1615	12	26.322	26.395	0.073	105.066	0	0	0	1	1	0	0	0	0	1	0	0	1	1	1	1	1	0	0	1	0	0	1	0	1	0	0	1	1	0	0	0	0	0	1	0	1	0	0	1	0	0	0	1
Bin1616	12	26.395	26.521	0.126	106.046	0	1	1	1	1	0	0	0	0	1	0	0	1	1	1	1	1	0	0	1	0	0	1	0	1	0	0	1	1	0	0	0	0	0	1	0	1	0	0	1	0	0	0	1
Bin1617	12	26.521	26.664	0.142	106.286	0	1	1	1	1	0	0	0	0	1	0	0	1	1	1	1	1	0	0	1	0	0	1	0	1	0	0	1	1	0	0	0	0	0	1	0	1	0	0	1	0	0	0	1
Bin1618	12	26.664	27.016	0.352	106.769	0	1	1	1	1	0	0	0	0	1	0	0	1	1	1	1	1	0	0	1	0	0	1	0	1	0	0	1	1	0	0	0	0	0	1	0	1	0	0	1	0	0	0	1
Bin1619	12	27.016	27.497	0.481	109.333	0	1	1	1	1	0	0	0	0	1	0	1	1	1	1	1	1	1	0	1	1	0	1	0	1	0	0	1	1	0	0	0	0	0	1	0	1	0	0	1	0	0	0	0
[truncated: 166 more columns]
