# Supplementary material for: Genome-wide association studies and QTL mapping for traits deviating from normal distribution
Source: Natl Sci Rev. 2026 Mar 23;13(10):nwag184. doi: 10.1093/nsr/nwag184 (PMC13218386; doi:10.1093/nsr/nwag184)
Supplement: nwag184_Supplemental_Files [file nwag184_supplemental_files.zip › Data S4.csv]

ID	KGW	Yield	Tiller	Grain	Binary	Poisson	Ordinal	Event	Trial	Nominal
1	26.8965	47.5075	13.8915	128.6555	1	3	3	3	6	2
2	24.0445	42.6645	15.0865	117.389	0	1	1	2	3	2
3	26.7285	43.9105	13.645	124.576	1	1	3	4	6	3
4	25.36593089	39.76309146	14.55098374	108.5811179	1	4	2	4	5	4
5	24.4485	37.387	18.2805	83.047	0	1	2	2	4	3
6	27.1625	47.797	16.3855	109.3395	1	6	3	4	4	1
7	26.134	39.957	13.9555	112.657	1	1	3	2	3	3
8	26.918	40.9295	14.2035	112.754	1	4	3	2	4	1
9	24.6845	51.08	14.915	141.2005	0	3	2	1	4	2
10	25.39	44.1905	14.665	123.7625	1	0	2	7	10	2
11	26.0515	48.391	15.3195	121.6945	1	3	3	0	1	1
12	23.932	48.1945	14.9885	131.114	0	6	1	1	4	1
13	23.826	36.5815	14.496	107.4505	0	1	1	2	3	3
14	26.334	48.26	16.0165	115.4685	1	1	3	4	7	1
15	23.2335	42.688	16.4585	114.6995	0	2	1	0	3	1
16	26.4045	51.3675	15.5985	124.3055	1	4	3	3	6	3
17	22.5855	52.5635	19.5345	118.9705	0	0	1	0	8	3
18	21.141	45.728	17.861	120.7075	0	1	1	0	5	3
19	26.71243089	45.06659146	15.56098374	110.9361179	1	2	3	4	5	1
20	23.55043089	42.09009146	16.19548374	111.5886179	0	1	1	2	5	3
21	26.3185	53.9015	17.306	116.757	1	5	3	5	7	2
22	24.04243089	37.20559146	15.71298374	98.66211789	0	2	1	1	2	3
23	25.337	50.331	13.3755	149.325	1	5	2	2	6	2
24	23.6695	40.719	16.5605	109.0825	0	2	1	2	6	3
25	24.837	50.104	14.937	133.01	0	3	2	3	5	4
26	25.0855	46.254	16.5535	113.6245	1	3	2	3	6	2
27	26.482	46.227	13.998	127.907	1	5	3	3	5	2
28	22.697	43.78	15.325	125.858	0	1	1	0	7	4
29	24.6535	42.6055	16.1665	109.012	0	3	2	2	5	3
30	23.294	42.194	17.024	108.246	0	5	1	1	7	3
31	27.307	41.8915	15.133	104.3	1	2	3	3	5	4
32	24.7085	51.972	18.0165	120.275	0	2	2	2	2	2
33	26.7825	47.6525	16.386	107.5645	1	5	3	6	7	2
34	23.249	31.802	16.94	82.473	0	1	1	1	3	1
35	27.668	46.429	14.4965	116.214	1	4	3	4	7	1
36	27.85	48.8645	16.865	105.8345	1	4	3	2	2	2
37	23.8885	37.4775	16.235	98.117	0	1	1	2	3	1
38	24.425	46.4315	12.4345	155.3345	0	3	2	2	5	4
39	24.65	43.676	14.142	126.674	0	2	2	3	4	4
40	26.7165	35.2595	13.48	97.632	1	3	3	4	4	1
41	23.8225	35.5635	20.55	74.781	0	2	1	3	6	3
42	24.522	46.241	14.492	132.302	0	1	2	4	4	4
43	23.977	46.5925	14.12	137.146	0	2	1	3	8	4
44	24.8595	50.8255	15.102	137.2395	0	3	2	3	4	2
45	24.5985	49.163	16.37	122.186	0	2	2	2	9	2
46	23.3295	28.0845	15.4425	78.381	0	2	1	0	2	2
47	25.962	51.043	14.301	137.0545	1	5	3	2	5	4
48	27.395	47.599	14.205	126.542	1	5	3	5	6	4
49	25.8015	45.864	14.3335	124.1595	1	4	2	3	6	3
50	21.505	35.833	15.6945	109.084	0	0	1	0	4	3
51	24.635	45.0265	15.444	119.839	0	0	2	2	7	2
52	27.3845	41.32	12.409	124.4045	1	4	3	5	6	1
53	25.721	35.263	16.113	87.6145	1	4	2	2	10	1
54	25.5835	47.3665	13.783	137.7265	1	0	2	3	6	4
55	24.487	45.732	16.5255	115.721	0	4	2	3	5	1
56	25.16943089	44.12209146	14.34748374	127.7781179	1	0	2	2	6	4
57	28.712	41.6345	13.2605	109.7695	1	7	3	5	5	1
58	24.80043089	46.28509146	15.78898374	121.1911179	0	2	2	2	4	3
59	22.911	40.273	17.06	106.296	0	1	1	2	4	3
60	21.998	50.45	16.004	144.5505	0	0	1	2	5	3
61	24.5635	42.2115	13.5395	128.3845	0	3	2	3	3	2
62	24.535	38.824	16.035	100.0395	0	4	2	2	4	3
63	24.9665	45.129	16.3355	111.999	0	2	2	2	3	2
64	28.3435	52.991	16.401	115.7415	1	3	3	8	8	2
65	26.6105	47.2495	15.597	117.6675	1	4	3	6	10	1
66	27.3805	52.057	14.3455	135.5365	1	3	3	1	3	2
67	22.6035	48.5985	16.0005	134.674	0	0	1	1	3	4
68	25.1555	41.092	14.2885	116.329	1	5	2	4	8	4
69	27.381	43.2105	16.1565	101.16	1	6	3	5	5	1
70	24.533	47.0025	17.165	114.357	0	3	2	1	6	3
71	25.9365	38.508	16.697	89.634	1	1	3	1	1	3
72	24.6815	40.307	14.4975	115.907	0	1	2	1	4	3
73	24.8375	33.6375	14.8065	91.978	0	3	2	2	4	1
74	22.155	36.0975	14.861	110.8255	0	0	1	0	2	4
75	23.2975	42.9675	13.8225	132.4905	0	1	1	2	5	4
76	23.018	33.4295	15.4895	94.492	0	1	1	2	6	4
77	21.949	41.6455	14.734	130.258	0	1	1	0	5	4
78	24	47.931	17.1655	116.172	0	3	1	3	5	3
79	24.783	34.351	13.7855	100.5905	0	1	2	4	9	1
80	26.9645	50.792	15.545	122.0175	1	5	3	3	5	4
81	22.9585	35.168	17.3725	87.8265	0	1	1	1	4	3
82	22.19	40.867	19.321	101.113	0	0	1	0	6	3
83	23.846	50.482	14.98	144.1745	0	6	1	4	7	4
84	25.5865	49.474	15.813	123.4635	1	8	2	1	4	3
85	26.975	38.2965	15.948	90.556	1	5	3	5	6	2
86	28.8295	44.9225	15.3445	102.935	1	11	3	2	3	1
87	27.6275	33.572	14.355	81.995	1	4	3	4	5	1
88	23.637	48.5735	17.1885	118.758	0	2	1	2	5	2
89	23.893	39.242	15.744	104.9885	0	3	1	1	5	4
90	24.8825	42.521	16.196	108.464	0	2	2	2	7	3
91	28.1685	46.607	16.392	106.2475	1	8	3	6	6	3
92	26.7925	42.6865	15.1845	106.8355	1	5	3	2	4	1
93	24.743	39.767	16.452	99.276	0	2	2	4	8	3
94	25.204	43.562	12.143	142.8825	1	6	2	1	4	4
95	25.0895	49.544	15.234	131.6735	1	5	2	2	4	4
96	22.9125	38.6785	17.1655	103.64	0	1	1	0	5	3
97	21.55	44.228	12.4715	165.67	0	1	1	1	6	4
98	26.0495	45.9775	15.2135	116.4125	1	2	3	2	5	2
99	24.9855	28.061	13.8225	82.948	0	2	2	3	4	1
100	24.717	42.6465	16.1575	108.946	0	2	2	1	3	3
101	24.98893089	42.02259146	15.15498374	113.7936179	0	1	2	5	5	2
102	26.784	34.809	14.325	93.331	1	4	3	1	2	1
103	22.533	33.234	16.9325	87.6035	0	2	1	3	11	3
104	25.812	35.578	15.063	91.234	1	3	2	7	8	1
105	25.6935	55.5675	16.719	135.4965	1	2	2	5	7	2
106	25.8205	41.458	15.149	111.714	1	1	2	2	3	1
107	23.411	42.293	16.5815	111.6365	0	2	1	1	5	3
108	25.867	44.6285	14.975	119.738	1	3	2	2	4	2
109	26.224	41.3105	14.738	108.218	1	0	3	1	4	1
110	24.002	43.9465	16.9275	106.7075	0	2	1	3	4	2
111	25.874	47.78	14.5625	128.1485	1	4	3	2	4	4
112	27.663	48.6615	12.0035	144.6135	1	6	3	5	5	4
113	25.6455	50.5995	14.034	142.3945	1	3	2	5	6	3
114	24.9665	45.8105	15.392	118.674	0	2	2	3	5	2
115	29.548	43.8005	13.178	113.2675	1	9	3	6	6	1
116	26.263	43.125	16.2605	105.01	1	3	3	6	6	1
117	25.1605	45.5705	15.581	120.108	1	3	2	0	4	3
118	25.007	48.3045	19.8635	95.1025	1	2	2	2	5	3
119	25.415	47.8665	15.7565	121.3355	1	3	2	1	2	3
120	23.927	47.315	14.984	131.532	0	2	1	1	2	2
121	25.824	55.9455	17.116	129.536	1	1	2	2	3	4
122	28.047	45.945	13.5725	122.2355	1	9	3	5	5	1
123	27.39743089	43.10009146	14.10998374	116.0946179	1	5	3	4	9	1
124	22.572	54.252	19.3145	125.03	0	0	1	4	8	4
125	26.1305	44.1555	14.53	116.235	1	3	3	6	6	4
126	24.11143089	38.86259146	14.61648374	112.0296179	0	3	1	0	6	1
127	23.8495	44.5135	15.323	122.5525	0	2	1	2	6	2
128	24.7755	36.8735	13.894	108.983	0	3	2	0	4	4
129	22.487	47.9765	15.5555	139.4135	0	0	1	1	4	4
130	23.8415	38.732	17.976	92.2165	0	0	1	1	5	3
131	24.2055	36.3	14.981	100.085	0	1	1	1	3	3
132	26.1435	44.5495	13.683	125.1985	1	2	3	0	4	1
133	27.485	44.7275	12.5345	130.149	1	7	3	4	6	1
134	23.302	36.7575	15.043	109.646	0	3	1	3	8	2
135	24.243	29.989	14.9795	84.4465	0	0	1	1	3	3
136	24.77243089	44.03209146	15.48698374	114.9836179	0	2	2	3	6	4
137	22.668	51.4595	15.367	151.1535	0	2	1	2	5	4
138	26.044	44.9145	17.2415	106.294	1	3	3	3	3	3
139	24.455	47.9045	17.803	112.051	0	4	2	4	5	1
140	26.755	47.722	15.389	115.9975	1	6	3	4	5	2
141	24.7205	50.9255	14.319	145.4345	0	3	2	1	5	2
142	24.682	40.001	16.0155	108.9315	0	1	2	1	4	3
143	27.4835	45.296	14.5	118.3465	1	6	3	8	8	3
144	27.293	51.9495	14.019	136.001	1	4	3	3	3	1
145	24.6115	42.818	15.3385	116.69	0	4	2	4	4	2
146	27.3795	39.443	14.641	99.501	1	5	3	5	6	1
147	24.6115	42.6705	13.944	123.3065	0	4	2	3	5	1
148	23.724	46.9895	16.4405	123.2215	0	3	1	0	2	4
149	23.988	47.86	12.8785	153.7895	0	3	1	1	2	4
150	25.653	51.618	14.5815	139.4355	1	2	2	4	5	2
151	23.039	36.827	14.7385	112.1875	0	3	1	1	6	2
152	25.95893089	41.40909146	16.81798374	97.31761789	1	0	3	3	5	1
153	25.1585	49.57	15.0255	129.2135	1	5	2	0	3	4
154	24.4365	20.634	15.731	59.4175	0	1	2	3	8	3
155	25.404	48.281	16.314	120.4005	1	3	2	2	4	4
156	25.2425	43.7065	16.2425	113.4065	1	4	2	0	2	4
157	28.307	49.3915	16.4275	108.8615	1	6	3	8	8	1
158	24.233	47.246	17.6615	115.045	0	2	1	2	5	3
159	25.371	42.222	15.333	112.3245	1	7	2	5	6	1
160	24.139	38.9	14.9675	108.523	0	5	1	2	3	1
161	25.3475	34.119	16.572	84.4005	1	1	2	0	2	3
162	27.2395	53.669	16.408	120.967	1	3	3	2	5	2
163	25.8945	37.7745	14.2125	103.28	1	2	3	1	3	3
164	24.051	42.878	13.31	133.0435	0	2	1	3	3	4
165	24.213	37.1665	15.313	100.8435	0	4	1	0	8	2
166	22.307	39.5825	15.087	121.3705	0	1	1	0	1	3
167	26.105	51.4955	13.186	151.842	1	4	3	4	9	4
168	24.822	44.7305	14.0525	129.5855	0	6	2	3	6	2
169	29.213	41.7785	15.7945	93.405	1	4	3	6	6	2
170	24.6055	36.845	11.8	129.7185	0	5	2	3	7	4
171	23.293	40.1	17.25	100.347	0	2	1	2	6	4
172	23.3105	33.3145	16.4445	86.3585	0	3	1	0	6	4
173	27.38	46.939	15.0495	119.2475	1	7	3	2	2	2
174	23.1245	49.469	17.9605	121.0985	0	2	1	4	7	4
175	23.723	36.1755	16.2155	96.85	0	1	1	3	6	3
176	26.22543089	40.26409146	14.86998374	103.5771179	1	4	3	3	4	1
177	25.09843089	40.09809146	13.50448374	126.8536179	1	2	2	1	2	4
178	24.61	44.682	15.8075	114.0865	0	4	2	3	6	3
179	26.315	45.6485	13.5835	127.2485	1	1	3	7	8	4
180	22.9645	42.896	18.026	103.275	0	3	1	1	7	3
181	25.3315	40.487	17.942	89.91	1	2	2	3	8	3
182	23.8445	38.655	14.834	107.1115	0	2	1	1	5	3
183	26.1905	51.7225	15.131	132.115	1	5	3	4	5	4
184	24.966	41.2535	14.8845	114.7115	0	2	2	6	8	1
185	29.096	37.3345	13.6405	95.5235	1	6	3	7	7	1
186	25.6915	28.658	14.3565	80.0655	1	4	2	2	3	4
187	23.946	44.1755	14.963	123.6005	0	3	1	4	5	1
188	22.314	37.8765	19.771	90.7655	0	1	1	0	1	3
189	27.0445	43.464	14.9635	113.2445	1	3	3	6	6	2
190	25.06298343	43.57668204	15.45794207	115.4973552	1	1	2	3	5	2
191	25.9465	43.8485	14.368	116.885	1	2	3	2	5	4
192	26.868	54.2275	18.3755	114.663	1	3	3	6	9	1
193	24.71743089	44.59359146	15.90998374	117.2396179	0	3	2	2	3	3
194	24.1105	40.431	17.3415	97.8925	0	7	1	4	5	1
195	26.8755	48.8075	18.649	100.9445	1	3	3	3	6	3
196	24.248	47.0615	14.9505	132.5445	0	3	2	1	9	2
197	22.089	38.307	15.963	109.5295	0	0	1	2	7	3
198	22.7	55.366	18.2705	132.1355	0	1	1	0	7	2
199	21.92	53.131	16.0565	152.619	0	0	1	2	4	4
200	24.0355	37.095	17.553	90.1225	0	0	1	1	3	4
201	26.407	46.6485	13.562	130.965	1	5	3	5	7	4
202	28.132	43.103	16.2275	95.24	1	8	3	2	3	1
203	23.4065	44.428	16.4505	117.5085	0	2	1	3	11	3
204	29.2325	52.3655	13.0655	139.543	1	6	3	9	9	4
205	23.4265	33.925	15.4495	94.509	0	0	1	2	7	4
206	22.678	45.5495	15.1745	133.283	0	1	1	2	9	4
207	24.742	49.062	21.5345	94.2065	0	2	2	1	5	3
208	22.95393089	36.38809146	15.49248374	102.4046179	0	2	1	2	8	1
209	23.9805	38.184	16.026	106.5045	0	4	1	3	7	3
210	22.8715	47.275	18.2655	115.342	0	2	1	1	4	3
211	28.34	50.712	15.628	112.5205	1	2	3	7	7	2
212	21.47	35.7715	15.1435	111.2565	0	0	1	1	4	4
213	26.7245	57.1225	14.32	148.16	1	4	3	1	2	2
214	25.89943089	44.64609146	16.09998374	109.2991179	1	0	3	2	5	3
215	23.4075	40.811	16.002	113.289	0	2	1	5	11	3
216	24.68	56.0375	18.8285	123.506	0	4	2	1	3	4
217	24.3465	42.0315	14.2415	121.959	0	0	2	0	3	4
218	24.43	40.123	14.853	113.9135	0	6	2	2	8	3
219	20.63	44.396	17.307	126.324	0	0	1	0	5	2
220	23.23	37.6505	17.7025	91.466	0	2	1	1	3	3
221	25.94943089	44.67809146	15.83298374	110.0411179	1	3	3	4	9	1
222	26.584	49.1035	13.483	138.3505	1	2	3	4	5	4
223	23.5615	53.0165	15.621	146.6735	0	0	1	2	6	4
224	24.622	39.5655	13.4805	125.177	0	1	2	3	4	1
225	27.5345	46.615	16.318	105.382	1	3	3	3	6	2
226	23.635	34.955	15.824	98.4295	0	2	1	2	4	1
227	21.4605	40.293	14.43	133.3055	0	0	1	2	5	4
228	20.3465	38.6595	17.2865	113.964	0	0	1	0	4	2
229	24.8115	37.3495	17.446	88.022	0	5	2	2	3	3
230	28.3795	42.84	15.069	101.247	1	4	3	5	5	4
231	24.97443089	42.95359146	15.02898374	117.5986179	0	2	2	3	5	3
232	24.05393089	46.61509146	17.08198374	116.9756179	0	0	1	1	5	3
233	28.14	33.0875	13.502	93.2105	1	2	3	2	2	1
234	22.667	40.9935	17.584	104.5205	0	1	1	1	6	3
235	22.8895	51.072	15.018	154.63	0	0	1	0	5	4
236	24.922	42.076	14.459	118.671	0	2	2	2	3	1
237	25.932	55.187	16.075	133.777	1	2	3	2	5	4
238	22.728	46.4725	19.169	107.219	0	2	1	1	8	3
239	25.982	39.9905	13.007	119.2665	1	2	3	3	5	4
240	27.848	37.8925	13.861	102.6495	1	7	3	3	3	1
241	24.5115	44.6835	15.9255	115.146	0	0	2	1	4	2
242	25.06298343	43.57668204	15.45794207	115.4973552	1	3	2	3	4	2
243	25.6155	50.743	14.3865	136.3625	1	2	2	4	7	2
244	22.134	41.7525	15.3425	130.6925	0	1	1	1	5	4
245	25.3375	36.061	12.8995	113.91	1	5	2	3	4	1
246	24.807	43.7225	13	135.1735	0	1	2	2	8	4
247	27.035	37.666	14.223	101.8035	1	6	3	5	5	1
248	25.715	47.539	14.3885	132.538	1	5	2	2	4	1
249	23.9835	48.668	13.8975	145.3	0	1	1	2	5	4
250	26.686	52.1315	13.93	141.7755	1	9	3	4	7	1
251	24.45093089	50.89809146	16.66148374	130.2971179	0	1	2	2	5	2
252	25.888	36.821	17.6965	83.3465	1	3	3	0	4	1
253	26.919	43.4175	16.411	101.4845	1	3	3	7	7	3
254	26.29093089	45.37859146	15.31548374	113.7446179	1	1	3	0	4	3
255	26.13843089	46.26759146	15.07648374	120.6466179	1	7	3	2	3	2
256	24.83843089	35.93609146	16.22598374	89.25461789	0	3	2	2	11	1
257	26.092	35.1215	14.9505	87.9035	1	4	3	2	7	1
258	25.673	46.4985	15.796	117.2425	1	5	2	4	4	3
259	26.954	41.8885	12.575	121.705	1	5	3	3	3	2
260	25.74593089	50.83209146	15.06748374	137.1501179	1	5	2	3	5	2
261	24.6745	46.175	13.351	134.262	0	3	2	0	4	4
262	28.456	43.8345	15.316	103.6715	1	6	3	8	9	1
263	26.5105	50.0305	14.4475	136.962	1	3	3	1	5	2
264	28.478	45.6035	12.794	128.9645	1	2	3	7	8	2
265	27.013	34.925	14.659	93.3895	1	3	3	3	5	1
266	23.15343089	40.08209146	16.55498374	104.9896179	0	1	1	3	8	3
267	24.08343089	46.82709146	15.92348374	126.0706179	0	3	1	2	8	4
268	26.63443089	44.85409146	14.99698374	115.2411179	1	8	3	5	5	4
269	26.1485	32.5705	13.652	90.4875	1	3	3	3	4	1
270	25.8875	44.77	13.5205	129.441	1	5	3	5	6	3
271	23.3835	41.4085	13.876	135.0595	0	2	1	1	6	4
272	24.42093089	41.06309146	15.16598374	113.1616179	0	0	2	0	2	3
273	26.462	50.4975	14.86	129.434	1	2	3	4	6	4
274	21.85	36.341	15.195	111.65	0	1	1	2	9	4
275	25.43143089	48.30559146	15.04998374	130.6676179	1	3	2	6	12	1
276	21.6265	46.122	18.4615	115.7155	0	0	1	2	5	3
277	27.526	37.5595	15.281	93.279	1	3	3	3	4	3
278	25.17843089	46.16509146	15.75448374	117.0461179	1	3	2	3	6	2
