# Supplementary material for: Genome-wide association studies and QTL mapping for traits deviating from normal distribution
Source: Natl Sci Rev. 2026 Mar 23;13(10):nwag184. doi: 10.1093/nsr/nwag184 (PMC13218386; doi:10.1093/nsr/nwag184)
Supplement: nwag184_Supplemental_Files [file nwag184_supplemental_files.zip › Data S5.csv]

Bin	Chr	Start	Stop	Size	F001	F002	F003	F005	F006	F008	F009	F010	F012	F014	F015	F017	F018	F019	F020	F022	F025	F026	F027	F028	F029	F030	F031	F033	F034	F035	F036	F037	F039	F040	F041	F042	F043	F044	F045	F046	F047	F048	F050	F051	F052	F053	F056	F058	F060
Bin1	1	0	0.565	0.565	-1	1	1	0	1	0	0	1	0	0	0	0	0	-1	0	0	0	0	-1	1	0	1	0	0	0	0	-1	0	0	0	0	-1	-1	0	-1	0	-1	0	0	1	-1	0	0	1	0
Bin2	1	0.565	0.599	0.034	-1	1	1	0	1	0	0	1	0	0	0	0	0	-1	0	0	0	0	-1	1	0	1	0	0	0	0	-1	0	0	0	0	-1	-1	0	-1	0	-1	0	0	1	-1	0	0	1	0
Bin3	1	0.599	0.922	0.324	-1	1	1	0	1	-1	0	1	0	0	0	0	0	-1	0	0	0	0	-1	1	0	1	0	0	0	0	-1	0	0	0	0	-1	-1	0	-1	0	-1	0	0	1	-1	0	0	1	0
Bin4	1	0.922	1.075	0.153	-1	1	1	0	1	-1	0	1	0	0	0	0	0	-1	0	0	0	0	-1	1	0	1	0	0	0	0	-1	0	0	0	0	-1	-1	0	-1	0	-1	-1	0	1	-1	0	0	1	0
Bin5	1	1.075	1.147	0.072	-1	1	1	0	1	-1	0	0	0	0	0	0	0	-1	0	0	0	0	-1	1	0	1	0	0	0	0	-1	0	0	0	0	-1	-1	0	-1	0	-1	-1	0	1	-1	0	0	1	0
Bin6	1	1.147	1.221	0.074	-1	1	1	0	1	-1	0	0	0	0	0	0	0	-1	0	0	0	0	-1	1	0	1	0	0	0	0	-1	0	0	0	0	-1	-1	0	-1	0	-1	-1	0	1	-1	0	0	1	0
Bin7	1	1.221	1.32	0.099	-1	1	1	0	1	-1	0	0	0	0	0	0	0	-1	0	0	0	0	-1	1	0	1	0	0	0	0	-1	1	0	0	0	-1	-1	0	-1	0	-1	-1	0	0	-1	0	0	1	0
Bin8	1	1.32	1.506	0.186	-1	1	1	0	1	-1	0	0	0	0	0	0	0	-1	0	0	0	0	-1	1	0	1	0	0	0	0	-1	1	0	0	0	-1	-1	0	-1	0	-1	-1	0	0	-1	0	0	1	0
Bin9	1	1.506	1.553	0.047	-1	1	1	0	1	-1	0	0	0	0	0	0	0	-1	0	0	0	0	-1	1	0	1	0	0	0	0	-1	1	0	0	0	-1	-1	0	-1	0	-1	-1	0	0	-1	0	0	1	0
Bin10	1	1.553	1.715	0.162	-1	1	1	0	1	-1	0	0	0	0	0	0	0	-1	0	0	0	0	-1	1	0	1	0	0	0	0	-1	1	0	0	0	-1	-1	0	-1	0	-1	-1	0	0	-1	0	0	1	0
Bin11	1	1.715	1.735	0.02	-1	1	1	0	1	-1	0	0	0	0	0	0	0	-1	0	0	0	0	-1	1	0	1	0	0	0	-1	-1	1	0	0	0	-1	-1	0	-1	0	-1	-1	0	0	-1	0	0	1	0
Bin12	1	1.735	1.783	0.048	-1	1	1	0	1	-1	0	0	0	0	0	0	0	-1	0	0	0	0	-1	1	0	1	0	0	0	-1	-1	1	0	0	0	-1	-1	0	-1	0	-1	-1	0	0	-1	0	0	1	0
Bin13	1	1.783	1.95	0.167	-1	1	1	0	1	-1	0	0	0	0	0	0	0	-1	0	0	0	0	-1	1	0	1	0	0	0	-1	-1	1	0	0	0	-1	-1	0	-1	0	-1	-1	0	0	-1	0	0	1	0
Bin14	1	1.95	2.225	0.275	-1	1	1	0	1	-1	0	0	-1	0	0	0	0	-1	0	0	0	0	-1	1	0	1	0	0	0	-1	-1	1	0	0	0	-1	-1	0	-1	0	-1	-1	0	0	-1	0	0	1	0
Bin15	1	2.225	2.384	0.159	0	1	1	0	1	-1	0	0	-1	0	0	0	0	-1	0	0	0	0	-1	1	0	1	0	0	0	-1	-1	1	0	0	0	-1	-1	0	-1	0	-1	-1	-1	0	-1	0	0	1	0
Bin16	1	2.384	2.669	0.285	0	1	1	0	1	-1	0	0	-1	0	0	0	0	-1	0	0	0	0	-1	1	0	1	0	0	0	-1	-1	1	0	0	0	-1	-1	0	-1	0	-1	-1	-1	0	-1	0	0	1	0
Bin17	1	2.669	2.758	0.089	0	1	1	0	1	-1	0	0	-1	0	0	0	0	-1	0	0	0	0	-1	1	0	1	0	0	0	-1	-1	1	0	0	0	-1	-1	0	-1	0	-1	-1	-1	0	-1	0	0	1	0
Bin18	1	2.758	2.958	0.2	0	1	1	0	0	-1	0	0	-1	0	0	0	0	-1	0	0	0	0	-1	1	0	1	0	0	0	-1	-1	1	0	0	0	-1	-1	0	-1	0	-1	-1	-1	0	-1	0	0	1	0
Bin19	1	2.958	3.443	0.484	0	1	1	0	0	-1	0	0	-1	0	0	0	0	-1	0	0	0	0	-1	1	0	1	0	0	0	-1	-1	1	0	0	0	-1	-1	0	-1	0	-1	0	-1	0	-1	0	0	1	0
Bin20	1	3.443	3.517	0.075	0	1	1	0	0	-1	0	0	-1	0	0	-1	0	-1	0	0	0	0	-1	1	0	1	0	0	0	-1	-1	1	-1	0	0	-1	0	0	-1	0	-1	0	-1	0	-1	0	0	1	0
Bin21	1	3.517	3.583	0.066	0	1	1	-1	0	-1	0	0	-1	0	0	-1	0	-1	0	0	0	0	-1	1	0	1	0	0	0	-1	-1	1	-1	0	0	-1	0	0	-1	0	-1	0	-1	0	-1	0	0	1	0
Bin22	1	3.583	3.614	0.032	0	1	1	-1	0	-1	0	0	-1	0	0	-1	0	-1	0	0	0	0	-1	1	0	1	0	0	0	-1	-1	1	-1	0	0	-1	0	0	-1	0	-1	0	-1	0	-1	0	0	0	0
Bin23	1	3.614	3.661	0.047	0	1	1	-1	0	-1	0	0	0	0	0	-1	0	-1	0	0	0	0	-1	1	0	1	0	0	0	-1	-1	1	-1	0	0	-1	0	0	-1	0	-1	0	-1	0	-1	0	0	0	0
Bin24	1	3.661	3.696	0.034	0	1	1	-1	0	-1	0	0	0	0	0	-1	0	-1	0	0	0	0	-1	1	0	1	0	0	0	-1	-1	1	-1	0	0	-1	0	0	-1	0	-1	0	-1	0	-1	0	0	0	0
Bin25	1	3.696	4.307	0.611	0	1	1	-1	0	-1	0	0	1	0	0	-1	0	-1	0	0	0	1	-1	1	0	1	0	0	0	-1	-1	1	-1	0	0	-1	0	0	-1	0	-1	0	-1	0	-1	0	0	0	0
Bin26	1	4.307	4.411	0.105	0	1	0	-1	0	-1	0	0	1	0	0	0	0	-1	0	0	1	1	-1	1	0	1	0	0	0	-1	-1	1	-1	0	0	-1	0	0	-1	0	0	0	-1	0	-1	0	1	-1	0
Bin27	1	4.411	4.546	0.134	0	1	0	-1	0	-1	0	0	1	0	0	0	0	-1	0	0	1	1	-1	1	0	1	0	0	0	-1	-1	1	-1	0	0	-1	0	0	-1	0	0	0	-1	0	0	0	1	-1	0
Bin28	1	4.546	4.584	0.039	0	1	0	-1	0	-1	0	0	1	0	0	0	0	0	0	0	1	1	-1	1	0	1	0	0	0	-1	-1	1	-1	0	0	-1	0	0	-1	0	0	0	-1	0	0	0	1	-1	0
Bin29	1	4.584	4.645	0.06	0	1	0	-1	0	-1	0	0	1	0	0	0	0	0	0	0	1	1	-1	1	0	1	0	0	0	-1	-1	1	-1	0	0	-1	0	0	-1	0	0	-1	-1	0	0	0	1	-1	0
Bin30	1	4.645	4.75	0.105	0	1	0	-1	0	-1	0	0	1	0	0	0	0	0	0	0	0	1	-1	1	0	1	0	0	0	-1	-1	1	-1	0	0	-1	0	0	-1	0	0	-1	-1	0	0	0	1	-1	0
Bin31	1	4.75	4.915	0.166	0	1	0	-1	0	-1	0	0	1	0	0	-1	0	0	0	0	0	1	-1	1	0	1	0	0	0	-1	-1	1	-1	0	-1	-1	0	0	-1	0	0	-1	-1	0	0	0	1	-1	1
Bin32	1	4.915	5.029	0.114	0	1	0	-1	0	-1	0	0	1	0	0	-1	-1	0	0	0	0	1	-1	1	0	1	0	0	0	-1	-1	1	-1	0	-1	-1	0	0	-1	0	0	-1	-1	0	0	0	1	-1	1
Bin33	1	5.029	5.167	0.137	0	1	0	-1	0	-1	0	0	1	0	0	-1	-1	0	0	0	0	1	-1	1	0	1	0	0	0	-1	-1	1	-1	0	-1	-1	0	0	-1	0	0	-1	-1	0	0	0	1	-1	1
Bin34	1	5.167	5.249	0.083	1	1	0	0	1	-1	0	0	1	0	0	-1	1	0	-1	0	0	1	0	1	0	1	0	0	0	-1	0	1	-1	0	-1	-1	0	0	-1	-1	0	-1	-1	0	0	0	1	-1	1
Bin35	1	5.249	5.319	0.07	1	1	0	0	1	-1	0	0	1	0	0	-1	1	0	-1	0	0	1	0	1	0	1	0	0	0	-1	0	1	-1	0	-1	-1	0	0	-1	-1	0	-1	-1	0	0	0	1	-1	1
Bin36	1	5.319	5.374	0.055	1	1	0	0	1	-1	0	0	1	0	0	-1	1	0	-1	0	0	1	0	1	0	1	0	0	0	-1	0	1	-1	0	-1	-1	0	0	-1	-1	0	-1	-1	0	0	0	1	-1	1
Bin37	1	5.374	5.408	0.034	1	1	0	0	1	-1	0	0	1	0	0	-1	1	0	-1	0	0	1	0	1	0	1	0	0	0	-1	0	1	-1	0	-1	-1	0	0	-1	-1	1	-1	-1	0	0	0	1	-1	1
Bin38	1	5.408	5.488	0.081	1	1	0	0	1	0	0	0	1	0	0	-1	1	0	-1	1	0	1	0	1	0	1	0	0	0	-1	0	1	-1	0	-1	-1	0	0	0	-1	1	-1	-1	0	0	0	1	-1	1
Bin39	1	5.488	5.677	0.189	1	1	0	0	1	0	0	0	1	0	0	-1	1	0	-1	1	0	1	0	1	0	1	0	0	0	-1	0	1	-1	0	-1	-1	0	0	0	-1	1	-1	-1	0	0	0	1	-1	1
Bin40	1	5.677	5.747	0.069	1	1	0	0	1	0	-1	0	1	0	0	-1	1	0	-1	1	0	1	0	1	0	1	0	0	0	-1	0	1	-1	0	-1	-1	0	0	0	-1	1	-1	-1	0	0	0	1	-1	1
Bin41	1	5.747	5.761	0.015	1	1	0	0	1	0	-1	0	1	0	0	-1	1	0	-1	1	0	1	0	1	0	1	0	0	0	-1	-1	1	-1	0	-1	-1	0	0	0	-1	1	-1	-1	0	0	0	1	-1	1
Bin42	1	5.761	5.919	0.157	1	1	0	0	1	0	-1	0	1	0	0	-1	1	0	-1	1	0	1	0	1	0	1	0	0	0	-1	-1	1	-1	0	-1	-1	0	0	0	-1	1	-1	-1	0	0	0	1	-1	1
Bin43	1	5.919	6.04	0.121	1	1	0	0	1	0	-1	0	1	0	0	-1	1	0	-1	1	0	1	0	1	0	1	0	0	0	-1	-1	1	-1	0	-1	-1	0	0	0	-1	1	-1	-1	0	0	0	1	-1	1
Bin44	1	6.04	6.215	0.175	1	1	0	0	1	0	-1	0	1	0	0	-1	1	0	-1	1	0	1	0	1	0	1	0	0	0	-1	-1	1	-1	0	-1	-1	0	0	0	-1	1	-1	-1	0	0	0	1	-1	1
Bin45	1	6.215	6.232	0.017	1	1	0	0	1	0	-1	1	1	0	0	-1	1	0	-1	1	0	1	0	1	0	1	0	0	0	-1	-1	1	-1	0	-1	-1	0	0	0	-1	1	-1	-1	0	0	0	1	-1	1
Bin46	1	6.232	6.272	0.04	1	1	0	0	1	-1	-1	1	1	0	0	-1	1	0	-1	1	1	1	0	1	0	1	0	0	0	-1	-1	1	-1	0	-1	-1	0	0	0	-1	1	-1	-1	0	0	0	1	-1	1
Bin47	1	6.272	6.531	0.259	1	1	0	0	1	-1	-1	1	1	0	0	-1	1	0	-1	1	1	1	0	1	0	1	0	0	0	-1	-1	1	-1	0	-1	-1	0	0	0	-1	1	-1	-1	0	0	0	1	-1	1
Bin48	1	6.531	6.597	0.065	1	1	0	0	1	-1	-1	1	1	0	0	-1	1	0	-1	1	1	1	0	1	0	1	0	0	0	-1	-1	1	-1	0	-1	-1	0	0	0	-1	1	-1	-1	0	0	0	1	-1	1
Bin49	1	6.597	6.791	0.194	1	1	0	0	1	-1	-1	1	1	0	0	-1	1	0	-1	1	1	1	0	1	0	1	0	0	0	-1	-1	1	-1	0	-1	-1	0	0	0	-1	1	-1	-1	0	0	0	1	-1	1
Bin50	1	6.791	7.392	0.601	1	1	0	-1	1	-1	-1	1	1	0	0	-1	1	0	-1	1	1	1	0	1	0	1	0	0	0	-1	-1	1	-1	0	-1	-1	0	0	0	-1	1	-1	-1	0	0	0	1	0	1
Bin51	1	7.392	8.381	0.989	1	1	0	-1	0	-1	0	1	0	0	0	-1	1	0	0	0	-1	0	0	0	0	1	1	0	0	0	0	0	-1	0	-1	-1	0	0	0	-1	0	-1	-1	0	0	1	1	-1	1
Bin52	1	8.381	8.689	0.308	1	1	0	-1	0	0	0	1	0	0	0	-1	1	0	0	0	-1	0	0	0	1	1	1	0	0	0	0	0	-1	0	-1	-1	1	0	0	-1	0	-1	-1	0	0	1	1	-1	1
Bin53	1	8.689	8.797	0.108	1	1	0	-1	0	0	1	1	0	0	0	-1	1	0	0	0	-1	0	0	1	1	1	1	0	0	0	0	0	-1	0	-1	-1	1	0	0	-1	0	-1	-1	0	0	1	1	-1	1
Bin54	1	8.797	9.185	0.388	1	1	0	-1	0	0	1	1	0	0	0	-1	1	0	0	0	-1	0	0	1	1	1	1	0	0	0	0	0	-1	0	-1	-1	1	0	0	-1	0	-1	-1	0	0	1	1	-1	1
Bin55	1	9.185	9.221	0.036	1	1	0	-1	0	0	1	1	0	0	0	-1	1	0	0	0	-1	0	0	1	1	1	1	0	0	0	0	0	-1	0	-1	-1	0	0	0	-1	0	-1	-1	0	0	1	1	-1	1
Bin56	1	9.221	9.387	0.165	1	1	0	-1	0	0	1	1	0	0	0	-1	1	0	0	0	-1	0	0	1	1	1	1	0	0	0	0	0	-1	0	-1	-1	0	0	0	-1	0	-1	-1	0	0	1	1	-1	1
Bin57	1	9.387	9.712	0.325	1	1	0	-1	0	0	1	1	0	0	0	-1	1	0	0	-1	0	1	0	1	0	1	1	-1	0	0	-1	0	-1	1	-1	0	0	0	0	-1	0	-1	-1	0	0	1	0	-1	1
Bin58	1	9.712	9.879	0.167	1	1	-1	-1	0	0	1	1	0	0	0	-1	1	0	0	-1	0	1	0	1	0	1	1	-1	0	0	-1	0	-1	1	-1	0	0	0	0	-1	0	-1	-1	0	0	1	0	-1	1
Bin59	1	9.879	10.481	0.602	1	1	-1	-1	0	0	1	1	0	0	0	-1	1	0	0	-1	0	1	1	1	0	1	1	-1	0	0	-1	1	-1	1	-1	0	0	0	0	-1	0	-1	-1	0	0	1	0	-1	1
Bin60	1	10.481	10.588	0.108	1	1	-1	-1	0	0	1	1	0	0	0	-1	1	0	0	-1	0	1	1	1	0	1	1	-1	0	0	-1	1	-1	1	-1	0	0	0	0	-1	0	-1	-1	0	0	1	0	-1	1
Bin61	1	10.588	10.617	0.028	1	1	-1	-1	0	0	1	1	0	0	0	-1	1	0	0	-1	0	1	1	1	0	1	1	-1	0	0	-1	1	-1	1	-1	0	0	0	0	-1	0	-1	-1	0	0	1	0	-1	1
Bin62	1	10.617	10.721	0.104	1	1	-1	-1	0	0	1	1	0	0	0	-1	1	0	0	-1	0	1	0	1	0	1	1	-1	0	0	-1	1	-1	1	-1	0	0	0	0	-1	0	-1	-1	0	0	1	0	-1	1
Bin63	1	10.721	10.924	0.203	1	1	0	-1	0	0	1	1	0	0	0	-1	1	0	0	-1	0	1	0	1	0	1	1	-1	0	0	-1	1	-1	1	-1	0	0	0	0	-1	0	-1	-1	0	0	1	0	-1	0
Bin64	1	10.924	10.963	0.04	0	1	0	-1	0	0	1	1	0	0	0	-1	1	0	0	-1	0	1	0	1	0	1	1	-1	0	0	-1	1	-1	1	-1	0	0	0	0	-1	0	-1	-1	0	0	1	0	-1	0
Bin65	1	10.963	11.559	0.596	0	1	0	-1	0	0	1	1	0	0	0	-1	1	0	0	-1	0	1	0	1	0	1	1	-1	0	0	-1	1	-1	1	-1	0	0	0	0	-1	0	0	-1	0	0	1	0	-1	0
Bin66	1	11.559	12.087	0.528	-1	1	0	-1	0	0	1	1	0	0	0	-1	1	0	0	0	0	1	0	1	0	1	1	-1	0	0	-1	1	-1	1	-1	0	0	0	0	-1	1	0	0	0	0	1	0	-1	0
Bin67	1	12.087	12.189	0.102	-1	1	0	-1	0	0	1	1	0	0	0	-1	1	0	0	0	0	1	0	1	0	1	0	-1	0	0	-1	1	-1	1	-1	0	0	0	0	-1	1	0	0	0	0	1	0	-1	0
Bin68	1	12.189	12.366	0.177	-1	1	0	-1	0	0	1	1	0	0	0	-1	1	0	0	0	0	1	0	1	0	1	0	0	0	0	-1	1	-1	1	-1	0	0	0	0	-1	1	0	0	0	0	1	0	-1	0
Bin69	1	12.366	12.659	0.293	-1	1	0	0	0	0	1	1	0	0	0	-1	1	0	0	0	0	1	0	1	0	1	1	0	0	0	-1	1	-1	1	-1	0	0	0	0	-1	1	0	0	0	0	0	0	-1	0
Bin70	1	12.659	12.685	0.026	-1	0	0	0	0	0	1	1	0	0	0	-1	1	0	0	0	0	1	0	1	0	1	1	0	0	0	-1	1	-1	1	-1	0	0	0	0	-1	1	0	0	0	0	0	0	-1	0
Bin71	1	12.685	12.772	0.087	-1	0	0	0	0	0	1	1	0	0	0	-1	1	0	0	0	1	1	0	1	0	1	1	0	0	0	-1	1	-1	1	-1	0	0	0	0	-1	1	0	0	0	0	0	0	-1	0
Bin72	1	12.772	13.278	0.506	-1	0	0	0	0	0	1	1	0	0	0	-1	1	0	0	0	1	1	0	0	0	1	0	0	0	0	-1	1	-1	1	-1	0	0	0	0	-1	1	0	0	0	0	0	0	-1	0
Bin73	1	13.278	13.532	0.254	-1	0	0	0	0	0	1	1	0	0	0	-1	1	0	-1	0	1	1	0	0	0	1	0	0	0	0	-1	1	-1	1	-1	0	0	0	0	-1	1	0	0	0	0	0	0	-1	0
Bin74	1	13.532	13.948	0.416	-1	0	0	0	0	0	1	1	0	0	0	-1	1	0	-1	0	1	1	0	0	0	1	0	0	0	0	-1	1	-1	1	-1	0	0	0	0	-1	1	0	0	0	1	0	0	-1	0
Bin75	1	13.948	14.04	0.093	-1	0	0	0	0	0	1	1	0	0	0	-1	1	0	-1	0	1	1	0	0	0	1	0	0	0	0	-1	1	-1	1	-1	0	0	0	0	-1	1	0	0	0	1	0	0	-1	0
Bin76	1	14.04	14.117	0.077	-1	0	0	0	0	0	1	1	0	0	0	-1	1	0	-1	0	1	1	0	0	0	1	0	0	0	0	-1	1	-1	1	-1	0	0	0	0	-1	1	0	0	0	1	0	0	-1	0
Bin77	1	14.117	14.252	0.135	-1	0	0	0	0	0	1	1	0	0	0	-1	1	0	-1	0	1	1	0	0	0	1	0	0	0	0	-1	1	-1	1	-1	0	0	0	0	-1	1	0	0	0	1	0	0	-1	0
Bin78	1	14.252	14.362	0.11	-1	0	0	0	0	0	1	1	0	0	0	-1	1	0	-1	0	1	1	0	0	0	1	0	0	0	0	-1	1	-1	1	-1	0	0	0	0	-1	1	0	0	0	1	0	0	-1	0
Bin79	1	14.362	14.485	0.123	-1	0	0	1	0	0	1	1	0	0	0	-1	1	0	-1	0	1	1	0	0	0	1	0	0	0	0	-1	1	0	1	-1	0	0	0	0	-1	1	0	0	0	1	0	0	-1	0
Bin80	1	14.485	14.529	0.044	-1	0	0	1	0	0	1	1	0	0	0	-1	1	0	-1	0	1	1	0	0	0	1	0	0	0	0	-1	1	0	1	-1	0	0	0	0	-1	1	0	0	0	1	0	0	-1	0
Bin81	1	14.529	14.624	0.095	-1	0	0	1	0	0	1	1	0	0	0	-1	1	0	-1	0	1	1	0	0	0	0	0	0	0	0	-1	1	0	1	-1	0	0	0	0	-1	1	0	0	0	1	0	0	-1	0
Bin82	1	14.624	15.294	0.671	-1	0	0	1	0	0	1	1	0	0	0	-1	1	0	-1	1	1	1	0	0	0	0	0	0	0	0	-1	1	0	1	-1	0	0	0	0	-1	1	0	0	0	1	0	0	-1	0
Bin83	1	15.294	15.492	0.197	-1	0	0	1	-1	0	1	1	0	0	0	-1	1	0	-1	1	1	1	0	0	0	0	0	0	0	0	-1	1	0	1	-1	0	0	0	0	-1	1	1	0	0	1	0	0	-1	0
Bin84	1	15.492	17.608	2.116	0	0	0	1	-1	0	1	1	0	0	0	-1	1	0	-1	1	1	1	0	0	0	0	0	0	0	0	-1	1	0	1	-1	0	0	0	0	-1	1	1	0	0	1	0	0	-1	0
Bin85	1	17.608	18.331	0.723	0	0	0	1	-1	0	1	1	0	0	0	-1	1	0	-1	1	1	1	0	0	0	0	0	0	0	0	-1	1	0	1	-1	0	0	0	0	-1	1	1	0	0	1	0	0	-1	0
Bin86	1	18.331	18.379	0.048	0	0	0	1	-1	0	1	1	0	0	0	-1	1	0	-1	1	0	1	0	0	0	0	0	0	0	0	-1	1	0	1	-1	0	0	0	0	-1	1	1	0	0	1	0	0	-1	0
Bin87	1	18.379	18.408	0.029	0	0	0	1	-1	0	1	1	0	0	0	-1	1	0	-1	1	0	1	0	0	0	0	0	0	0	0	-1	1	0	1	-1	0	0	0	0	-1	1	1	0	0	1	0	0	-1	0
Bin88	1	18.408	18.529	0.12	0	0	0	1	-1	1	1	1	0	0	0	-1	1	0	-1	1	0	1	0	0	0	0	0	0	0	0	-1	1	0	1	-1	0	0	0	0	-1	1	1	0	0	1	0	0	-1	0
Bin89	1	18.529	18.778	0.249	0	0	0	1	-1	0	1	1	0	0	0	-1	1	0	-1	1	0	1	0	0	0	0	0	0	0	0	-1	1	0	1	-1	0	0	0	0	-1	1	1	0	0	1	0	0	-1	0
Bin90	1	18.778	19.199	0.421	0	0	0	1	-1	1	1	1	0	0	0	-1	1	0	-1	1	1	1	0	0	0	0	0	0	0	0	-1	1	0	1	-1	0	0	0	0	-1	1	1	0	0	1	0	0	-1	0
Bin91	1	19.199	19.3	0.101	0	0	0	1	-1	1	1	1	0	0	0	-1	1	0	-1	1	1	1	0	0	0	0	0	0	0	0	-1	1	0	1	-1	0	0	0	0	-1	1	1	0	0	1	0	0	-1	0
Bin92	1	19.3	19.516	0.216	0	0	0	1	-1	1	1	1	0	0	0	-1	1	0	-1	1	1	1	0	0	0	0	0	0	0	0	-1	1	0	1	-1	0	0	0	0	-1	1	1	0	0	1	0	0	-1	0
Bin93	1	19.516	19.55	0.035	0	0	0	1	-1	1	1	1	0	0	0	-1	1	0	-1	1	1	1	0	0	0	0	0	0	0	0	-1	1	0	1	-1	0	0	0	0	-1	1	1	0	0	1	0	0	-1	0
Bin94	1	19.55	19.97	0.42	0	0	0	1	-1	1	1	1	0	0	0	-1	1	0	-1	1	1	1	0	0	0	0	0	0	0	0	-1	1	0	1	-1	0	0	0	0	-1	1	1	0	0	1	0	0	-1	0
Bin95	1	19.97	20.344	0.374	0	0	0	1	-1	1	1	1	0	0	0	-1	1	0	-1	1	1	1	0	0	0	0	0	0	0	0	-1	1	0	1	-1	0	0	0	0	-1	1	1	0	0	1	0	0	-1	0
Bin96	1	20.344	20.435	0.091	0	0	0	1	-1	1	1	1	0	0	0	-1	1	0	-1	1	1	1	0	0	0	0	0	0	0	0	-1	1	0	1	-1	0	0	0	0	-1	1	1	0	0	1	0	0	-1	0
Bin97	1	20.435	20.463	0.028	0	0	0	1	-1	1	1	1	-1	0	0	-1	1	0	-1	1	1	1	0	0	0	0	0	0	0	0	-1	1	0	1	-1	0	0	0	0	-1	1	1	0	0	1	0	0	-1	0
Bin98	1	20.463	20.478	0.015	0	0	0	0	-1	1	1	1	-1	0	0	-1	1	0	-1	1	1	1	0	0	0	0	0	0	0	0	-1	1	0	1	-1	0	0	0	0	-1	1	1	0	0	1	0	0	-1	0
Bin99	1	20.478	20.557	0.078	0	0	0	0	-1	1	1	1	-1	0	0	-1	1	0	-1	1	1	1	0	0	0	0	0	0	0	0	-1	1	0	1	-1	0	0	0	0	-1	1	1	0	0	1	0	0	-1	0
Bin100	1	20.557	20.923	0.366	0	0	0	0	-1	1	1	1	-1	0	0	-1	1	0	-1	1	0	1	0	0	0	0	0	0	0	0	-1	1	0	1	-1	0	0	0	0	-1	1	1	0	0	1	0	0	-1	0
Bin101	1	20.923	20.941	0.019	0	0	0	0	-1	1	1	1	-1	0	0	-1	1	0	-1	1	0	1	0	0	0	0	0	0	0	0	-1	1	0	1	-1	0	0	0	0	-1	1	1	0	0	1	0	0	-1	0
Bin102	1	20.941	21.185	0.244	0	0	0	0	-1	1	1	1	-1	0	0	-1	1	0	-1	1	0	1	0	0	0	0	0	0	0	0	-1	1	0	1	-1	0	0	0	0	-1	1	1	0	0	1	0	0	-1	0
Bin103	1	21.185	22.023	0.837	0	0	0	0	-1	1	1	1	-1	0	0	-1	1	0	-1	1	0	1	0	0	0	0	0	0	0	0	-1	1	0	1	-1	0	0	0	0	-1	1	1	0	0	1	0	0	-1	0
Bin104	1	22.023	22.536	0.513	0	0	0	0	-1	0	1	1	0	0	1	-1	0	1	-1	1	0	1	0	0	0	-1	-1	0	-1	0	-1	1	-1	1	-1	0	0	1	0	-1	1	1	1	0	0	0	0	-1	0
Bin105	1	22.536	22.576	0.041	0	0	0	0	-1	0	1	1	0	0	1	-1	0	1	-1	1	0	1	0	0	0	-1	-1	0	-1	0	-1	1	-1	1	-1	0	0	1	0	0	1	1	1	0	0	0	0	-1	0
Bin106	1	22.576	22.651	0.075	0	0	0	0	-1	0	1	1	0	0	1	-1	0	1	-1	1	0	1	0	0	0	-1	-1	0	-1	0	-1	1	-1	1	-1	0	0	1	0	0	1	1	0	0	0	0	0	-1	0
Bin107	1	22.651	22.723	0.072	0	0	0	0	-1	0	1	1	0	0	1	-1	0	1	-1	1	0	1	0	0	0	-1	-1	0	-1	0	-1	1	-1	1	-1	0	0	1	0	0	1	1	0	0	0	0	0	-1	0
Bin108	1	22.723	22.779	0.057	0	0	0	0	-1	0	1	1	0	0	1	-1	0	1	-1	1	0	1	0	0	0	-1	-1	0	-1	0	-1	1	-1	1	-1	0	0	1	0	0	1	1	0	0	0	0	0	-1	0
Bin109	1	22.779	22.836	0.057	0	0	0	0	-1	0	1	1	0	0	1	-1	0	1	-1	1	0	1	0	0	0	-1	-1	0	-1	0	-1	1	-1	1	-1	0	0	1	0	0	1	1	0	0	0	0	0	0	0
Bin110	1	22.836	22.891	0.055	0	-1	0	0	-1	0	1	1	0	0	1	-1	0	1	-1	1	0	1	0	0	0	-1	-1	0	-1	0	-1	1	-1	1	-1	0	0	1	0	0	1	0	0	0	0	0	0	0	0
Bin111	1	22.891	22.988	0.097	0	-1	0	0	-1	0	1	0	0	0	1	-1	0	1	-1	1	0	1	0	0	0	-1	-1	0	-1	0	-1	1	-1	1	-1	0	0	1	0	0	1	0	0	0	0	0	0	0	0
Bin112	1	22.988	23.081	0.093	0	-1	0	0	-1	0	1	0	0	0	1	-1	0	1	-1	1	0	1	0	0	0	-1	-1	0	0	0	-1	1	-1	1	-1	0	0	1	0	0	1	0	1	0	0	0	0	0	0
Bin113	1	23.081	23.231	0.15	0	-1	0	0	-1	0	1	0	0	0	1	-1	0	1	-1	1	0	1	0	0	0	-1	-1	0	0	0	-1	1	-1	1	-1	0	0	1	0	0	1	0	1	0	0	0	0	-1	0
Bin114	1	23.231	23.24	0.008	0	-1	0	0	-1	0	1	0	0	0	1	-1	0	1	-1	1	0	1	0	0	0	-1	-1	0	0	1	-1	1	-1	1	-1	0	0	1	0	0	1	0	1	0	0	0	0	-1	0
Bin115	1	23.24	23.455	0.215	0	-1	0	0	-1	0	1	0	0	0	1	-1	0	1	-1	1	0	1	0	0	0	-1	-1	0	0	1	-1	1	-1	1	-1	0	0	1	0	0	1	0	1	0	0	0	0	-1	0
Bin116	1	23.455	23.624	0.169	0	-1	0	0	-1	0	1	0	0	0	1	-1	0	1	-1	1	0	1	0	0	0	-1	-1	0	0	1	-1	1	-1	1	-1	0	0	1	0	0	1	0	1	0	0	0	0	-1	0
Bin117	1	23.624	23.677	0.053	0	-1	0	0	-1	0	1	1	0	0	1	-1	0	1	-1	1	0	1	0	0	0	-1	-1	0	0	1	-1	1	-1	1	-1	0	0	1	0	0	1	0	1	0	0	0	0	-1	0
Bin118	1	23.677	23.92	0.244	0	-1	0	0	-1	0	1	1	0	0	1	-1	0	1	-1	1	0	1	0	0	0	-1	-1	0	0	1	-1	0	-1	1	-1	0	0	1	0	0	1	0	1	0	0	0	0	-1	0
Bin119	1	23.92	23.973	0.052	0	-1	0	0	-1	0	1	1	0	0	1	-1	0	1	-1	1	0	1	0	0	0	0	-1	0	0	1	-1	0	-1	1	-1	0	0	1	0	0	1	0	1	0	0	0	0	-1	0
Bin120	1	23.973	24.074	0.101	0	-1	0	0	-1	0	1	1	0	0	1	-1	0	1	-1	1	0	1	0	0	0	0	-1	0	0	1	-1	0	-1	1	-1	0	0	1	0	0	1	0	1	0	0	0	0	-1	0
Bin121	1	24.074	24.185	0.11	0	-1	0	0	-1	1	1	1	0	0	1	-1	0	1	-1	1	0	1	0	0	0	0	-1	0	0	1	-1	0	-1	1	-1	0	0	1	0	0	1	0	1	0	0	0	0	-1	0
Bin122	1	24.185	24.404	0.219	0	-1	0	0	-1	1	1	1	0	0	1	-1	0	1	-1	1	0	1	0	0	0	0	-1	0	0	1	-1	0	-1	1	-1	0	0	1	0	0	1	0	1	0	0	0	0	-1	0
Bin123	1	24.404	24.562	0.158	0	-1	1	0	-1	1	1	1	0	0	1	-1	0	1	-1	1	0	1	0	1	0	0	-1	0	0	1	-1	0	0	0	0	0	0	1	0	0	1	0	0	0	0	-1	0	-1	0
Bin124	1	24.562	24.767	0.206	0	-1	1	0	-1	1	1	1	0	0	1	0	0	1	-1	1	0	1	0	1	0	0	-1	0	0	1	-1	0	0	0	0	0	0	1	0	0	1	0	0	0	0	-1	0	-1	0
Bin125	1	24.767	24.821	0.054	0	-1	1	0	-1	1	1	1	0	0	1	0	0	1	-1	1	0	1	0	1	0	0	-1	0	0	1	-1	0	0	0	0	0	0	1	0	0	1	0	0	0	0	0	0	-1	0
Bin126	1	24.821	24.867	0.046	0	-1	1	0	-1	1	1	1	0	0	1	0	0	1	-1	1	0	1	0	1	0	0	-1	0	0	1	-1	0	0	0	0	0	0	1	0	0	1	0	0	0	0	0	0	-1	0
Bin127	1	24.867	25.124	0.257	0	-1	1	0	-1	1	1	1	0	0	1	0	0	1	-1	1	0	1	0	1	0	0	-1	0	0	1	-1	0	0	0	0	0	0	1	0	0	1	0	0	0	0	0	0	-1	0
Bin128	1	25.124	25.451	0.327	0	-1	1	0	-1	1	1	1	0	1	1	0	0	1	-1	1	0	1	0	1	0	0	-1	0	0	1	-1	0	0	0	0	0	0	1	0	1	1	0	0	0	0	0	0	-1	0
Bin129	1	25.451	26.243	0.791	0	-1	1	0	-1	1	1	1	0	1	1	0	0	1	-1	1	0	1	0	1	0	0	-1	0	0	1	-1	0	0	0	0	0	0	1	0	1	1	0	0	0	0	0	0	-1	0
Bin130	1	26.243	26.832	0.589	0	-1	1	0	-1	1	1	1	0	0	0	0	0	1	-1	1	-1	1	0	0	0	0	-1	0	0	1	-1	0	0	1	1	0	0	1	0	1	1	0	0	0	0	0	0	-1	0
Bin131	1	26.832	27.324	0.492	0	-1	1	0	-1	1	1	1	0	0	0	0	0	1	-1	1	-1	1	0	0	0	0	-1	0	0	1	-1	0	0	1	1	0	0	1	0	1	1	0	0	0	0	0	0	-1	0
Bin132	1	27.324	27.997	0.673	0	-1	0	0	0	1	-1	1	0	0	0	1	0	1	-1	1	-1	1	0	0	0	0	-1	1	0	1	-1	0	0	1	1	0	0	1	1	1	1	-1	0	0	0	0	0	0	1
Bin133	1	27.997	28.11	0.114	0	-1	0	0	0	1	-1	1	0	0	0	1	0	1	-1	0	-1	1	0	0	0	0	-1	1	-1	1	-1	0	0	1	1	0	0	1	1	1	1	-1	0	0	0	0	0	0	1
Bin134	1	28.11	28.397	0.287	0	-1	0	0	0	1	-1	1	0	0	0	1	0	1	-1	0	-1	1	0	0	0	0	-1	1	-1	1	-1	0	0	1	1	0	0	1	1	1	1	-1	0	0	0	0	0	0	1
Bin135	1	28.397	28.442	0.045	0	0	0	0	0	1	-1	1	0	0	0	1	0	1	-1	0	-1	1	0	0	0	0	-1	1	-1	1	-1	0	0	1	1	0	0	1	1	1	1	-1	0	-1	0	0	0	0	1
Bin136	1	28.442	28.615	0.172	0	0	0	0	0	1	-1	1	0	0	0	1	0	1	-1	0	-1	1	0	0	0	0	-1	1	-1	1	-1	0	0	1	1	0	0	1	1	1	0	-1	0	-1	0	0	0	0	1
Bin137	1	28.615	28.666	0.052	0	0	0	0	0	1	-1	1	0	1	0	1	0	1	-1	0	-1	1	0	0	0	0	-1	1	-1	1	-1	0	0	1	1	0	0	1	1	1	0	-1	0	-1	0	0	0	0	1
Bin138	1	28.666	28.826	0.16	0	0	0	0	0	1	-1	1	0	1	0	1	0	1	-1	0	-1	1	0	0	0	0	-1	1	0	1	-1	0	0	1	1	0	0	1	1	1	0	-1	0	-1	0	0	0	0	1
Bin139	1	28.826	28.956	0.13	1	0	0	0	0	1	-1	1	0	1	0	1	0	1	-1	0	-1	1	0	0	0	0	-1	1	0	1	-1	0	0	1	1	0	0	1	1	1	0	-1	0	-1	0	0	0	0	1
Bin140	1	28.956	29.985	1.028	1	0	0	0	0	1	-1	1	0	1	0	1	0	1	-1	0	-1	1	0	0	0	0	-1	1	0	1	-1	0	0	1	1	0	0	1	1	1	0	-1	0	-1	0	0	0	0	1
Bin141	1	29.985	30.077	0.092	1	0	0	0	0	0	-1	1	0	1	0	1	0	1	-1	1	-1	1	0	0	0	0	-1	0	0	1	-1	0	0	1	1	0	0	1	0	0	0	-1	0	-1	0	-1	0	0	1
Bin142	1	30.077	30.154	0.077	1	0	0	0	0	0	-1	1	0	1	0	1	0	1	-1	1	-1	1	1	0	0	0	-1	0	0	1	-1	0	0	1	1	0	0	1	0	0	0	-1	0	-1	0	-1	0	0	1
Bin143	1	30.154	30.193	0.038	1	0	0	0	0	0	-1	1	0	1	0	1	0	1	-1	0	-1	1	1	0	0	0	-1	0	0	1	-1	0	0	1	1	0	0	1	0	0	0	-1	0	-1	0	-1	0	0	1
Bin144	1	30.193	30.469	0.276	1	0	0	0	0	0	-1	1	0	1	0	1	0	1	-1	0	-1	1	1	0	0	0	-1	0	0	1	-1	0	-1	1	0	0	0	1	0	0	0	-1	0	0	0	-1	0	0	1
Bin145	1	30.469	30.501	0.032	1	0	0	0	0	0	-1	1	0	1	0	1	0	1	-1	0	-1	1	1	0	0	0	-1	0	0	1	-1	0	-1	1	0	0	0	1	0	0	0	-1	0	0	0	-1	0	0	1
Bin146	1	30.501	30.546	0.045	1	0	0	0	0	0	-1	1	0	1	0	1	0	1	-1	0	-1	1	1	0	0	0	-1	0	0	1	-1	0	-1	1	0	0	0	1	0	0	0	-1	0	0	0	-1	0	0	1
Bin147	1	30.546	30.562	0.017	1	0	0	0	-1	0	-1	1	0	1	0	1	0	1	-1	0	-1	1	1	0	0	0	-1	0	0	1	-1	0	-1	1	0	0	0	1	0	0	0	-1	0	0	0	-1	0	0	1
Bin148	1	30.562	30.89	0.328	1	0	0	0	-1	0	-1	1	0	1	0	1	0	1	-1	0	-1	1	1	0	0	0	-1	0	0	1	-1	0	-1	1	0	0	0	1	0	0	0	-1	0	0	0	-1	0	0	1
Bin149	1	30.89	30.972	0.082	1	0	0	0	-1	0	-1	1	0	1	0	1	0	1	-1	0	-1	1	1	0	0	0	-1	0	0	1	-1	0	-1	1	0	0	0	1	0	0	0	-1	0	0	0	-1	0	0	1
Bin150	1	30.972	31.034	0.062	1	0	0	0	-1	0	-1	1	0	1	0	1	0	1	-1	0	-1	1	1	0	0	0	-1	0	0	1	-1	0	-1	1	0	0	0	1	0	0	0	-1	0	0	0	-1	0	0	1
Bin151	1	31.034	31.052	0.018	1	0	0	0	-1	0	-1	1	0	1	0	1	1	1	-1	0	-1	1	1	0	0	0	-1	0	0	1	-1	0	-1	1	0	0	0	1	0	0	0	-1	0	0	0	-1	0	0	1
Bin152	1	31.052	31.653	0.601	1	0	0	0	-1	0	-1	1	0	1	0	1	0	1	-1	0	-1	1	1	0	0	0	-1	0	0	1	-1	0	-1	1	0	0	0	1	0	0	0	-1	0	0	0	-1	0	0	1
Bin153	1	31.653	31.702	0.049	1	0	0	0	-1	0	-1	1	0	1	0	1	0	1	-1	0	-1	1	1	0	0	0	-1	0	0	1	-1	0	-1	1	0	0	0	1	0	0	0	-1	0	0	0	-1	0	0	1
Bin154	1	31.702	31.75	0.049	1	0	0	0	-1	0	-1	1	0	1	0	1	0	1	-1	0	-1	1	1	0	0	0	-1	0	0	1	-1	0	-1	1	0	0	0	1	0	0	0	-1	0	0	0	-1	0	0	1
Bin155	1	31.75	31.854	0.103	1	0	0	0	-1	0	-1	1	0	1	1	1	0	1	-1	0	-1	1	1	0	0	0	-1	0	0	1	-1	0	-1	1	0	0	0	1	0	0	0	-1	0	0	0	-1	0	0	1
Bin156	1	31.854	31.956	0.102	1	0	0	0	-1	0	-1	1	0	1	1	1	0	1	-1	0	-1	1	1	0	0	0	-1	0	0	1	-1	0	-1	1	0	0	0	1	0	0	0	-1	0	0	0	-1	0	0	1
Bin157	1	31.956	32.106	0.15	1	0	0	0	-1	0	-1	1	0	1	1	1	0	1	-1	0	-1	1	1	0	0	0	-1	0	0	1	-1	0	-1	1	0	0	0	1	-1	0	0	-1	0	0	0	-1	0	0	1
Bin158	1	32.106	32.177	0.071	1	0	0	0	-1	0	-1	1	0	1	1	1	0	1	-1	0	-1	1	1	0	0	0	-1	0	0	1	-1	0	0	1	0	0	0	1	-1	0	0	-1	0	0	0	-1	0	0	1
Bin159	1	32.177	32.243	0.066	1	0	0	0	-1	0	-1	1	0	1	1	1	0	1	-1	0	-1	1	1	0	1	0	-1	0	0	1	-1	0	0	1	0	0	0	1	-1	0	0	-1	0	0	0	-1	0	0	1
Bin160	1	32.243	32.324	0.081	1	0	0	0	-1	0	-1	1	0	1	1	1	0	1	-1	-1	-1	1	1	0	1	0	-1	0	0	1	-1	0	0	1	0	0	0	1	-1	0	0	-1	0	0	0	-1	0	0	1
Bin161	1	32.324	32.718	0.394	1	0	0	0	-1	0	-1	1	0	1	1	1	0	1	-1	-1	-1	1	1	0	1	0	-1	0	0	1	-1	0	0	1	0	0	0	1	-1	0	0	-1	0	0	0	-1	0	0	1
Bin162	1	32.718	32.896	0.178	1	0	0	0	-1	0	0	1	0	1	0	1	-1	1	-1	-1	0	1	1	0	1	0	-1	1	1	1	-1	0	0	1	0	0	0	1	-1	0	0	-1	0	0	-1	0	0	0	1
Bin163	1	32.896	33.285	0.388	1	0	0	0	-1	0	0	1	0	1	0	1	-1	1	-1	0	0	1	1	0	1	0	-1	0	1	1	-1	0	0	1	0	0	0	1	-1	0	1	-1	0	0	-1	0	0	0	1
Bin164	1	33.285	33.617	0.332	1	0	0	0	-1	0	0	1	0	1	0	1	-1	1	-1	0	0	1	1	0	1	0	-1	0	1	1	-1	1	0	1	0	0	0	1	-1	0	1	-1	0	0	-1	0	0	0	1
Bin165	1	33.617	33.842	0.225	1	0	0	0	-1	0	0	1	0	1	0	1	-1	1	-1	0	0	1	1	0	1	0	-1	0	1	1	-1	1	0	1	0	0	0	1	-1	0	1	-1	0	0	-1	0	0	0	1
Bin166	1	33.842	34.682	0.84	1	0	0	0	-1	0	0	1	0	1	0	1	-1	1	-1	0	0	1	1	0	1	0	-1	0	1	1	-1	1	0	1	0	1	0	1	-1	0	1	-1	0	0	-1	0	0	0	1
Bin167	1	34.682	34.744	0.062	1	0	0	0	-1	0	0	1	0	1	0	1	-1	1	-1	0	0	1	1	-1	1	0	-1	0	1	1	-1	1	0	1	0	1	0	1	-1	0	1	-1	0	0	-1	0	0	0	1
Bin168	1	34.744	34.86	0.116	1	0	0	0	-1	0	0	1	0	1	0	1	-1	1	-1	0	0	1	1	-1	1	0	-1	0	1	1	-1	1	0	1	0	1	0	1	-1	0	1	-1	0	0	-1	0	0	0	1
Bin169	1	34.86	35.075	0.215	1	0	0	0	-1	0	0	1	0	1	0	1	-1	1	-1	0	0	1	1	-1	1	0	-1	0	1	1	-1	1	0	1	0	1	0	1	-1	0	1	-1	0	0	-1	0	0	0	1
Bin170	1	35.075	35.134	0.059	1	0	0	0	-1	0	0	1	0	1	0	1	-1	1	-1	0	0	1	1	-1	1	0	-1	0	1	1	-1	1	0	1	0	1	0	0	-1	0	1	-1	0	0	-1	0	0	0	1
Bin171	1	35.134	35.542	0.408	1	0	0	0	-1	0	0	1	0	1	0	0	-1	1	-1	0	0	1	1	-1	1	0	-1	0	1	1	-1	1	0	1	0	1	0	0	-1	0	1	-1	0	0	-1	0	0	0	1
Bin172	1	35.542	35.645	0.103	1	0	0	0	-1	0	0	1	0	1	0	0	-1	1	-1	0	0	1	1	-1	1	0	-1	0	1	1	-1	1	0	1	-1	1	0	0	-1	0	1	-1	0	0	-1	0	0	0	1
Bin173	1	35.645	35.774	0.129	1	0	0	0	-1	0	0	1	0	1	0	0	-1	1	-1	0	0	1	1	-1	1	0	-1	0	1	1	-1	1	0	1	-1	1	0	0	-1	0	1	-1	0	0	-1	0	0	0	1
Bin174	1	35.774	35.965	0.191	1	0	0	0	-1	0	0	1	0	1	0	0	-1	1	-1	0	0	1	1	0	1	0	-1	0	1	1	-1	1	0	1	-1	1	0	0	-1	0	1	-1	0	0	-1	0	0	0	1
Bin175	1	35.965	36.27	0.305	0	0	0	0	-1	0	0	1	0	1	0	0	-1	1	-1	0	0	1	1	0	1	0	-1	0	1	1	-1	1	0	1	-1	1	0	0	-1	0	1	-1	0	0	-1	1	0	0	1
Bin176	1	36.27	36.538	0.268	0	0	0	0	-1	0	0	1	0	1	0	0	-1	1	-1	0	0	1	1	0	1	0	-1	0	1	1	-1	1	0	1	-1	1	0	0	-1	0	1	-1	0	0	-1	1	0	0	1
Bin177	1	36.538	37.332	0.793	0	0	0	0	-1	0	0	1	0	1	0	0	-1	1	-1	0	0	1	0	0	1	0	-1	0	1	1	-1	1	0	1	-1	1	0	0	-1	0	1	-1	0	0	-1	1	0	0	1
Bin178	1	37.332	37.623	0.291	0	0	0	0	-1	1	0	1	0	1	0	0	-1	1	-1	0	1	1	0	0	1	0	-1	0	1	1	-1	1	0	1	0	1	0	0	0	0	1	-1	0	0	-1	1	0	0	1
Bin179	1	37.623	37.835	0.212	0	0	0	0	-1	1	0	1	0	1	0	0	-1	1	-1	0	1	1	0	0	1	0	-1	0	1	1	-1	1	0	1	0	1	0	0	0	0	1	-1	0	0	-1	1	0	0	1
Bin180	1	37.835	37.86	0.024	0	0	0	0	-1	1	0	1	0	1	0	0	-1	1	-1	0	1	1	0	-1	1	0	-1	0	1	1	-1	1	0	1	0	1	0	0	0	0	1	-1	0	0	-1	1	0	0	1
Bin181	1	37.86	37.96	0.1	0	0	0	0	-1	1	0	1	0	1	0	0	-1	1	-1	0	1	1	0	-1	1	0	-1	0	1	1	-1	1	0	1	0	1	0	0	0	0	1	-1	0	0	-1	1	0	0	1
Bin182	1	37.96	38.075	0.115	0	0	0	0	-1	1	0	1	0	1	0	1	-1	1	-1	0	1	1	0	-1	1	0	-1	0	1	1	-1	1	0	1	0	1	0	0	0	0	0	-1	0	0	-1	1	0	0	1
Bin183	1	38.075	38.201	0.125	0	0	0	0	-1	1	0	1	0	1	0	1	-1	1	-1	0	1	1	0	-1	1	0	-1	0	1	1	-1	1	0	1	0	1	0	0	0	0	0	-1	0	0	-1	1	0	0	1
Bin184	1	38.201	38.343	0.142	0	0	0	0	-1	1	0	1	0	1	0	1	-1	1	-1	0	1	1	0	-1	1	0	-1	0	1	1	-1	1	0	1	0	1	0	0	0	0	0	-1	0	0	-1	1	0	0	1
Bin185	1	38.343	38.367	0.024	0	0	0	0	0	1	0	1	0	1	0	1	-1	1	-1	0	1	1	0	-1	1	0	-1	0	1	1	-1	1	0	1	0	1	0	0	0	0	0	-1	0	0	-1	1	0	0	1
Bin186	1	38.367	38.418	0.051	0	0	0	0	0	1	0	1	0	1	0	1	-1	1	-1	0	1	1	0	-1	1	0	0	0	1	1	-1	1	0	1	0	1	0	0	0	0	0	-1	0	0	-1	1	0	0	1
Bin187	1	38.418	38.631	0.214	0	0	0	0	0	1	0	1	1	1	0	1	-1	0	-1	0	1	1	0	-1	1	0	0	0	1	1	-1	1	0	1	0	1	0	0	0	0	0	-1	0	0	-1	1	0	0	1
Bin188	1	38.631	39.021	0.39	0	0	0	0	0	1	0	1	1	1	0	1	-1	0	-1	0	1	1	0	-1	1	0	0	0	1	1	0	0	0	1	0	1	0	0	0	0	0	-1	0	0	-1	1	0	0	1
Bin189	1	39.021	39.109	0.087	0	0	0	-1	0	1	0	1	1	0	0	1	-1	0	-1	1	1	1	0	-1	1	0	0	0	1	1	0	0	0	1	0	1	0	0	0	0	0	-1	0	0	-1	1	0	0	1
Bin190	1	39.109	39.351	0.242	0	0	0	-1	0	1	0	1	1	0	1	1	-1	0	-1	1	1	1	0	-1	1	0	0	0	1	1	0	0	0	1	0	1	0	0	0	0	0	-1	0	0	-1	1	0	0	1
Bin191	1	39.351	39.782	0.431	0	0	0	-1	0	0	0	1	1	0	1	1	-1	0	-1	1	1	1	0	-1	1	0	0	0	1	1	0	0	0	1	0	1	0	0	0	0	0	-1	0	0	-1	1	0	0	1
Bin192	1	39.782	39.82	0.038	0	0	0	-1	0	0	0	0	1	0	1	0	-1	0	-1	1	1	1	0	-1	1	0	0	0	1	1	0	1	0	1	0	1	0	0	0	0	0	-1	0	0	-1	1	0	0	1
Bin193	1	39.82	40.119	0.299	0	0	0	-1	0	0	0	0	1	0	1	0	-1	0	-1	1	1	1	0	-1	1	0	0	0	1	1	0	1	0	1	0	1	0	0	0	0	0	-1	0	0	-1	1	0	0	1
Bin194	1	40.119	40.47	0.351	0	-1	0	-1	0	1	-1	0	1	0	1	0	-1	0	-1	1	0	1	0	-1	1	0	0	0	1	1	0	1	1	1	-1	1	0	0	0	0	0	-1	1	0	-1	1	0	0	1
Bin195	1	40.47	40.64	0.17	0	0	0	-1	0	1	-1	-1	1	0	1	0	-1	0	-1	1	0	1	0	-1	1	0	0	0	1	1	0	1	1	1	-1	1	0	0	0	0	0	-1	1	0	-1	1	0	-1	1
Bin196	1	40.64	40.894	0.254	0	0	0	0	0	1	-1	-1	1	0	1	0	-1	0	-1	1	0	1	0	-1	1	0	0	0	1	1	0	1	1	1	-1	1	0	0	0	0	0	-1	1	0	-1	1	0	-1	1
Bin197	1	40.894	40.961	0.068	-1	0	0	0	-1	1	-1	-1	1	0	1	0	-1	0	-1	0	0	1	0	-1	1	0	0	0	1	1	-1	0	1	1	-1	1	0	1	0	0	0	-1	0	0	-1	0	0	-1	0
Bin198	1	40.961	41.089	0.128	0	0	0	0	-1	1	-1	-1	1	0	1	0	-1	0	-1	0	0	1	0	-1	1	0	0	1	1	1	-1	0	1	1	-1	1	0	1	0	0	0	-1	0	0	-1	0	0	-1	0
Bin199	1	41.089	41.695	0.606	0	-1	0	0	-1	0	0	-1	1	0	1	0	-1	0	1	0	0	1	0	-1	1	0	0	1	1	1	-1	0	0	1	-1	1	0	1	0	0	0	0	0	0	-1	-1	0	-1	0
Bin200	1	41.695	41.764	0.069	0	-1	0	0	-1	0	0	-1	1	0	1	0	-1	0	1	0	0	1	0	-1	1	0	0	1	1	1	-1	0	0	1	-1	1	0	1	0	0	0	0	0	0	-1	-1	0	-1	0
Bin201	1	41.764	41.821	0.057	0	-1	0	0	-1	0	0	-1	1	0	1	0	-1	0	1	0	0	1	0	-1	1	0	0	1	1	1	-1	-1	0	1	-1	1	0	1	0	0	0	0	0	0	-1	-1	0	-1	0
Bin202	1	41.821	41.97	0.15	0	-1	-1	0	-1	0	0	0	1	0	1	0	-1	0	1	-1	0	1	0	-1	1	0	0	1	1	1	-1	-1	0	1	-1	1	0	1	0	0	0	0	0	0	-1	0	0	-1	0
Bin203	1	41.97	42.051	0.081	0	-1	-1	0	-1	0	0	0	1	0	1	0	-1	0	1	-1	0	1	0	-1	1	0	0	1	1	1	-1	-1	0	1	-1	1	0	1	0	0	0	0	1	0	-1	0	0	-1	0
Bin204	1	42.051	42.069	0.018	0	-1	-1	0	-1	0	0	1	1	0	1	0	-1	0	1	-1	0	1	0	-1	1	1	0	1	1	1	-1	-1	0	1	-1	1	0	1	0	0	0	0	1	0	-1	0	0	-1	0
Bin205	1	42.069	42.089	0.02	0	-1	-1	0	-1	0	0	1	1	0	1	0	-1	0	1	-1	0	1	0	-1	1	1	0	1	1	1	-1	-1	0	1	-1	1	1	1	0	0	0	0	1	0	-1	0	0	-1	0
Bin206	1	42.089	42.181	0.093	0	-1	-1	0	-1	0	0	1	1	0	1	0	-1	0	1	-1	0	1	0	-1	1	1	0	1	1	1	-1	-1	0	1	-1	1	1	1	0	0	0	0	1	0	-1	0	0	-1	0
Bin207	1	42.181	42.212	0.031	0	-1	-1	0	-1	0	0	1	1	-1	1	0	-1	0	1	-1	0	0	0	-1	1	1	0	1	1	1	-1	-1	0	1	-1	1	1	1	0	0	0	0	1	0	-1	0	0	-1	0
Bin208	1	42.212	42.249	0.037	0	-1	-1	0	-1	0	0	1	1	-1	1	0	-1	0	1	-1	0	0	0	-1	1	1	0	1	1	1	-1	-1	0	1	-1	1	1	1	0	0	0	0	1	0	-1	0	0	-1	0
Bin209	1	42.249	42.315	0.066	0	-1	-1	1	-1	0	0	1	1	-1	1	0	-1	0	1	-1	0	0	0	-1	1	1	0	1	1	1	-1	-1	0	1	-1	1	1	1	0	0	0	0	1	0	-1	0	0	-1	0
Bin210	1	42.315	42.374	0.059	0	-1	-1	1	-1	-1	0	1	1	-1	1	0	-1	0	1	-1	0	0	0	-1	1	1	0	1	1	1	-1	-1	0	0	-1	1	1	1	0	0	0	0	1	0	-1	0	0	-1	0
Bin211	1	42.374	42.422	0.049	0	-1	-1	1	-1	-1	0	1	1	-1	1	0	-1	0	1	-1	0	0	0	-1	1	1	0	1	1	1	-1	-1	0	0	-1	1	1	1	0	0	0	0	1	0	-1	0	0	-1	0
Bin212	1	42.422	42.782	0.359	0	-1	-1	1	-1	-1	0	1	1	0	1	0	-1	0	1	-1	0	0	0	-1	1	1	0	1	1	1	-1	-1	0	0	-1	1	1	1	0	0	-1	0	1	0	-1	0	0	-1	0
Bin213	1	42.782	42.883	0.101	0	-1	-1	1	-1	-1	0	1	1	0	1	0	-1	0	1	-1	0	0	0	-1	1	1	0	1	1	1	0	-1	0	0	-1	1	1	1	0	0	-1	0	1	0	-1	0	0	-1	0
Bin214	1	42.883	42.929	0.046	0	-1	-1	1	-1	-1	0	1	1	0	1	0	-1	0	1	-1	0	0	0	-1	1	1	0	1	1	1	0	-1	0	0	-1	1	1	1	0	0	-1	0	1	0	-1	0	0	-1	1
Bin215	1	42.929	42.957	0.029	0	-1	-1	1	0	-1	0	1	1	0	1	0	-1	0	1	-1	0	0	0	-1	1	0	0	1	1	1	0	-1	0	0	-1	1	1	1	0	0	-1	0	1	0	0	0	0	-1	1
Bin216	1	42.957	43.065	0.108	0	-1	-1	1	0	-1	0	1	1	0	1	0	-1	0	1	-1	0	0	0	-1	1	0	0	1	1	1	0	-1	0	0	-1	1	1	1	0	0	-1	0	1	0	0	0	0	0	1
Bin217	1	43.065	43.269	0.204	0	-1	-1	0	0	-1	0	1	1	0	1	0	-1	0	1	-1	0	0	0	-1	1	0	0	1	1	1	0	-1	0	0	-1	1	1	1	0	0	-1	0	1	0	0	0	0	0	1
Bin218	2	0	0.106	0.106	1	-1	0	0	1	0	1	1	-1	-1	0	0	1	0	0	0	1	-1	0	-1	0	1	0	-1	0	-1	0	1	0	-1	-1	0	0	0	-1	0	0	-1	0	0	0	-1	0	0	-1
Bin219	2	0.106	0.213	0.107	1	-1	0	0	1	0	1	1	-1	-1	0	0	1	0	0	0	1	-1	0	-1	0	0	0	-1	0	-1	0	1	0	-1	-1	0	0	0	-1	0	0	-1	0	0	0	-1	0	0	-1
Bin220	2	0.213	0.454	0.242	1	-1	0	0	1	0	1	0	-1	-1	0	1	0	0	0	0	1	0	-1	-1	0	0	0	-1	0	-1	0	1	0	-1	-1	1	0	0	-1	0	-1	-1	0	0	1	-1	0	0	-1
Bin221	2	0.454	0.495	0.04	1	-1	0	0	1	0	1	0	-1	-1	0	1	0	0	0	0	1	0	-1	-1	0	0	0	-1	0	-1	0	1	0	-1	-1	1	0	-1	-1	0	-1	-1	0	0	1	-1	0	-1	-1
Bin222	2	0.495	0.568	0.074	1	-1	0	0	0	0	1	0	-1	-1	0	1	0	0	0	0	1	0	-1	-1	0	1	0	-1	0	-1	0	1	0	-1	-1	1	0	-1	-1	0	-1	-1	0	0	1	-1	0	-1	-1
Bin223	2	0.568	0.704	0.135	1	-1	0	0	0	0	1	0	-1	-1	0	1	0	0	0	0	1	0	-1	-1	0	1	0	-1	0	-1	0	1	0	-1	-1	1	0	-1	-1	0	0	-1	0	0	1	-1	0	-1	-1
Bin224	2	0.704	0.771	0.068	1	-1	0	0	0	0	1	0	-1	-1	0	1	0	0	0	-1	1	0	-1	-1	0	1	0	-1	0	-1	0	1	0	-1	-1	1	0	-1	-1	0	0	-1	0	0	1	-1	0	-1	-1
Bin225	2	0.771	0.831	0.06	1	-1	0	0	0	0	1	0	-1	-1	0	1	0	0	0	-1	1	0	-1	-1	0	1	0	-1	0	-1	0	1	0	-1	-1	1	0	-1	-1	0	0	-1	0	0	1	-1	0	-1	-1
Bin226	2	0.831	0.841	0.01	1	-1	0	0	0	1	1	0	-1	-1	0	1	0	0	0	-1	1	0	-1	-1	0	1	0	-1	0	-1	0	1	0	-1	-1	1	0	-1	-1	0	0	-1	0	0	1	-1	0	-1	-1
Bin227	2	0.841	0.981	0.14	1	-1	0	0	0	1	1	0	-1	-1	0	1	0	1	0	-1	1	0	-1	-1	1	1	0	-1	0	-1	0	1	0	-1	-1	1	0	-1	0	0	0	-1	0	0	1	-1	0	-1	-1
Bin228	2	0.981	1.147	0.166	1	-1	0	0	0	1	1	0	-1	-1	0	1	0	1	0	-1	1	0	-1	-1	1	1	0	-1	0	0	0	1	0	-1	-1	1	0	-1	0	0	0	-1	0	0	1	-1	0	-1	-1
Bin229	2	1.147	1.197	0.051	1	-1	0	0	0	1	1	0	-1	-1	0	1	0	1	0	-1	1	0	-1	-1	1	1	0	-1	0	0	0	1	0	-1	-1	1	0	-1	0	0	0	-1	0	0	1	-1	1	-1	-1
Bin230	2	1.197	1.236	0.038	1	-1	0	0	0	1	1	0	-1	-1	0	1	0	1	0	-1	1	0	-1	-1	1	1	0	-1	0	0	0	1	0	-1	-1	1	0	-1	0	0	0	0	0	0	1	-1	1	-1	-1
Bin231	2	1.236	1.311	0.075	1	-1	0	0	0	1	1	0	-1	-1	0	1	0	1	0	-1	1	0	-1	-1	1	1	0	-1	0	0	0	1	0	-1	-1	1	0	-1	0	0	0	0	0	0	1	-1	1	0	-1
Bin232	2	1.311	1.487	0.176	1	-1	0	0	0	1	1	0	-1	-1	0	1	0	1	0	-1	1	0	-1	-1	1	1	0	-1	0	0	0	1	0	-1	-1	1	0	-1	0	0	0	0	0	0	1	-1	1	0	0
Bin233	2	1.487	1.646	0.159	1	-1	0	0	0	1	1	0	-1	-1	0	1	0	1	0	-1	1	0	-1	-1	1	1	0	-1	0	0	0	1	0	-1	-1	1	0	-1	0	0	0	0	0	0	1	-1	1	0	0
Bin234	2	1.646	1.848	0.202	1	-1	0	0	0	1	1	0	-1	-1	0	0	0	1	0	-1	1	0	-1	-1	1	0	0	-1	0	0	0	1	0	-1	-1	1	0	-1	0	0	0	0	0	0	1	0	1	0	-1
Bin235	2	1.848	2.095	0.246	1	-1	0	0	0	1	1	0	-1	-1	0	0	0	1	0	-1	1	0	-1	-1	1	0	0	-1	0	0	0	1	0	-1	-1	1	-1	-1	0	0	0	0	0	0	1	0	0	0	-1
Bin236	2	2.095	2.105	0.01	1	-1	0	0	0	1	1	0	-1	-1	0	0	1	1	0	-1	1	0	-1	-1	1	0	0	-1	0	0	0	1	0	-1	-1	1	-1	-1	0	0	0	0	0	0	1	0	0	0	-1
Bin237	2	2.105	2.571	0.466	1	-1	0	0	0	1	1	0	-1	-1	0	0	1	1	0	-1	1	0	0	-1	1	0	0	-1	0	0	0	1	0	-1	-1	1	-1	-1	0	0	0	0	0	0	1	0	0	0	-1
Bin238	2	2.571	2.647	0.076	1	-1	0	0	0	1	1	0	-1	-1	0	0	1	1	0	-1	1	0	0	-1	1	0	0	-1	0	0	0	1	0	-1	-1	1	-1	-1	0	0	0	0	0	0	1	0	0	0	-1
Bin239	2	2.647	2.789	0.142	1	-1	0	0	0	1	1	0	-1	-1	0	0	1	1	0	-1	1	0	0	-1	1	0	0	-1	0	0	0	1	0	-1	-1	1	-1	-1	0	0	0	0	0	0	1	0	0	0	-1
Bin240	2	2.789	2.828	0.039	1	-1	0	0	0	1	1	0	-1	-1	0	0	1	1	0	-1	1	0	0	-1	1	0	0	-1	0	0	0	1	0	-1	-1	1	-1	-1	1	0	0	0	0	0	1	0	0	0	-1
Bin241	2	2.828	3.15	0.323	1	-1	1	0	0	1	1	0	-1	-1	0	0	1	1	0	-1	1	0	0	-1	1	0	0	-1	0	0	0	1	0	-1	0	1	-1	-1	1	0	0	0	0	0	1	0	0	0	-1
Bin242	2	3.15	3.227	0.077	1	-1	1	0	0	1	1	0	-1	-1	0	0	1	1	0	-1	1	0	0	-1	1	0	0	-1	0	0	0	0	0	-1	0	1	-1	-1	1	0	0	0	0	0	1	0	0	0	-1
Bin243	2	3.227	3.493	0.266	1	-1	1	0	0	1	1	0	-1	-1	0	0	1	1	0	-1	1	0	0	-1	1	0	0	-1	0	0	0	0	0	-1	0	1	-1	-1	0	0	0	0	0	0	1	0	0	0	-1
Bin244	2	3.493	4.021	0.528	1	0	1	0	0	1	1	0	-1	1	0	0	1	1	1	-1	1	1	1	-1	1	0	-1	-1	0	0	1	0	0	0	0	1	-1	-1	0	1	0	0	1	0	1	0	1	0	0
Bin245	2	4.021	4.18	0.159	1	0	1	0	0	1	1	0	0	1	0	0	1	1	1	-1	1	1	1	-1	1	0	-1	-1	0	0	1	0	0	0	0	1	-1	-1	0	1	0	0	1	0	1	0	1	0	0
Bin246	2	4.18	4.263	0.083	1	0	1	0	0	1	1	0	0	1	0	0	1	1	1	-1	1	1	1	-1	1	0	-1	-1	0	0	1	0	0	0	0	1	-1	-1	0	1	0	0	1	0	1	0	1	0	0
Bin247	2	4.263	4.367	0.104	1	1	1	0	0	1	1	0	0	1	0	0	1	1	1	-1	1	1	1	-1	1	0	-1	-1	0	0	1	0	0	0	0	1	-1	-1	0	1	0	0	1	0	1	0	1	0	0
Bin248	2	4.367	4.604	0.237	1	1	1	0	0	1	1	0	0	1	0	0	0	1	1	-1	1	1	1	-1	1	0	-1	-1	0	0	1	0	0	0	0	1	-1	-1	0	1	0	0	1	0	1	0	1	0	1
Bin249	2	4.604	4.749	0.144	1	1	1	0	0	1	1	0	0	1	-1	0	0	1	1	-1	1	1	1	-1	1	1	-1	-1	0	0	1	0	0	0	0	1	-1	-1	0	0	0	0	1	0	1	0	1	0	1
Bin250	2	4.749	4.88	0.131	1	1	1	0	0	1	1	0	0	1	-1	0	0	1	1	-1	1	1	1	-1	1	1	-1	-1	0	0	1	0	0	0	0	1	-1	-1	1	0	0	0	1	0	1	0	1	0	1
Bin251	2	4.88	4.993	0.112	1	1	1	0	0	1	0	0	0	1	-1	0	0	1	1	-1	1	1	1	-1	1	1	-1	-1	0	0	1	0	0	0	0	1	-1	-1	1	1	1	0	1	0	1	-1	1	0	1
Bin252	2	4.993	5.065	0.072	1	1	1	0	0	1	0	0	0	1	-1	0	0	1	1	-1	1	1	1	-1	1	1	-1	-1	0	0	1	0	0	0	0	1	-1	-1	1	1	1	0	1	0	1	-1	1	0	1
Bin253	2	5.065	5.399	0.333	1	1	1	0	0	1	0	0	0	1	-1	0	0	1	1	-1	1	1	1	-1	1	1	-1	-1	0	0	0	0	0	0	0	1	-1	-1	1	1	1	0	1	0	1	-1	1	0	1
Bin254	2	5.399	5.897	0.498	1	1	1	0	0	1	0	0	0	1	-1	0	0	1	1	-1	1	1	1	-1	0	1	-1	0	0	0	0	0	0	0	0	0	-1	-1	1	0	0	1	1	0	1	-1	0	0	1
Bin255	2	5.897	6.087	0.19	1	1	1	0	0	1	0	0	0	1	-1	0	0	1	1	-1	1	1	1	-1	0	1	-1	0	0	0	0	0	0	0	0	0	-1	-1	1	0	0	1	1	0	1	-1	0	1	1
Bin256	2	6.087	6.236	0.149	1	1	1	0	0	1	0	0	0	1	-1	0	0	1	1	-1	1	1	1	-1	0	1	-1	0	0	0	0	0	0	0	0	0	-1	-1	1	0	0	1	1	0	1	-1	0	1	1
Bin257	2	6.236	6.387	0.152	1	1	1	0	0	1	0	0	0	1	-1	0	0	1	1	-1	1	1	1	-1	0	1	-1	0	0	0	0	0	0	0	0	0	-1	-1	1	0	0	1	1	0	1	-1	0	1	1
Bin258	2	6.387	6.823	0.436	0	1	1	0	0	1	0	0	0	1	-1	0	0	0	1	-1	1	1	1	-1	0	1	-1	0	0	0	0	0	0	0	0	-1	-1	-1	1	0	0	1	1	0	1	-1	0	1	1
Bin259	2	6.823	7.029	0.206	0	1	1	0	0	0	0	1	0	1	-1	0	0	0	0	-1	1	1	1	-1	0	1	-1	1	0	0	0	0	0	0	0	-1	0	-1	0	0	0	1	1	0	1	-1	0	1	1
Bin260	2	7.029	7.068	0.038	0	1	1	0	0	0	0	1	0	1	-1	0	0	0	0	-1	0	1	1	-1	0	1	-1	1	0	0	0	-1	0	0	0	-1	0	-1	0	0	0	1	1	0	1	-1	0	1	1
Bin261	2	7.068	7.267	0.199	0	1	1	0	0	0	0	0	0	1	-1	0	0	0	0	-1	0	1	1	-1	0	1	-1	1	0	0	0	-1	0	0	0	-1	0	-1	0	0	0	1	1	0	1	-1	0	1	1
Bin262	2	7.267	7.364	0.097	0	1	1	0	0	0	0	0	0	1	-1	0	0	0	0	-1	0	1	1	-1	0	1	-1	1	0	0	0	-1	0	0	0	-1	0	-1	0	0	0	1	1	0	1	-1	0	1	1
Bin263	2	7.364	7.59	0.227	0	1	1	0	0	0	0	-1	0	1	-1	0	0	0	0	-1	0	1	1	0	0	1	-1	1	0	0	0	-1	0	-1	0	-1	-1	0	0	0	1	0	1	0	1	0	0	1	1
Bin264	2	7.59	7.838	0.248	0	1	1	0	0	0	0	-1	0	1	-1	0	0	0	0	-1	0	1	1	0	0	1	-1	1	0	0	0	-1	0	-1	0	-1	-1	0	0	0	1	0	1	0	1	0	0	1	1
Bin265	2	7.838	8.015	0.177	0	1	1	0	0	0	0	-1	0	1	-1	0	0	0	1	-1	0	1	1	0	0	1	-1	1	0	0	0	-1	0	-1	0	-1	-1	0	0	0	1	0	1	0	1	0	0	1	1
Bin266	2	8.015	8.72	0.705	0	1	1	0	0	0	0	-1	0	1	-1	0	0	0	1	-1	0	1	1	0	0	1	-1	1	0	0	0	-1	0	-1	0	-1	-1	0	0	0	1	1	1	0	1	0	0	1	1
Bin267	2	8.72	8.81	0.09	0	1	1	0	0	0	0	-1	0	1	-1	-1	0	0	1	-1	0	1	1	0	0	1	-1	1	0	0	0	-1	0	-1	0	-1	-1	0	0	0	1	1	1	0	1	0	0	0	1
Bin268	2	8.81	8.897	0.087	0	1	1	0	0	0	0	-1	0	1	-1	-1	0	0	1	-1	0	1	1	0	0	1	-1	1	0	0	0	-1	0	-1	0	-1	-1	0	0	0	1	1	1	0	1	0	0	0	1
Bin269	2	8.897	8.999	0.102	0	1	1	0	0	0	0	-1	0	1	-1	-1	0	0	1	-1	0	1	1	0	0	1	-1	1	0	0	0	-1	0	-1	0	-1	-1	0	-1	0	1	1	1	0	1	0	0	0	1
Bin270	2	8.999	9.141	0.142	0	1	1	0	0	0	0	-1	0	1	-1	-1	0	0	1	-1	0	1	1	0	0	1	-1	1	0	0	0	-1	0	-1	0	-1	-1	0	-1	0	1	1	1	0	1	0	0	0	1
Bin271	2	9.141	9.457	0.317	0	1	1	0	0	0	0	-1	0	1	-1	-1	0	0	1	-1	0	0	1	0	0	1	-1	1	0	0	0	-1	0	-1	0	-1	-1	0	-1	0	1	1	1	1	1	0	0	0	1
Bin272	2	9.457	9.598	0.141	0	1	1	0	0	0	0	-1	0	1	-1	-1	0	0	1	-1	0	0	1	0	0	1	-1	1	0	0	0	-1	0	-1	0	-1	-1	0	-1	0	1	1	1	1	1	0	0	0	1
Bin273	2	9.598	9.924	0.326	0	1	1	0	0	0	0	-1	0	1	-1	-1	0	0	1	-1	0	0	1	0	0	1	-1	1	0	0	0	-1	0	-1	0	-1	-1	0	-1	0	1	1	1	1	1	0	0	0	1
Bin274	2	9.924	10.189	0.266	0	1	1	0	0	0	0	-1	0	1	-1	-1	0	0	1	-1	0	0	1	0	0	1	-1	1	0	0	0	-1	0	-1	0	-1	-1	0	-1	0	1	1	1	1	1	0	0	0	1
Bin275	2	10.189	10.748	0.558	0	1	1	0	0	0	0	-1	0	1	-1	-1	0	0	1	-1	0	0	1	0	0	1	-1	1	0	0	0	-1	0	-1	0	-1	-1	0	0	0	1	1	1	1	1	0	0	0	1
Bin276	2	10.748	11.096	0.348	0	1	0	0	0	0	0	-1	0	1	-1	-1	0	0	1	-1	0	0	1	0	0	1	-1	1	0	0	0	-1	0	-1	0	-1	0	-1	0	0	1	1	1	1	1	0	0	0	1
Bin277	2	11.096	12.036	0.94	0	1	0	0	0	0	0	-1	0	0	-1	-1	0	0	1	-1	0	0	1	0	0	1	-1	1	0	0	0	-1	0	-1	0	-1	0	-1	0	0	1	1	1	1	1	0	0	0	1
Bin278	2	12.036	12.101	0.065	0	1	0	0	0	0	0	-1	0	0	-1	-1	0	0	1	-1	0	0	1	0	0	1	-1	1	0	0	0	-1	0	-1	0	-1	0	-1	0	0	1	1	1	1	1	0	0	0	1
Bin279	2	12.101	15.858	3.757	0	1	0	1	0	0	0	-1	0	0	-1	-1	0	0	1	-1	0	1	1	0	-1	1	-1	0	1	0	0	-1	0	-1	0	-1	0	0	0	0	1	1	1	1	1	0	1	0	1
Bin280	2	15.858	15.88	0.022	-1	1	0	1	0	0	0	-1	0	0	-1	-1	0	0	1	-1	0	1	1	0	-1	1	-1	0	1	0	0	-1	0	-1	0	-1	0	0	0	0	1	1	1	1	1	0	1	0	1
Bin281	2	15.88	16.087	0.207	-1	1	0	1	0	0	0	-1	0	0	-1	-1	0	0	1	-1	0	1	1	0	-1	1	-1	0	1	0	0	-1	0	-1	0	-1	0	0	0	0	1	1	1	1	1	0	1	0	1
Bin282	2	16.087	16.147	0.06	0	1	0	1	0	0	0	-1	0	0	-1	-1	0	0	1	-1	0	1	1	0	-1	1	-1	0	1	0	0	-1	0	-1	0	-1	0	0	0	0	1	1	1	1	1	0	1	0	1
Bin283	2	16.147	16.202	0.055	0	1	0	1	0	0	0	-1	0	0	-1	-1	0	1	1	-1	0	1	1	0	-1	1	-1	0	1	0	0	-1	0	-1	0	-1	0	0	0	0	1	1	1	1	1	0	1	0	1
Bin284	2	16.202	16.454	0.252	0	1	0	1	0	0	0	-1	0	0	-1	-1	0	1	1	-1	0	0	1	0	-1	1	-1	0	1	0	0	-1	0	-1	0	-1	0	0	0	0	1	1	1	1	1	0	1	0	1
Bin285	2	16.454	16.549	0.096	0	1	0	1	0	0	0	-1	0	0	-1	-1	0	1	1	-1	0	0	1	0	-1	1	-1	0	1	0	0	-1	0	-1	0	-1	0	0	0	0	1	1	1	1	1	0	1	0	0
Bin286	2	16.549	18.065	1.515	0	1	0	1	0	0	0	-1	0	0	-1	-1	0	1	1	-1	0	0	1	0	-1	1	-1	0	1	0	0	-1	0	-1	0	-1	0	0	0	0	1	1	1	1	1	0	1	0	0
Bin287	2	18.065	18.126	0.062	0	1	0	1	0	0	0	-1	0	0	-1	-1	1	1	1	-1	0	0	1	0	-1	1	-1	0	1	0	0	-1	0	-1	0	-1	0	0	0	0	1	1	1	1	1	0	1	0	0
Bin288	2	18.126	18.461	0.335	0	1	0	1	0	1	0	-1	0	0	-1	-1	1	1	1	-1	0	0	1	0	-1	1	-1	0	1	0	0	-1	0	-1	0	-1	0	0	0	0	1	1	1	1	1	0	1	0	0
Bin289	2	18.461	18.525	0.063	0	1	0	1	0	1	0	-1	0	0	-1	-1	0	1	1	-1	0	0	1	0	-1	1	-1	0	1	0	0	-1	0	-1	0	-1	0	0	0	0	1	1	1	1	1	0	1	0	0
Bin290	2	18.525	18.638	0.113	0	1	0	1	0	1	0	-1	0	0	-1	-1	0	1	1	-1	0	0	1	0	-1	1	-1	0	1	0	0	-1	0	-1	0	-1	0	0	0	0	1	1	1	1	1	0	1	0	0
Bin291	2	18.638	18.691	0.053	0	1	0	1	0	1	0	-1	0	0	-1	-1	0	1	1	-1	0	0	1	0	-1	1	-1	0	1	0	0	-1	0	-1	0	-1	0	0	0	0	1	1	1	1	1	0	1	0	0
Bin292	2	18.691	18.744	0.053	0	1	0	1	0	1	0	-1	0	0	-1	-1	0	1	1	-1	0	0	1	0	-1	1	-1	0	1	0	0	-1	0	-1	0	-1	0	0	0	0	1	1	1	1	1	0	1	0	0
Bin293	2	18.744	18.803	0.059	0	1	0	1	0	1	0	-1	0	0	-1	-1	0	1	1	-1	0	0	1	0	-1	1	-1	0	1	0	0	-1	0	-1	0	-1	0	0	0	0	1	1	1	1	1	0	1	0	0
Bin294	2	18.803	19.068	0.265	0	1	0	1	0	1	0	-1	0	0	-1	-1	0	1	1	-1	0	0	1	0	-1	1	-1	0	0	0	0	-1	0	-1	0	-1	0	0	0	0	1	1	1	1	0	0	1	0	0
Bin295	2	19.068	19.192	0.124	0	1	0	1	1	1	0	-1	0	0	-1	-1	0	1	1	-1	1	0	1	0	-1	1	-1	0	0	0	0	-1	0	-1	0	-1	0	0	0	0	0	1	1	1	0	0	1	0	0
Bin296	2	19.192	19.233	0.041	0	1	0	1	1	1	0	-1	0	0	-1	-1	0	1	1	-1	1	0	1	0	-1	1	-1	0	0	0	0	-1	0	-1	0	-1	0	0	0	0	0	1	1	1	0	0	1	0	0
Bin297	2	19.233	19.299	0.067	0	1	0	1	1	1	0	-1	0	0	-1	-1	0	1	1	-1	1	0	1	0	-1	1	-1	0	0	0	0	-1	0	-1	0	-1	0	0	0	0	0	1	1	1	0	0	1	0	0
Bin298	2	19.299	19.497	0.197	0	1	0	1	1	1	0	-1	0	0	-1	-1	0	1	1	-1	1	0	1	0	-1	1	-1	0	0	0	0	-1	0	-1	0	-1	0	0	0	0	0	1	1	1	0	0	1	0	0
Bin299	2	19.497	19.568	0.071	0	1	0	1	1	1	0	-1	0	0	-1	-1	0	1	1	-1	1	0	1	0	-1	1	-1	0	0	0	0	-1	0	-1	0	-1	0	0	0	0	0	1	1	1	0	0	1	0	0
Bin300	2	19.568	19.645	0.076	0	1	0	1	1	1	0	-1	0	0	-1	-1	0	1	0	-1	1	0	1	0	-1	1	-1	0	0	0	0	-1	0	-1	0	-1	0	0	0	0	0	1	1	1	0	0	1	0	0
Bin301	2	19.645	19.671	0.026	0	1	0	1	1	1	0	-1	0	0	-1	-1	0	1	0	-1	1	0	1	0	-1	1	-1	0	0	0	0	-1	0	-1	0	-1	0	0	0	0	0	1	1	1	0	0	1	0	0
Bin302	2	19.671	19.749	0.078	0	1	0	1	1	1	0	-1	0	0	-1	-1	0	1	0	-1	1	0	1	0	-1	1	-1	0	0	0	0	-1	0	-1	0	-1	0	0	0	0	0	1	1	1	0	0	1	0	0
Bin303	2	19.749	19.857	0.108	0	1	0	1	1	1	0	-1	0	0	-1	-1	0	1	0	0	1	0	1	0	-1	1	-1	0	0	0	0	-1	0	-1	0	-1	0	0	0	0	0	1	1	1	0	0	1	0	0
Bin304	2	19.857	19.971	0.114	0	1	0	1	1	1	0	-1	0	0	-1	-1	0	1	0	0	1	0	1	0	-1	1	-1	0	0	0	0	-1	0	-1	0	-1	0	0	0	0	0	1	1	1	0	0	1	0	0
Bin305	2	19.971	20.008	0.037	0	1	0	1	1	0	0	-1	0	0	-1	-1	0	1	0	0	1	0	1	0	-1	1	-1	0	0	0	0	-1	0	-1	0	-1	0	0	0	0	0	1	1	1	1	0	1	0	0
Bin306	2	20.008	20.057	0.049	0	1	0	1	1	0	0	-1	0	0	-1	-1	0	1	0	0	1	0	1	0	-1	1	-1	0	0	0	0	-1	0	-1	0	-1	0	0	0	0	0	1	0	1	1	0	1	0	0
Bin307	2	20.057	20.102	0.045	0	1	0	1	1	0	0	-1	0	0	-1	-1	0	1	0	0	1	0	1	0	-1	1	-1	0	0	0	0	-1	0	-1	0	-1	0	0	0	0	0	1	0	1	1	0	1	0	0
Bin308	2	20.102	20.278	0.176	0	1	0	1	1	0	0	-1	0	0	-1	-1	0	1	0	0	1	0	1	-1	-1	1	0	0	0	0	0	-1	0	-1	0	-1	0	0	0	0	0	1	0	1	1	0	1	0	0
Bin309	2	20.278	20.52	0.242	0	1	0	1	1	0	0	-1	0	0	-1	-1	1	1	0	0	1	0	1	-1	-1	1	0	0	0	0	0	-1	0	-1	0	-1	0	0	0	0	0	1	0	1	1	0	1	0	0
Bin310	2	20.52	20.669	0.149	0	1	0	1	1	0	0	-1	0	0	-1	-1	1	1	0	0	1	0	1	-1	-1	1	0	0	0	0	0	-1	0	-1	0	-1	0	0	0	0	0	1	0	1	1	0	1	0	0
Bin311	2	20.669	28.616	7.947	1	-1	1	-1	1	0	1	1	1	1	0	0	1	0	-1	0	1	0	1	0	0	1	0	1	-1	0	0	-1	0	-1	-1	0	1	1	0	0	-1	0	0	1	1	0	0	0	1
Bin312	2	28.616	28.725	0.109	1	-1	1	-1	1	0	1	1	1	1	0	0	1	0	-1	0	1	0	1	0	0	1	0	1	-1	0	0	-1	0	-1	-1	1	1	1	0	0	-1	0	0	1	1	0	0	0	1
Bin313	2	28.725	29.189	0.464	1	-1	1	-1	1	0	1	1	1	1	0	0	1	0	-1	0	1	0	1	0	0	0	0	1	-1	0	0	-1	0	-1	-1	1	1	1	0	0	-1	0	0	1	1	0	0	0	1
Bin314	2	29.189	29.397	0.208	1	-1	1	-1	1	0	1	1	0	1	0	-1	1	0	-1	0	1	0	1	0	0	-1	0	1	-1	0	0	-1	0	-1	-1	1	1	1	0	0	-1	-1	0	1	1	0	0	0	0
Bin315	2	29.397	29.443	0.046	1	-1	1	-1	1	0	1	1	0	1	0	-1	1	0	-1	0	1	0	1	0	0	-1	0	1	-1	0	0	-1	0	-1	-1	1	1	1	0	0	-1	-1	0	1	1	0	0	0	0
Bin316	2	29.443	29.587	0.145	1	-1	1	-1	1	0	1	1	0	1	0	-1	1	0	-1	0	1	0	1	0	0	-1	0	1	-1	0	0	-1	-1	-1	-1	1	1	1	0	0	-1	-1	0	1	1	0	0	0	0
Bin317	2	29.587	29.999	0.412	1	-1	1	-1	1	0	1	1	0	1	0	-1	1	0	-1	0	1	0	1	0	0	-1	0	1	-1	0	0	-1	-1	-1	-1	1	1	1	0	0	-1	-1	0	1	1	0	0	0	0
Bin318	2	29.999	30.565	0.566	1	0	1	-1	1	0	1	1	0	1	0	-1	1	0	-1	0	1	0	1	0	0	-1	0	1	-1	0	0	-1	-1	-1	0	1	1	1	0	0	-1	-1	0	1	1	0	0	0	0
Bin319	2	30.565	30.614	0.049	1	0	1	-1	1	0	1	1	0	1	0	-1	1	0	-1	0	1	0	1	0	0	-1	0	1	-1	0	0	0	-1	-1	0	1	1	1	0	0	-1	-1	0	1	1	0	0	0	0
Bin320	2	30.614	30.76	0.146	1	0	1	-1	1	0	1	1	0	1	0	-1	1	0	-1	0	1	0	1	0	1	-1	0	1	-1	0	0	0	-1	-1	0	1	1	1	0	0	-1	-1	0	1	1	0	0	0	0
Bin321	2	30.76	30.786	0.026	1	0	1	-1	1	0	1	1	0	0	0	-1	1	0	-1	0	1	0	1	0	1	-1	0	1	-1	0	0	0	-1	-1	0	1	1	1	0	0	-1	-1	0	1	1	0	0	0	0
Bin322	2	30.786	31.059	0.274	1	0	1	-1	1	0	1	0	0	0	0	-1	1	0	-1	0	1	0	1	0	1	-1	0	1	-1	0	0	0	-1	-1	0	1	1	1	0	0	-1	-1	0	1	1	-1	0	0	0
Bin323	2	31.059	31.209	0.15	0	0	1	-1	1	0	0	0	0	1	0	-1	1	0	-1	0	1	0	1	0	1	-1	0	1	-1	0	0	0	-1	0	0	1	1	1	0	0	1	-1	0	1	1	-1	0	0	0
Bin324	2	31.209	31.251	0.042	0	0	1	-1	1	0	0	-1	0	1	0	-1	1	0	-1	0	1	0	1	0	1	-1	0	1	-1	0	0	0	-1	0	0	1	1	0	0	0	1	-1	0	1	1	-1	0	0	0
Bin325	2	31.251	31.389	0.138	0	0	1	-1	1	0	0	-1	0	1	0	-1	1	0	-1	0	1	0	1	0	1	-1	0	1	-1	0	0	0	-1	0	0	1	1	0	0	0	1	-1	0	1	1	-1	0	0	0
Bin326	2	31.389	31.533	0.144	0	0	1	-1	1	0	0	-1	0	1	0	-1	1	0	-1	0	1	0	1	0	1	-1	0	1	-1	0	0	0	-1	0	0	0	1	0	0	0	1	-1	0	1	1	-1	0	0	0
Bin327	2	31.533	31.543	0.01	0	0	1	-1	1	0	0	-1	0	1	0	-1	1	0	-1	0	1	0	1	0	1	-1	0	1	-1	0	0	0	-1	0	0	0	1	0	0	0	1	-1	0	1	1	-1	0	0	0
Bin328	2	31.543	31.596	0.053	0	0	1	-1	1	0	0	0	0	1	0	-1	1	0	-1	0	1	0	1	0	1	-1	0	1	-1	0	0	0	-1	0	0	0	1	0	0	0	1	-1	0	1	1	-1	0	0	0
Bin329	2	31.596	31.646	0.05	0	0	1	-1	1	0	0	0	0	1	0	-1	1	0	-1	0	1	0	1	0	1	0	0	1	-1	0	0	0	-1	0	0	0	1	0	0	0	1	-1	0	1	1	-1	0	0	0
Bin330	2	31.646	31.984	0.338	0	0	1	-1	1	0	0	0	0	1	0	-1	1	0	-1	0	1	0	1	0	1	0	0	1	-1	0	0	0	-1	0	0	0	1	0	0	0	1	-1	0	1	1	-1	0	0	0
Bin331	2	31.984	32.263	0.279	0	0	1	-1	1	0	0	0	-1	1	0	-1	1	0	-1	0	1	0	1	0	1	0	0	1	-1	0	0	0	-1	0	0	0	1	0	0	0	1	-1	0	1	1	-1	0	0	0
Bin332	2	32.263	33.446	1.184	0	0	1	-1	1	0	-1	0	-1	1	0	-1	1	0	-1	0	1	0	1	0	1	0	0	1	-1	0	0	0	0	0	0	0	1	0	0	0	1	-1	0	-1	1	-1	-1	0	0
Bin333	2	33.446	33.745	0.299	0	0	1	-1	0	0	-1	-1	0	1	0	0	1	0	-1	0	0	0	1	0	0	-1	0	1	-1	0	0	0	0	0	1	0	1	0	0	0	1	-1	0	-1	1	-1	-1	0	0
Bin334	2	33.745	33.758	0.013	0	0	1	-1	0	0	-1	-1	0	1	0	0	1	0	-1	0	0	0	1	0	0	-1	0	1	-1	0	0	0	0	0	1	0	1	0	0	0	1	-1	0	-1	1	-1	-1	0	0
Bin335	2	33.758	33.991	0.233	0	0	1	-1	0	0	-1	-1	0	0	0	0	0	0	-1	0	0	-1	1	0	0	-1	0	1	-1	0	0	0	0	0	1	0	1	0	0	0	1	0	1	-1	1	-1	-1	0	0
Bin336	2	33.991	34.167	0.175	0	0	1	-1	0	0	-1	-1	1	0	0	0	0	0	0	0	0	-1	1	0	0	-1	0	1	-1	0	0	0	1	0	1	0	1	0	-1	1	1	0	1	0	1	-1	-1	0	0
Bin337	2	34.167	34.293	0.126	0	0	1	-1	0	0	-1	-1	1	0	0	0	0	0	0	0	0	-1	1	0	0	-1	0	1	-1	0	0	0	1	0	1	0	1	0	-1	0	1	0	1	0	1	-1	-1	0	0
Bin338	2	34.293	34.34	0.048	0	0	1	-1	0	0	-1	-1	1	0	0	0	0	0	0	0	0	-1	1	0	0	-1	0	1	-1	0	0	0	1	0	1	0	1	0	-1	0	1	0	1	0	1	-1	-1	0	0
Bin339	2	34.34	34.387	0.046	0	0	1	-1	0	0	-1	-1	1	0	0	0	0	0	0	0	0	-1	1	0	0	-1	0	1	-1	0	0	0	1	0	1	0	1	0	-1	0	1	0	1	0	1	-1	-1	0	0
Bin340	2	34.387	34.472	0.085	0	0	1	-1	0	0	-1	-1	1	0	0	0	0	0	0	0	0	-1	1	0	0	-1	0	1	-1	0	0	0	1	0	1	0	1	0	-1	1	1	0	1	0	1	-1	-1	0	0
Bin341	2	34.472	34.503	0.032	0	0	1	-1	0	0	-1	-1	1	0	0	0	1	0	0	0	0	-1	1	0	0	-1	0	1	-1	0	0	0	1	0	1	0	1	0	-1	1	1	0	1	0	1	-1	-1	0	0
Bin342	2	34.503	34.585	0.082	0	0	1	-1	0	0	-1	-1	1	0	0	0	0	0	0	0	0	-1	1	0	0	-1	0	1	-1	0	0	0	1	0	1	0	1	0	-1	1	1	0	1	0	1	-1	-1	0	0
Bin343	2	34.585	34.738	0.152	0	0	1	-1	0	0	-1	-1	1	0	0	0	0	0	0	0	0	-1	1	0	0	-1	0	1	-1	0	0	0	1	0	1	0	1	0	-1	1	1	0	1	0	1	-1	-1	0	0
Bin344	2	34.738	34.863	0.125	0	0	1	-1	0	0	0	0	1	1	1	0	0	0	0	1	1	0	1	0	0	-1	-1	1	-1	0	0	0	1	0	1	0	1	0	-1	1	1	0	1	0	1	-1	-1	0	0
Bin345	2	34.863	34.973	0.111	0	0	1	-1	0	0	0	0	0	1	1	0	0	0	0	1	1	0	1	0	0	-1	-1	1	-1	0	0	0	1	0	1	0	1	0	-1	1	1	0	1	0	1	-1	-1	0	0
Bin346	2	34.973	35.103	0.13	0	0	1	-1	0	0	0	0	0	1	0	0	0	0	0	1	1	0	1	0	0	-1	-1	1	-1	0	0	0	1	0	1	0	1	0	-1	1	1	0	1	0	1	-1	-1	0	0
Bin347	2	35.103	35.129	0.026	0	0	1	-1	0	0	0	0	0	1	0	0	0	0	0	1	1	0	1	1	0	-1	-1	1	-1	0	0	0	1	0	1	0	1	0	-1	1	1	0	1	0	1	-1	-1	0	0
Bin348	2	35.129	35.154	0.025	0	0	1	-1	0	0	0	0	0	1	0	0	1	0	0	0	1	0	1	1	0	-1	-1	1	-1	0	0	0	1	0	1	0	1	0	-1	1	1	0	1	0	1	-1	-1	0	0
Bin349	2	35.154	35.209	0.055	0	0	1	-1	0	0	0	0	0	1	0	0	0	0	0	0	1	0	1	1	0	-1	-1	1	-1	0	0	0	1	0	1	0	1	0	-1	1	1	0	1	0	1	-1	-1	0	0
Bin350	2	35.209	35.244	0.035	0	0	1	-1	0	0	0	0	0	1	0	0	0	0	0	0	1	0	1	1	0	-1	-1	1	-1	0	0	0	1	0	1	0	1	0	-1	1	1	0	1	0	1	-1	-1	0	0
Bin351	2	35.244	35.323	0.079	0	0	1	-1	0	0	0	0	1	1	0	0	0	0	0	0	1	0	1	1	0	-1	-1	1	-1	0	0	0	1	0	1	0	1	0	-1	1	1	1	1	0	1	-1	-1	0	0
Bin352	2	35.323	35.378	0.055	0	0	1	-1	0	0	0	0	1	1	0	0	0	0	0	0	1	0	1	1	0	-1	-1	1	-1	0	0	0	1	0	1	0	1	0	-1	1	1	1	1	0	1	-1	-1	0	0
Bin353	2	35.378	35.427	0.048	0	0	1	-1	0	0	0	0	1	1	0	0	0	0	0	1	1	0	1	1	0	-1	-1	1	-1	1	0	0	1	0	1	1	1	0	-1	1	1	1	1	0	1	-1	-1	0	0
Bin354	2	35.427	35.705	0.279	0	0	1	-1	0	0	0	0	1	1	0	0	0	0	0	1	1	0	1	1	0	-1	0	1	-1	1	0	0	1	0	1	1	1	0	-1	1	1	1	1	0	1	-1	-1	0	0
Bin355	2	35.705	35.749	0.044	0	0	1	-1	0	0	0	0	1	1	0	0	0	0	0	1	1	0	1	1	0	-1	0	1	-1	1	0	0	1	0	1	1	1	0	-1	1	1	1	1	0	1	-1	-1	0	0
Bin356	2	35.749	35.93	0.181	0	0	1	-1	0	0	0	0	1	1	0	0	0	0	0	1	1	0	1	1	0	-1	0	1	-1	1	0	0	1	0	1	1	1	0	-1	1	1	1	1	0	1	-1	-1	0	0
Bin357	3	0	0.265	0.265	-1	0	0	-1	0	-1	-1	1	-1	-1	0	0	1	0	0	1	0	-1	1	-1	0	-1	0	0	0	0	0	0	0	0	-1	-1	1	1	0	1	-1	1	1	0	0	0	1	0	1
Bin358	3	0.265	0.367	0.102	-1	0	0	-1	0	-1	-1	1	-1	-1	0	0	1	0	0	1	0	-1	1	-1	0	-1	0	0	1	0	0	0	0	0	-1	-1	1	1	0	1	-1	1	1	0	0	0	1	0	1
Bin359	3	0.367	0.529	0.162	-1	0	0	-1	0	-1	-1	1	-1	-1	0	0	1	0	0	1	0	-1	1	-1	0	-1	0	0	1	0	0	1	0	0	-1	-1	1	1	0	1	-1	1	1	0	0	0	1	0	1
Bin360	3	0.529	1.115	0.586	-1	0	0	-1	0	-1	-1	1	-1	-1	0	-1	1	0	0	1	0	-1	1	-1	0	-1	0	0	1	0	0	1	0	0	-1	-1	1	1	0	0	-1	1	0	0	0	0	1	0	1
Bin361	3	1.115	1.843	0.727	0	0	0	-1	0	-1	-1	1	-1	-1	0	-1	1	0	0	0	0	-1	1	0	0	-1	0	0	1	1	-1	-1	-1	0	0	-1	1	1	0	0	-1	0	0	-1	0	1	0	0	1
Bin362	3	1.843	1.875	0.032	0	0	0	-1	0	-1	-1	1	-1	-1	0	-1	1	0	0	0	0	-1	1	0	0	-1	0	0	1	1	-1	-1	-1	1	0	-1	1	1	0	0	-1	0	0	-1	0	1	0	0	1
Bin363	3	1.875	2.096	0.221	0	0	0	-1	0	-1	-1	1	-1	-1	0	-1	1	0	0	0	0	-1	1	0	0	-1	0	0	1	1	-1	-1	-1	1	0	-1	1	1	0	1	-1	0	0	-1	0	1	0	0	1
Bin364	3	2.096	2.159	0.063	0	0	0	-1	0	0	-1	1	-1	-1	0	-1	1	0	0	0	0	-1	1	0	0	-1	0	0	1	1	-1	0	-1	1	0	-1	1	1	0	1	-1	0	0	-1	0	1	0	0	1
Bin365	3	2.159	2.213	0.053	0	0	0	-1	0	0	-1	1	-1	-1	0	-1	1	0	0	0	0	-1	1	0	0	-1	0	0	1	1	-1	0	-1	1	0	-1	1	1	0	1	-1	0	0	-1	0	1	0	0	1
Bin366	3	2.213	2.329	0.116	0	0	0	-1	0	0	-1	1	-1	-1	1	-1	1	0	0	0	0	-1	1	0	1	-1	0	0	0	1	-1	0	-1	1	0	-1	1	0	0	1	-1	0	0	-1	0	1	0	0	1
Bin367	3	2.329	2.512	0.183	0	0	0	-1	0	0	-1	1	-1	-1	1	-1	1	0	0	0	0	-1	1	0	1	-1	0	0	0	1	-1	0	-1	1	0	-1	1	0	0	1	-1	0	0	-1	0	1	0	1	1
Bin368	3	2.512	2.639	0.127	0	0	0	-1	0	0	-1	1	-1	-1	1	-1	1	0	0	0	0	-1	1	0	1	-1	0	0	0	1	-1	0	-1	1	0	-1	1	0	0	1	-1	0	0	-1	0	1	0	1	1
Bin369	3	2.639	2.72	0.081	0	0	0	-1	0	0	-1	1	-1	-1	1	-1	1	1	0	0	0	-1	1	0	1	-1	0	0	0	1	-1	0	-1	1	0	-1	1	0	0	1	-1	0	0	0	0	1	0	1	1
Bin370	3	2.72	3.127	0.407	0	0	0	-1	0	0	-1	1	-1	-1	1	-1	1	1	0	0	0	-1	1	0	1	-1	0	0	0	1	-1	0	-1	1	0	-1	1	0	0	1	-1	0	0	0	0	1	0	1	1
Bin371	3	3.127	3.223	0.096	0	0	0	-1	0	0	-1	1	-1	-1	1	-1	1	1	0	0	0	-1	1	0	1	-1	0	0	0	1	-1	0	-1	1	0	-1	1	0	0	1	-1	0	0	0	0	1	1	1	1
Bin372	3	3.223	3.277	0.054	0	0	0	-1	0	0	-1	1	-1	-1	1	0	1	1	0	0	0	-1	1	0	1	-1	0	1	0	1	-1	0	-1	1	0	-1	1	0	0	1	-1	0	1	0	0	1	1	1	1
Bin373	3	3.277	3.342	0.065	0	0	0	-1	0	0	-1	1	-1	-1	1	0	1	1	0	0	0	-1	1	0	1	-1	0	1	0	1	-1	0	-1	1	0	-1	1	0	0	1	-1	0	1	0	0	1	1	1	1
Bin374	3	3.342	3.481	0.139	0	0	0	-1	0	0	-1	1	-1	-1	1	0	1	1	0	0	0	-1	1	0	1	-1	0	1	0	1	-1	0	-1	1	0	-1	1	0	0	1	-1	0	1	0	0	1	1	1	1
Bin375	3	3.481	3.781	0.3	0	0	0	-1	0	0	-1	0	-1	-1	1	0	1	1	0	0	0	-1	1	0	1	-1	0	1	0	1	-1	0	-1	0	0	-1	1	0	0	1	-1	0	1	0	0	1	1	1	1
Bin376	3	3.781	4.586	0.805	1	0	0	0	0	0	-1	-1	0	0	1	0	1	1	0	0	0	-1	0	0	1	-1	1	0	-1	1	-1	0	0	0	1	-1	1	0	1	1	-1	0	1	1	0	1	0	1	0
Bin377	3	4.586	4.894	0.307	1	0	0	0	0	0	-1	-1	0	0	1	0	1	1	0	0	0	-1	0	0	1	-1	1	0	-1	1	-1	0	0	0	1	-1	1	0	1	1	-1	0	1	1	0	1	0	1	0
Bin378	3	4.894	5.515	0.621	1	0	0	0	0	0	-1	-1	0	0	0	0	1	1	0	0	0	-1	0	0	1	-1	1	0	0	1	-1	0	0	0	1	-1	1	0	1	1	-1	0	1	1	0	1	0	1	0
Bin379	3	5.515	5.621	0.106	1	0	0	0	0	0	-1	-1	0	0	0	-1	1	1	1	0	0	-1	0	0	1	-1	1	0	0	1	-1	0	0	0	1	-1	1	0	1	1	-1	0	1	1	0	1	-1	1	0
Bin380	3	5.621	5.868	0.247	1	0	0	0	0	0	-1	-1	0	0	0	-1	1	1	1	0	0	-1	0	0	1	-1	1	0	0	1	-1	-1	0	0	1	-1	1	0	1	1	-1	0	1	1	-1	1	-1	1	0
Bin381	3	5.868	5.942	0.073	1	0	0	0	0	0	-1	-1	0	1	0	-1	1	1	1	0	0	0	0	0	1	-1	1	0	0	1	-1	-1	0	0	1	-1	1	0	1	1	-1	0	1	1	-1	1	-1	1	0
Bin382	3	5.942	6.04	0.098	1	0	0	0	0	0	-1	-1	0	1	0	-1	1	1	1	0	0	0	0	0	1	-1	1	0	0	1	-1	-1	0	0	1	-1	1	0	1	1	-1	0	1	1	-1	1	-1	1	0
Bin383	3	6.04	6.596	0.556	1	0	0	0	0	0	-1	-1	0	1	0	-1	1	1	1	0	0	0	0	0	1	-1	1	0	0	1	-1	-1	0	0	1	-1	1	0	1	1	-1	0	1	1	-1	1	-1	1	0
Bin384	3	6.596	7.877	1.282	1	0	0	0	0	0	-1	-1	0	1	0	-1	1	1	1	0	0	0	0	0	1	-1	1	0	0	1	-1	-1	0	0	1	-1	1	0	1	1	-1	0	1	1	-1	1	-1	1	0
Bin385	3	7.877	8.534	0.656	1	-1	0	0	1	0	0	-1	0	0	-1	-1	1	0	1	0	1	0	0	0	1	-1	1	0	0	1	-1	-1	1	0	1	-1	1	-1	1	1	0	0	1	1	-1	0	1	0	0
Bin386	3	8.534	8.659	0.125	1	-1	0	0	1	0	0	-1	0	0	-1	-1	1	0	1	0	1	0	0	0	0	-1	1	0	0	1	-1	-1	1	0	1	-1	1	-1	1	1	0	0	1	1	-1	0	1	0	0
Bin387	3	8.659	8.751	0.092	1	-1	0	0	1	0	0	-1	0	0	-1	-1	1	0	1	0	0	0	0	0	0	-1	1	0	0	1	-1	-1	1	0	1	-1	1	-1	1	1	0	0	1	1	-1	0	1	0	0
Bin388	3	8.751	8.783	0.033	1	-1	0	0	1	0	0	-1	0	0	-1	-1	1	0	1	0	0	0	0	0	0	-1	1	0	0	1	-1	-1	1	0	1	-1	1	-1	1	1	0	0	1	1	-1	0	1	0	0
Bin389	3	8.783	9.242	0.459	1	-1	0	0	1	0	0	-1	0	0	-1	-1	1	0	1	0	0	0	0	0	0	-1	1	0	0	1	-1	-1	1	0	1	-1	1	-1	1	1	0	-1	1	1	-1	0	1	0	0
Bin390	3	9.242	9.256	0.014	1	-1	0	0	1	0	0	-1	0	0	-1	-1	1	0	1	0	0	0	0	0	0	-1	1	0	0	1	-1	-1	1	0	1	-1	1	-1	1	1	0	-1	1	1	-1	0	1	0	0
Bin391	3	9.256	9.28	0.024	1	-1	0	0	1	0	0	-1	0	0	-1	-1	1	0	1	0	0	0	0	0	0	-1	1	0	0	1	-1	-1	1	0	1	-1	1	-1	1	1	0	-1	1	1	-1	0	1	0	0
Bin392	3	9.28	9.337	0.057	1	-1	0	0	1	0	0	-1	0	0	-1	-1	1	0	1	0	0	0	0	0	0	-1	1	0	0	1	-1	-1	1	0	1	-1	1	-1	1	1	0	-1	1	1	-1	0	1	0	0
Bin393	3	9.337	9.372	0.036	1	-1	0	0	1	0	0	-1	0	0	-1	-1	1	0	1	0	0	0	0	0	0	-1	1	0	0	1	-1	-1	1	0	1	-1	1	-1	1	1	0	-1	1	1	-1	0	1	0	0
Bin394	3	9.372	9.423	0.051	1	-1	0	0	1	0	0	-1	0	0	-1	-1	1	0	1	0	0	0	0	0	0	-1	1	0	0	1	-1	-1	1	0	1	-1	1	-1	1	1	0	-1	1	1	-1	0	1	0	0
Bin395	3	9.423	9.507	0.084	1	-1	0	0	1	0	0	0	0	0	-1	-1	1	0	1	0	0	0	0	0	0	-1	1	0	0	1	-1	-1	1	0	1	-1	1	-1	1	1	0	-1	1	1	-1	0	1	0	0
Bin396	3	9.507	9.528	0.021	1	-1	0	0	1	1	0	0	0	0	-1	-1	1	0	1	0	0	0	0	0	0	-1	1	0	0	1	-1	-1	1	0	1	-1	1	-1	1	1	0	-1	1	1	-1	0	1	0	0
Bin397	3	9.528	9.69	0.161	1	-1	0	0	1	1	0	0	0	0	-1	-1	1	0	1	0	0	0	0	0	0	-1	1	0	0	1	-1	-1	1	0	1	-1	1	-1	1	1	0	-1	1	1	-1	0	1	0	0
Bin398	3	9.69	9.986	0.296	1	-1	0	0	1	1	0	0	0	0	-1	-1	1	0	1	0	0	0	0	0	0	-1	1	0	0	1	-1	-1	1	0	1	-1	1	-1	1	1	0	-1	1	1	-1	1	1	0	0
Bin399	3	9.986	10.038	0.052	1	-1	0	0	1	1	0	0	0	0	-1	-1	1	0	1	0	0	0	0	0	0	-1	1	0	0	0	-1	0	1	0	1	-1	1	-1	1	1	0	-1	1	1	-1	1	0	0	0
Bin400	3	10.038	10.087	0.049	1	-1	0	0	1	1	0	0	0	0	-1	-1	1	0	1	0	0	0	0	0	0	-1	1	0	0	0	-1	0	1	0	1	-1	1	-1	1	1	0	-1	1	1	-1	1	0	0	0
Bin401	3	10.087	10.123	0.036	1	-1	0	0	1	1	0	0	0	0	-1	-1	1	0	1	0	0	0	0	0	0	-1	1	0	0	0	-1	0	1	0	1	-1	1	-1	1	1	0	-1	1	1	-1	1	0	0	0
Bin402	3	10.123	10.177	0.054	1	-1	0	0	1	1	0	0	0	0	-1	-1	1	0	1	0	0	0	0	0	0	-1	1	0	0	0	-1	0	1	0	1	-1	1	-1	1	1	0	-1	1	1	-1	1	0	0	0
Bin403	3	10.177	10.435	0.259	1	-1	0	0	1	1	0	0	0	0	-1	-1	1	0	1	0	0	0	0	0	0	-1	1	0	-1	0	-1	0	1	0	1	0	1	-1	1	1	0	-1	1	1	-1	1	0	0	0
Bin404	3	10.435	10.777	0.342	1	-1	0	0	1	1	0	0	0	-1	-1	-1	0	0	1	0	0	0	0	1	0	-1	1	0	-1	0	-1	0	1	0	1	0	1	-1	1	1	0	-1	1	0	-1	1	0	-1	0
Bin405	3	10.777	10.972	0.195	1	-1	0	0	1	1	0	0	0	-1	-1	-1	0	0	1	0	0	0	0	1	0	-1	1	0	-1	0	0	0	1	0	1	0	1	-1	1	1	0	-1	1	0	-1	1	0	-1	0
Bin406	3	10.972	11.176	0.204	1	-1	0	0	1	1	0	0	0	-1	-1	-1	0	0	1	0	0	0	0	1	0	-1	1	0	-1	0	0	0	1	0	1	0	1	-1	1	1	0	-1	1	0	-1	1	0	-1	0
Bin407	3	11.176	11.316	0.14	1	-1	0	0	1	1	0	0	0	-1	-1	-1	0	0	1	0	0	0	0	1	0	-1	1	0	-1	0	0	0	1	0	1	0	1	-1	1	1	0	-1	1	0	-1	1	0	-1	0
Bin408	3	11.316	12.114	0.798	1	-1	0	0	1	1	0	1	-1	-1	-1	-1	0	0	0	0	0	0	0	1	0	-1	0	0	-1	0	0	0	0	0	0	0	1	-1	1	1	0	-1	1	-1	0	1	0	-1	0
Bin409	3	12.114	12.563	0.449	1	-1	0	0	1	1	0	1	-1	-1	-1	-1	0	0	0	0	0	0	0	1	0	-1	0	0	-1	0	0	0	0	0	0	0	1	-1	1	1	0	-1	1	-1	0	1	0	-1	0
Bin410	3	12.563	12.67	0.107	1	-1	0	0	1	1	0	1	-1	-1	-1	-1	0	0	0	0	0	0	0	1	0	-1	0	0	-1	0	0	0	0	0	0	0	1	-1	1	1	0	-1	1	-1	0	1	0	-1	0
Bin411	3	12.67	12.881	0.211	1	-1	0	0	1	1	0	1	-1	-1	-1	-1	0	-1	0	0	0	0	0	1	0	-1	0	0	-1	0	-1	0	0	0	0	0	1	-1	1	1	0	-1	1	-1	0	1	0	-1	0
Bin412	3	12.881	12.993	0.112	1	0	0	0	1	1	0	1	-1	-1	-1	-1	0	-1	0	0	0	0	0	1	0	-1	0	0	-1	0	-1	0	0	0	0	0	1	-1	1	1	0	-1	1	-1	0	1	0	-1	0
Bin413	3	12.993	13.076	0.082	1	0	0	0	1	1	0	1	-1	-1	-1	-1	0	-1	0	0	0	0	0	1	0	-1	0	0	-1	0	-1	0	0	0	0	0	1	-1	1	1	0	-1	1	-1	0	1	0	-1	0
Bin414	3	13.076	13.655	0.579	1	0	0	0	1	1	0	1	-1	-1	-1	-1	0	-1	0	0	0	0	1	1	0	-1	0	0	0	0	-1	-1	0	0	0	0	1	-1	1	1	0	0	1	-1	0	0	0	-1	0
Bin415	3	13.655	13.767	0.113	1	0	0	0	1	1	0	1	-1	-1	-1	-1	0	-1	0	0	0	0	1	1	0	-1	0	0	0	0	-1	-1	0	0	0	0	1	-1	1	1	0	0	1	-1	0	0	0	-1	0
Bin416	3	13.767	13.9	0.133	1	0	0	0	1	1	0	1	-1	-1	-1	-1	0	-1	0	0	0	-1	1	1	0	-1	0	0	0	0	-1	-1	0	0	0	0	1	-1	1	1	0	0	1	-1	0	0	0	-1	0
Bin417	3	13.9	14.075	0.175	1	0	0	0	1	1	0	1	-1	-1	-1	-1	0	-1	0	0	0	-1	1	1	0	-1	0	0	0	0	-1	-1	0	0	0	0	1	-1	1	1	0	0	1	-1	0	0	0	-1	0
Bin418	3	14.075	14.203	0.128	1	0	0	0	1	1	0	1	-1	-1	-1	-1	0	-1	0	0	0	-1	1	0	0	-1	0	0	0	0	0	-1	0	0	0	0	1	-1	1	1	0	0	1	-1	1	0	0	-1	0
Bin419	3	14.203	14.348	0.145	1	0	0	0	1	1	0	1	-1	-1	-1	-1	0	-1	0	0	0	-1	1	0	0	-1	0	0	0	0	0	-1	0	0	0	0	1	-1	1	1	0	0	1	-1	1	0	0	-1	0
Bin420	3	14.348	14.521	0.174	1	0	0	0	1	1	0	1	-1	-1	-1	-1	0	-1	0	0	0	-1	1	0	0	-1	0	0	0	0	0	-1	0	0	0	0	1	-1	1	1	0	0	1	-1	1	0	0	-1	0
Bin421	3	14.521	14.601	0.079	1	-1	0	0	1	1	0	1	-1	-1	-1	-1	0	-1	0	0	0	-1	1	0	0	-1	0	0	0	0	0	-1	0	0	0	0	1	-1	1	1	0	0	1	-1	1	0	0	-1	0
Bin422	3	14.601	14.721	0.12	1	-1	0	0	1	1	0	1	-1	-1	-1	-1	0	-1	0	0	0	-1	1	0	0	-1	0	0	0	0	0	-1	0	0	0	0	1	-1	1	1	0	0	1	-1	1	0	0	-1	0
Bin423	3	14.721	14.863	0.142	1	-1	0	0	1	1	0	1	-1	-1	-1	-1	0	-1	0	0	0	-1	1	0	0	-1	0	0	0	0	0	-1	0	0	0	0	1	-1	1	1	0	0	1	-1	1	0	0	-1	0
Bin424	3	14.863	14.877	0.015	1	-1	0	0	1	1	0	1	-1	-1	-1	-1	0	-1	0	0	0	-1	1	0	0	-1	0	0	0	0	0	-1	0	0	0	0	1	-1	1	1	0	0	1	-1	1	0	0	-1	0
Bin425	3	14.877	15.02	0.143	1	-1	0	0	1	1	0	1	-1	-1	-1	-1	-1	-1	0	0	0	-1	1	0	0	-1	0	0	0	0	0	-1	0	0	0	0	1	-1	1	1	0	-1	1	-1	1	-1	0	-1	0
Bin426	3	15.02	15.102	0.082	1	0	0	0	1	1	0	1	-1	-1	-1	-1	-1	-1	0	0	0	-1	1	0	0	-1	0	0	0	0	0	-1	0	0	0	0	1	-1	1	1	0	-1	1	-1	1	-1	0	-1	0
Bin427	3	15.102	15.153	0.052	1	0	0	0	1	1	0	1	-1	-1	-1	-1	-1	-1	0	0	0	-1	1	0	0	-1	0	0	0	0	0	-1	0	0	0	0	1	-1	1	1	0	-1	1	-1	1	-1	0	-1	0
Bin428	3	15.153	15.333	0.18	1	0	0	0	1	1	0	1	-1	-1	-1	-1	-1	-1	0	0	0	-1	1	0	0	-1	0	0	0	0	0	-1	0	0	0	0	1	-1	1	1	0	-1	1	-1	1	-1	0	-1	0
Bin429	3	15.333	15.378	0.045	1	0	0	0	1	1	0	1	-1	-1	-1	-1	-1	-1	0	0	0	-1	1	0	0	-1	0	0	0	0	0	-1	0	0	0	0	1	-1	1	1	0	-1	1	-1	1	-1	0	-1	0
Bin430	3	15.378	15.477	0.099	1	0	0	0	1	1	0	1	-1	0	-1	-1	-1	-1	0	0	0	-1	1	0	0	-1	0	0	0	0	0	-1	0	0	0	0	1	-1	1	1	0	-1	1	-1	1	-1	0	-1	0
Bin431	3	15.477	15.584	0.107	1	0	0	0	1	1	0	1	-1	0	-1	-1	-1	-1	0	0	0	-1	1	0	0	-1	0	0	0	0	0	-1	0	0	0	0	1	-1	1	1	0	-1	1	-1	1	-1	0	-1	0
Bin432	3	15.584	15.597	0.013	1	0	0	0	1	1	0	1	-1	0	-1	-1	-1	-1	0	0	0	-1	1	0	0	-1	0	0	0	0	0	-1	0	0	0	0	1	-1	1	1	0	-1	1	-1	1	-1	0	-1	0
Bin433	3	15.597	15.801	0.204	1	1	0	0	1	1	0	1	-1	0	-1	-1	-1	-1	0	0	0	-1	1	0	0	-1	0	0	-1	0	0	-1	0	-1	0	-1	1	-1	1	1	0	-1	1	-1	1	-1	0	-1	0
Bin434	3	15.801	15.902	0.101	1	1	0	0	1	1	0	1	-1	0	-1	-1	-1	-1	0	0	0	-1	1	0	0	-1	0	0	-1	0	0	-1	0	-1	0	-1	1	-1	1	1	0	-1	1	-1	1	-1	0	-1	0
Bin435	3	15.902	16.184	0.282	1	1	0	0	1	1	0	1	-1	0	-1	-1	-1	-1	0	0	0	-1	1	0	0	-1	0	0	-1	0	0	-1	0	-1	0	-1	1	-1	1	1	0	-1	1	-1	1	-1	0	-1	0
Bin436	3	16.184	16.224	0.04	1	1	0	0	1	1	0	1	-1	0	-1	-1	-1	-1	0	0	0	-1	1	0	0	-1	-1	0	-1	0	0	-1	0	-1	0	-1	1	-1	1	1	0	-1	1	-1	1	-1	0	-1	0
Bin437	3	16.224	16.416	0.192	1	1	0	0	1	1	0	1	-1	0	-1	-1	-1	-1	0	0	0	-1	1	0	0	-1	-1	0	-1	0	0	-1	0	-1	0	-1	1	-1	1	1	0	-1	1	-1	1	-1	0	-1	0
Bin438	3	16.416	16.717	0.301	1	1	0	0	1	1	0	1	-1	0	-1	-1	-1	-1	0	0	0	-1	1	0	0	-1	-1	0	-1	0	0	-1	0	-1	0	-1	1	-1	1	1	0	-1	1	-1	1	-1	0	-1	0
Bin439	3	16.717	16.914	0.197	1	0	0	0	1	1	0	1	-1	0	-1	-1	-1	-1	0	0	0	-1	1	0	0	-1	-1	0	-1	0	0	-1	0	-1	0	-1	1	-1	1	1	0	-1	1	-1	1	-1	0	-1	0
Bin440	3	16.914	17.041	0.127	1	0	0	0	1	1	0	1	-1	0	-1	-1	-1	-1	0	0	0	-1	1	0	0	-1	-1	0	-1	0	0	-1	0	-1	0	-1	1	-1	1	1	0	-1	1	-1	1	-1	0	-1	0
Bin441	3	17.041	17.188	0.147	1	0	0	0	1	1	0	1	-1	0	-1	-1	-1	-1	0	0	0	-1	1	0	0	-1	-1	0	-1	0	0	-1	0	-1	0	-1	1	-1	1	1	0	-1	1	-1	1	-1	0	-1	0
Bin442	3	17.188	17.375	0.187	1	0	0	0	1	1	0	1	-1	0	-1	-1	-1	-1	0	0	1	-1	1	0	0	-1	-1	0	-1	0	0	-1	0	-1	0	-1	1	-1	1	1	0	-1	1	-1	1	-1	0	-1	0
Bin443	3	17.375	17.419	0.043	1	0	0	0	1	1	0	1	-1	0	-1	-1	-1	-1	0	0	1	-1	1	0	0	-1	-1	0	0	0	0	-1	0	-1	0	-1	1	-1	1	1	0	-1	1	-1	1	-1	0	-1	0
Bin444	3	17.419	17.835	0.416	1	0	0	0	0	1	0	1	-1	0	-1	-1	-1	-1	0	0	1	-1	1	0	0	0	-1	0	0	0	0	-1	0	-1	0	-1	1	-1	1	1	0	-1	1	-1	1	-1	0	-1	0
Bin445	3	17.835	18.075	0.24	1	0	0	0	0	1	0	1	-1	0	-1	-1	-1	-1	0	0	1	-1	1	0	0	0	-1	0	-1	0	0	-1	0	-1	0	-1	1	-1	1	1	0	-1	1	-1	1	-1	0	-1	0
Bin446	3	18.075	18.081	0.006	1	0	0	0	0	1	0	1	-1	0	-1	-1	-1	-1	0	0	1	-1	1	0	0	1	-1	0	-1	0	0	-1	0	-1	0	-1	1	-1	1	1	0	-1	1	-1	1	-1	0	-1	0
Bin447	3	18.081	21.238	3.156	1	0	0	0	0	1	0	1	-1	0	-1	-1	-1	-1	0	0	1	-1	1	0	0	0	-1	0	-1	0	0	-1	0	-1	0	-1	1	-1	1	1	0	-1	1	-1	1	-1	0	-1	0
Bin448	3	21.238	22.491	1.254	1	0	0	0	0	1	0	1	-1	0	-1	-1	-1	-1	0	0	1	-1	1	0	0	0	-1	0	-1	0	0	-1	0	-1	0	-1	1	-1	1	1	0	-1	1	-1	1	-1	0	-1	0
Bin449	3	22.491	22.62	0.128	1	0	0	0	0	1	0	1	-1	0	-1	-1	-1	-1	0	0	1	-1	1	0	0	0	-1	0	-1	0	0	-1	0	-1	0	-1	1	-1	1	1	0	-1	1	-1	1	-1	0	-1	0
Bin450	3	22.62	22.754	0.134	1	0	0	0	0	1	0	1	-1	0	-1	-1	-1	-1	0	0	1	-1	1	0	0	0	-1	0	-1	0	0	-1	0	-1	0	-1	1	-1	1	1	0	-1	1	-1	1	-1	0	-1	0
Bin451	3	22.754	22.884	0.13	1	0	0	0	0	1	0	1	-1	0	-1	-1	-1	-1	0	0	1	-1	1	0	0	0	-1	0	-1	0	0	-1	0	-1	0	-1	1	-1	1	1	0	-1	1	-1	1	-1	0	-1	0
Bin452	3	22.884	23.482	0.598	1	0	0	0	0	1	0	1	-1	0	-1	-1	-1	-1	0	0	0	-1	1	0	0	0	-1	0	-1	0	0	-1	0	-1	0	-1	1	-1	1	1	0	-1	1	-1	1	-1	0	-1	0
Bin453	3	23.482	23.569	0.087	1	0	0	0	0	1	0	1	-1	0	-1	-1	-1	-1	0	0	0	-1	1	0	1	0	-1	0	-1	0	0	-1	0	-1	0	-1	1	-1	1	1	0	-1	1	-1	1	-1	0	-1	0
Bin454	3	23.569	23.664	0.095	1	0	0	-1	0	1	0	1	-1	0	-1	-1	-1	-1	0	0	0	-1	1	0	1	0	-1	0	-1	1	0	-1	0	-1	0	-1	1	-1	1	1	0	-1	1	-1	1	-1	0	-1	0
Bin455	3	23.664	23.803	0.139	1	0	0	-1	0	1	0	1	-1	0	-1	-1	-1	-1	0	0	0	-1	1	0	1	0	-1	0	0	1	0	-1	0	-1	0	-1	1	-1	1	1	0	-1	1	-1	1	-1	0	-1	0
Bin456	3	23.803	23.872	0.069	1	0	0	-1	0	1	0	1	-1	0	-1	-1	-1	-1	0	0	0	0	1	0	1	0	-1	0	0	1	0	-1	0	-1	0	-1	1	-1	1	1	0	-1	1	-1	1	-1	0	-1	0
Bin457	3	23.872	23.969	0.096	1	0	0	-1	0	1	0	1	-1	0	-1	-1	-1	-1	0	0	0	0	1	0	1	0	-1	0	0	1	0	-1	0	-1	0	-1	1	-1	1	1	0	-1	1	-1	1	-1	0	-1	0
Bin458	3	23.969	24.067	0.098	1	0	0	-1	0	1	0	1	-1	0	-1	-1	-1	-1	0	0	0	0	1	0	1	0	-1	0	0	1	0	-1	0	-1	1	-1	1	-1	1	1	0	-1	1	-1	1	-1	0	-1	0
Bin459	3	24.067	24.421	0.355	1	0	0	-1	0	1	0	1	-1	0	-1	-1	-1	-1	-1	0	0	0	1	0	1	0	-1	0	0	1	0	-1	1	-1	1	-1	1	-1	1	1	0	-1	1	-1	1	-1	0	-1	0
Bin460	3	24.421	24.471	0.05	1	-1	0	-1	0	0	0	1	-1	0	-1	0	-1	-1	-1	1	0	0	1	0	1	0	-1	0	0	1	0	-1	1	-1	1	-1	1	-1	0	1	0	-1	1	-1	0	-1	0	-1	0
Bin461	3	24.471	24.666	0.195	1	-1	0	-1	0	0	0	1	-1	0	-1	0	-1	0	-1	1	0	0	1	0	1	0	-1	0	0	1	0	-1	1	-1	1	-1	1	-1	0	1	0	-1	1	-1	0	-1	0	-1	0
Bin462	3	24.666	24.679	0.013	1	-1	0	-1	0	0	0	1	-1	0	-1	0	-1	0	-1	1	0	0	0	0	1	0	-1	0	0	1	0	-1	1	-1	1	-1	1	-1	0	1	0	-1	1	-1	0	-1	0	-1	0
Bin463	3	24.679	25.164	0.484	1	-1	0	-1	0	0	0	1	-1	0	-1	0	-1	0	-1	1	0	0	0	0	1	0	-1	0	0	1	0	-1	1	-1	1	-1	1	-1	0	1	0	-1	1	-1	0	-1	0	-1	0
Bin464	3	25.164	25.392	0.229	1	-1	0	-1	0	0	0	1	0	1	-1	0	-1	0	-1	1	0	0	0	0	0	0	-1	0	0	1	0	-1	1	-1	1	-1	1	-1	0	1	0	-1	1	-1	0	-1	0	0	-1
Bin465	3	25.392	25.498	0.106	1	-1	0	-1	0	0	0	1	0	1	-1	0	-1	0	-1	1	0	0	0	0	0	0	-1	0	0	1	0	-1	1	0	1	-1	1	-1	0	1	0	-1	1	-1	0	-1	0	0	-1
Bin466	3	25.498	25.619	0.121	1	-1	0	-1	0	0	0	1	0	1	-1	0	-1	0	-1	1	0	0	0	0	0	0	-1	0	0	1	0	-1	1	0	1	-1	1	-1	0	0	0	-1	1	-1	0	-1	0	0	-1
Bin467	3	25.619	25.88	0.26	1	-1	0	-1	0	0	0	1	0	1	-1	0	-1	0	-1	1	0	0	0	0	0	0	-1	0	0	1	0	-1	1	0	1	-1	1	0	0	0	0	-1	0	0	0	-1	0	0	-1
Bin468	3	25.88	25.972	0.093	1	-1	0	-1	0	0	0	1	0	1	-1	0	-1	0	-1	1	0	0	0	0	0	1	-1	0	0	1	0	-1	1	0	1	-1	1	0	0	0	0	-1	0	0	0	-1	0	0	-1
Bin469	3	25.972	26.216	0.244	1	-1	0	-1	0	1	0	1	0	1	-1	0	-1	0	-1	1	0	0	0	0	0	1	-1	0	0	1	0	-1	1	0	1	-1	1	0	0	0	0	-1	0	0	0	-1	0	0	-1
Bin470	3	26.216	26.332	0.116	1	-1	0	-1	0	0	0	1	0	1	-1	0	-1	0	-1	1	0	0	0	0	0	1	-1	0	0	1	0	-1	1	0	1	-1	1	0	0	0	0	-1	0	0	0	-1	0	0	-1
Bin471	3	26.332	26.443	0.11	1	-1	0	-1	0	0	0	1	0	1	-1	0	0	0	0	0	0	1	0	0	0	1	-1	0	0	1	0	-1	1	1	1	-1	1	0	0	0	0	-1	0	0	0	-1	0	0	-1
Bin472	3	26.443	26.578	0.135	1	-1	0	-1	-1	0	0	1	0	1	-1	0	0	0	0	0	0	1	0	0	0	1	-1	0	0	1	0	-1	1	1	1	-1	1	0	0	0	0	-1	0	0	0	-1	0	0	-1
Bin473	3	26.578	26.684	0.106	1	-1	0	-1	-1	0	0	1	0	1	-1	0	0	0	0	0	0	1	0	0	0	1	-1	0	0	1	0	-1	1	1	1	-1	1	0	0	0	0	-1	0	-1	0	-1	0	0	-1
Bin474	3	26.684	26.702	0.018	1	-1	0	-1	-1	0	0	1	0	1	-1	0	0	0	0	0	0	1	0	0	0	1	-1	0	0	1	0	-1	1	1	1	-1	1	0	0	0	0	-1	0	-1	0	-1	0	0	-1
Bin475	3	26.702	26.724	0.022	1	-1	0	-1	-1	0	0	1	0	1	-1	0	0	0	0	0	0	1	0	0	0	1	-1	0	0	1	0	-1	1	1	1	0	1	0	0	0	0	-1	0	-1	0	-1	0	0	-1
Bin476	3	26.724	26.74	0.016	1	-1	0	-1	-1	0	0	1	0	1	-1	0	0	0	0	0	0	1	0	0	0	1	-1	0	0	1	0	-1	1	1	1	0	1	0	0	0	0	-1	0	-1	0	-1	0	0	-1
Bin477	3	26.74	26.961	0.221	1	-1	0	-1	-1	0	0	1	0	1	-1	0	0	0	0	0	0	1	0	0	0	1	-1	0	0	1	0	-1	1	1	1	0	1	0	0	0	0	-1	0	-1	0	-1	0	-1	-1
Bin478	3	26.961	27.021	0.06	1	-1	0	-1	-1	0	0	1	0	1	-1	0	0	0	0	0	0	1	0	0	0	1	-1	0	0	1	0	-1	1	1	1	0	1	0	0	0	0	-1	0	-1	0	-1	0	-1	-1
Bin479	3	27.021	27.173	0.152	1	-1	0	-1	-1	0	0	1	0	1	-1	0	0	0	0	0	0	1	0	0	0	1	-1	0	0	1	0	-1	1	1	1	0	1	0	0	0	0	-1	0	-1	0	-1	0	-1	-1
Bin480	3	27.173	27.242	0.069	1	-1	0	-1	-1	0	0	1	1	1	-1	0	0	0	0	0	0	1	0	0	0	1	-1	0	0	1	0	-1	1	1	1	0	1	0	1	0	0	-1	0	-1	0	-1	0	-1	-1
Bin481	3	27.242	27.43	0.188	1	-1	0	-1	-1	0	0	1	1	1	-1	0	0	0	0	0	0	1	0	0	0	1	-1	0	0	1	0	-1	1	1	1	0	1	-1	1	0	0	-1	0	-1	0	-1	0	-1	-1
Bin482	3	27.43	27.448	0.018	1	-1	0	-1	-1	0	0	1	1	1	-1	0	0	0	0	0	0	1	0	0	0	1	-1	0	0	1	0	-1	1	1	1	0	1	-1	1	0	0	-1	0	-1	0	-1	0	-1	-1
Bin483	3	27.448	27.554	0.106	1	-1	0	-1	-1	0	0	1	1	1	-1	0	0	0	0	0	0	1	0	0	0	1	-1	0	0	1	0	-1	1	1	1	0	1	-1	1	0	0	-1	0	-1	0	-1	0	-1	-1
Bin484	3	27.554	27.63	0.076	1	-1	0	-1	-1	0	0	1	1	1	-1	0	0	-1	0	0	0	1	0	0	0	1	-1	0	0	1	0	-1	1	1	1	0	1	-1	1	0	0	-1	-1	-1	0	-1	0	-1	-1
Bin485	3	27.63	27.671	0.041	1	-1	0	-1	-1	0	0	1	1	1	0	0	0	-1	0	1	0	1	0	0	0	1	-1	0	0	1	0	-1	1	1	1	0	1	-1	1	0	0	-1	-1	-1	0	-1	0	-1	-1
Bin486	3	27.671	27.778	0.107	1	-1	0	-1	-1	0	0	1	1	1	0	0	0	-1	0	1	0	1	0	0	0	1	-1	0	0	1	0	-1	1	1	1	0	1	-1	1	0	0	-1	-1	-1	0	-1	0	-1	-1
Bin487	3	27.778	27.88	0.102	1	-1	0	-1	0	0	0	1	1	1	0	0	0	-1	0	1	0	1	0	0	0	1	-1	0	0	1	0	-1	0	1	1	0	1	-1	1	0	0	-1	-1	-1	0	-1	0	-1	-1
Bin488	3	27.88	28.102	0.222	1	-1	0	-1	0	0	0	1	1	1	0	0	0	-1	0	1	0	1	0	0	0	1	-1	0	0	1	0	-1	0	1	1	0	1	-1	1	0	0	-1	-1	-1	0	-1	0	-1	-1
Bin489	3	28.102	28.192	0.09	1	-1	0	-1	0	0	0	1	1	1	0	0	0	0	-1	1	0	1	0	0	0	1	-1	0	0	1	0	-1	0	1	1	0	1	-1	1	0	-1	-1	-1	-1	0	-1	0	-1	-1
Bin490	3	28.192	28.242	0.05	1	-1	0	-1	0	0	0	1	1	1	0	0	0	0	-1	1	0	1	0	0	0	1	-1	0	0	1	0	-1	0	1	1	0	1	-1	1	0	-1	-1	-1	-1	0	-1	0	-1	-1
Bin491	3	28.242	28.264	0.022	1	-1	0	-1	0	0	0	1	1	1	0	0	0	0	-1	1	0	1	0	0	0	1	-1	0	0	1	0	-1	0	1	1	0	1	-1	1	0	-1	-1	-1	-1	0	-1	0	-1	-1
Bin492	3	28.264	28.415	0.151	1	-1	0	-1	0	0	0	1	1	1	0	0	0	0	-1	1	0	1	0	0	0	1	-1	0	0	1	0	-1	0	1	1	0	1	-1	1	-1	-1	-1	-1	-1	0	-1	0	-1	-1
Bin493	3	28.415	28.482	0.067	1	-1	0	-1	0	0	0	1	1	1	0	0	0	0	-1	1	0	1	0	0	0	1	-1	0	0	1	0	-1	0	1	1	-1	1	-1	1	-1	-1	-1	-1	-1	0	-1	0	-1	-1
Bin494	3	28.482	28.511	0.029	1	-1	0	-1	0	0	0	1	1	1	0	0	0	0	-1	1	0	1	0	0	0	1	-1	0	0	1	0	-1	0	1	1	-1	1	-1	1	-1	-1	-1	-1	-1	0	-1	0	-1	-1
Bin495	3	28.511	28.598	0.087	1	-1	0	-1	0	0	0	1	1	1	0	0	0	0	-1	1	0	0	0	0	0	1	-1	0	0	1	0	-1	0	1	1	-1	1	-1	1	-1	-1	-1	-1	-1	0	-1	0	0	-1
Bin496	3	28.598	28.623	0.026	1	-1	0	-1	0	0	0	1	1	1	0	0	0	0	-1	1	0	0	0	0	0	1	-1	0	0	1	0	-1	0	1	1	-1	1	-1	1	-1	-1	-1	-1	-1	-1	-1	0	0	-1
Bin497	3	28.623	28.663	0.04	1	-1	0	-1	0	0	0	1	1	1	0	0	0	0	-1	1	0	0	0	0	0	1	-1	0	0	1	0	-1	0	1	1	-1	1	-1	1	-1	-1	-1	-1	-1	-1	-1	0	0	-1
Bin498	3	28.663	28.759	0.096	1	-1	0	-1	0	0	0	1	1	1	0	0	0	0	-1	1	0	0	0	0	0	1	-1	0	0	1	0	-1	0	1	1	-1	1	-1	1	-1	-1	-1	-1	-1	-1	-1	0	0	-1
Bin499	3	28.759	29.001	0.242	1	-1	0	-1	0	0	0	1	1	1	0	0	0	0	-1	1	0	0	0	0	0	1	-1	0	0	1	0	-1	0	1	1	-1	1	-1	1	-1	-1	-1	-1	-1	-1	-1	0	0	-1
Bin500	3	29.001	29.175	0.174	1	-1	0	-1	0	0	0	1	1	1	0	0	1	0	-1	1	0	0	0	0	0	1	-1	0	0	1	0	-1	0	1	1	-1	1	-1	1	-1	-1	-1	-1	-1	-1	-1	0	0	-1
Bin501	3	29.175	29.22	0.045	1	-1	0	-1	0	0	0	1	1	1	0	0	1	0	-1	1	0	0	0	0	0	1	-1	0	0	1	0	-1	1	1	1	-1	1	-1	1	-1	0	-1	-1	-1	-1	-1	0	0	-1
Bin502	3	29.22	29.304	0.085	1	-1	0	-1	0	0	0	1	1	1	0	0	1	0	-1	1	0	0	0	0	0	1	-1	0	0	1	0	-1	1	1	1	-1	1	-1	1	-1	0	-1	-1	-1	-1	-1	1	0	-1
Bin503	3	29.304	29.434	0.13	1	-1	0	-1	0	0	0	1	1	1	0	0	1	0	-1	1	0	0	0	0	0	1	-1	0	0	1	0	-1	1	1	1	-1	1	-1	1	-1	0	-1	-1	-1	-1	-1	1	0	-1
Bin504	3	29.434	29.522	0.088	1	-1	0	-1	0	0	0	1	1	1	0	0	1	0	-1	1	0	0	0	0	0	1	-1	0	0	1	0	-1	1	1	1	-1	1	-1	1	-1	-1	-1	-1	-1	-1	-1	1	0	-1
Bin505	3	29.522	29.587	0.065	1	-1	0	-1	0	0	0	1	1	1	0	0	1	0	-1	1	0	0	0	0	0	1	-1	0	0	1	0	-1	1	1	1	-1	1	-1	1	-1	-1	-1	-1	-1	-1	-1	1	0	-1
Bin506	3	29.587	29.614	0.027	1	-1	0	-1	0	0	0	1	1	1	0	0	1	0	-1	1	0	0	0	0	0	1	-1	0	0	1	0	-1	1	1	1	-1	1	-1	1	-1	-1	-1	-1	-1	-1	-1	1	0	-1
Bin507	3	29.614	29.647	0.033	1	-1	0	-1	0	0	0	1	1	1	0	0	1	0	-1	1	0	0	0	0	0	1	-1	0	0	1	1	-1	1	1	1	-1	1	-1	1	-1	-1	-1	-1	-1	-1	-1	1	0	-1
Bin508	3	29.647	29.797	0.15	1	-1	0	0	0	0	0	1	1	1	0	0	1	0	-1	1	0	0	0	0	0	1	-1	0	0	1	1	-1	1	1	1	-1	1	-1	1	-1	-1	-1	-1	-1	-1	-1	1	0	-1
Bin509	3	29.797	29.854	0.057	1	-1	0	0	0	0	0	1	1	1	0	0	1	0	-1	1	0	0	0	0	0	1	-1	0	0	1	1	-1	1	1	1	-1	1	-1	0	-1	-1	-1	-1	-1	-1	-1	1	0	-1
Bin510	3	29.854	29.946	0.091	1	-1	0	0	0	0	0	1	1	1	0	0	1	0	-1	1	0	0	0	0	0	1	-1	0	0	1	1	-1	1	1	1	-1	1	-1	0	-1	-1	-1	-1	-1	-1	-1	1	0	-1
Bin511	3	29.946	29.981	0.035	1	-1	0	0	0	0	0	1	1	1	0	0	1	0	-1	1	0	0	0	0	0	1	-1	0	0	1	0	-1	1	1	1	-1	1	-1	0	-1	-1	-1	-1	-1	-1	-1	1	0	-1
Bin512	3	29.981	30.209	0.229	1	-1	0	0	0	0	0	1	1	1	0	0	1	0	-1	1	0	0	0	0	0	1	-1	0	0	1	0	-1	1	1	1	-1	1	-1	0	-1	-1	-1	-1	-1	-1	-1	1	0	-1
Bin513	3	30.209	30.273	0.063	1	-1	0	0	0	0	0	1	1	1	0	0	1	0	-1	1	0	0	0	0	0	1	-1	0	0	1	0	-1	1	1	1	-1	1	-1	0	-1	-1	-1	0	-1	-1	-1	1	0	-1
Bin514	3	30.273	30.308	0.035	1	-1	0	0	0	0	0	1	1	1	0	0	1	0	-1	1	0	0	0	0	0	1	-1	0	0	1	0	-1	1	1	1	-1	1	-1	0	-1	-1	-1	0	-1	-1	-1	1	0	-1
Bin515	3	30.308	30.327	0.02	1	-1	0	0	0	0	0	1	1	1	0	0	1	0	-1	1	0	0	0	0	0	1	-1	0	0	1	0	-1	1	1	1	-1	1	-1	0	-1	-1	-1	0	-1	-1	-1	1	0	-1
Bin516	3	30.327	30.338	0.011	1	-1	0	0	0	0	0	0	1	1	0	0	1	0	-1	0	0	0	0	0	0	1	-1	0	0	1	0	-1	1	1	1	-1	1	-1	0	-1	-1	-1	0	-1	-1	-1	0	0	-1
Bin517	3	30.338	30.404	0.065	1	-1	0	0	0	0	0	0	1	1	0	0	1	0	-1	0	0	0	0	0	0	0	-1	0	0	1	0	-1	1	1	1	-1	1	-1	0	-1	-1	-1	0	-1	-1	-1	0	0	-1
Bin518	3	30.404	30.527	0.123	1	-1	0	0	0	0	0	0	1	1	0	0	1	0	-1	0	0	0	-1	0	0	0	-1	0	-1	1	0	-1	1	1	1	-1	1	-1	0	-1	-1	-1	0	-1	-1	-1	0	0	-1
Bin519	3	30.527	30.626	0.099	1	-1	0	0	0	0	0	0	1	1	0	0	1	0	-1	0	0	0	-1	0	0	0	-1	0	-1	1	0	-1	1	1	1	-1	1	-1	0	-1	-1	-1	0	-1	0	-1	0	0	-1
Bin520	3	30.626	30.927	0.301	1	-1	0	0	0	0	0	0	0	1	0	0	1	0	-1	0	0	0	-1	0	0	0	-1	0	-1	1	0	-1	1	1	1	-1	1	-1	0	-1	-1	-1	0	-1	0	-1	0	0	-1
Bin521	3	30.927	31.49	0.563	1	-1	0	0	0	0	0	0	0	1	0	0	1	0	-1	0	0	0	-1	0	0	0	-1	0	-1	1	0	-1	1	1	1	-1	1	-1	0	-1	-1	-1	0	-1	0	-1	0	0	-1
Bin522	3	31.49	31.652	0.163	1	-1	0	0	0	1	0	0	-1	1	0	0	1	0	-1	0	0	0	0	-1	0	-1	-1	1	0	1	1	-1	0	1	1	-1	1	-1	0	-1	-1	0	0	-1	1	0	0	-1	-1
Bin523	3	31.652	32.003	0.351	1	-1	0	0	0	1	0	0	-1	1	0	0	1	0	-1	0	0	0	0	-1	0	-1	-1	1	0	1	1	-1	0	1	1	-1	1	-1	0	-1	-1	0	0	-1	1	0	0	-1	-1
Bin524	3	32.003	32.068	0.065	1	-1	0	0	0	1	0	0	-1	1	0	0	1	0	-1	0	0	0	0	-1	0	-1	-1	1	0	1	1	-1	0	1	1	-1	1	-1	0	-1	-1	0	0	-1	1	0	0	-1	-1
Bin525	3	32.068	32.275	0.206	1	-1	0	0	0	1	0	0	-1	1	0	0	1	0	-1	0	-1	0	1	-1	0	-1	-1	1	0	1	1	-1	0	1	1	-1	1	-1	0	-1	-1	0	0	-1	1	0	0	-1	-1
Bin526	3	32.275	32.642	0.367	1	-1	0	0	1	1	-1	0	-1	1	0	0	1	0	-1	-1	-1	0	1	-1	0	-1	-1	1	-1	1	1	-1	0	1	0	-1	1	-1	0	-1	0	0	0	-1	1	0	0	-1	-1
Bin527	3	32.642	32.837	0.195	1	-1	0	0	1	1	-1	0	-1	1	0	0	1	0	-1	-1	0	0	1	-1	0	-1	-1	1	-1	1	1	-1	0	1	0	-1	1	-1	0	-1	0	0	0	-1	1	0	0	-1	-1
Bin528	3	32.837	33.123	0.286	1	-1	0	0	1	1	-1	0	-1	1	0	0	1	0	-1	-1	0	0	1	-1	0	-1	-1	1	-1	1	1	-1	0	1	0	-1	1	-1	0	-1	0	0	0	0	1	0	0	-1	-1
Bin529	3	33.123	33.887	0.764	1	-1	0	0	1	0	-1	0	-1	1	0	0	0	0	-1	-1	0	0	1	-1	0	-1	-1	1	-1	1	1	-1	0	1	0	-1	1	-1	0	-1	0	0	0	0	1	0	0	-1	-1
Bin530	3	33.887	34.899	1.013	1	-1	0	0	1	0	0	-1	-1	1	0	0	0	1	-1	-1	0	0	1	-1	-1	-1	1	1	0	1	1	0	0	1	-1	-1	1	0	0	1	0	0	0	1	0	0	0	-1	1
Bin531	3	34.899	34.918	0.018	1	-1	0	0	1	0	0	-1	-1	1	0	0	0	1	-1	-1	0	0	1	-1	-1	-1	1	1	0	1	1	0	0	1	-1	-1	1	1	0	1	0	0	0	1	0	0	0	-1	1
Bin532	3	34.918	34.946	0.028	1	-1	0	0	1	0	0	-1	-1	1	0	0	0	1	-1	-1	-1	0	1	-1	-1	-1	1	1	0	1	1	0	0	1	-1	-1	1	1	0	1	0	0	0	1	0	0	-1	-1	1
Bin533	3	34.946	35.135	0.19	1	-1	0	0	1	0	0	-1	-1	1	0	0	0	1	-1	-1	-1	0	1	-1	-1	0	1	1	0	1	1	0	0	1	-1	-1	1	1	0	1	0	0	0	0	0	0	-1	-1	1
Bin534	3	35.135	35.27	0.135	1	-1	0	0	1	0	0	-1	-1	0	0	0	0	1	-1	-1	-1	0	1	0	-1	0	1	1	0	1	1	0	0	1	-1	-1	1	1	0	1	0	0	0	0	0	0	-1	-1	1
Bin535	3	35.27	35.296	0.026	1	-1	0	0	1	0	0	-1	-1	0	0	0	0	1	-1	-1	-1	0	1	0	-1	0	1	1	0	1	1	0	0	1	-1	-1	1	1	0	1	0	0	0	0	0	0	-1	-1	1
Bin536	3	35.296	35.313	0.017	1	-1	0	0	1	0	0	-1	-1	0	0	0	0	1	-1	-1	-1	0	1	0	0	0	1	1	0	1	1	0	0	1	-1	-1	1	1	0	1	0	0	0	-1	0	0	-1	-1	1
Bin537	3	35.313	35.47	0.157	1	-1	0	0	1	0	0	-1	-1	0	0	0	0	1	-1	-1	-1	0	1	0	0	0	1	1	0	1	1	0	0	1	-1	-1	1	1	0	1	0	0	0	-1	0	0	-1	-1	1
Bin538	3	35.47	35.538	0.067	1	-1	0	0	1	0	0	-1	-1	0	0	0	0	1	-1	-1	-1	0	1	0	0	0	1	1	0	1	1	0	0	1	-1	-1	1	1	0	1	0	0	0	-1	0	0	-1	-1	1
Bin539	3	35.538	35.565	0.027	1	-1	0	0	1	-1	0	-1	-1	0	0	0	0	1	-1	-1	-1	0	1	0	0	0	1	1	0	1	1	0	0	1	-1	-1	1	1	0	1	0	0	0	-1	0	0	-1	-1	1
Bin540	3	35.565	35.599	0.034	1	-1	0	0	1	-1	0	-1	-1	0	0	0	0	1	-1	0	-1	0	1	0	0	0	1	1	0	1	1	0	0	1	-1	-1	1	1	-1	1	0	0	-1	-1	0	0	-1	-1	1
Bin541	3	35.599	35.643	0.044	1	-1	0	0	1	-1	0	-1	-1	0	0	0	0	1	-1	0	-1	0	1	0	0	0	1	1	0	1	1	0	0	1	-1	-1	1	1	-1	1	0	0	-1	-1	0	0	-1	-1	1
Bin542	3	35.643	35.662	0.019	1	-1	0	0	1	-1	0	-1	0	0	0	0	0	0	-1	0	0	0	1	0	0	0	1	1	0	1	1	0	0	1	-1	-1	1	1	-1	1	0	0	-1	-1	0	0	-1	-1	1
Bin543	3	35.662	35.75	0.088	1	-1	0	0	1	-1	0	-1	0	0	0	0	0	0	-1	0	0	0	1	0	0	0	1	1	0	1	1	0	0	1	-1	-1	1	1	-1	1	0	0	-1	-1	0	0	-1	-1	1
Bin544	3	35.75	35.796	0.046	1	-1	0	0	1	-1	0	-1	0	0	0	0	0	0	-1	0	0	0	1	0	0	0	1	1	0	1	1	0	0	1	-1	-1	1	1	-1	1	0	0	-1	-1	0	0	-1	-1	1
Bin545	3	35.796	35.95	0.154	1	-1	0	0	1	-1	0	-1	0	0	0	0	1	0	-1	0	0	0	1	0	0	0	1	1	0	1	1	0	0	1	-1	-1	1	1	-1	1	0	0	-1	-1	0	0	-1	-1	1
Bin546	3	35.95	36.085	0.135	1	-1	0	0	1	-1	0	-1	0	0	0	0	1	0	-1	0	0	0	1	0	0	-1	1	1	0	1	1	0	0	1	-1	-1	1	1	-1	1	0	0	-1	-1	0	0	-1	-1	1
Bin547	3	36.085	36.177	0.092	1	-1	0	0	1	-1	0	-1	0	0	0	0	1	0	-1	0	-1	0	1	0	0	-1	1	1	0	1	1	0	0	1	-1	-1	1	1	-1	1	0	0	-1	-1	0	0	-1	-1	1
Bin548	3	36.177	36.407	0.23	1	-1	0	0	1	-1	0	-1	0	0	0	0	1	0	-1	0	-1	0	1	0	0	-1	1	1	0	1	1	0	0	1	-1	-1	1	1	-1	1	0	0	-1	-1	0	0	-1	-1	1
Bin549	4	0	0.15	0.15	0	0	-1	0	0	-1	0	0	1	0	1	0	-1	-1	0	-1	0	0	-1	-1	0	-1	0	-1	0	-1	0	1	1	0	1	0	0	1	-1	1	0	0	-1	1	0	1	0	1	1
Bin550	4	0.15	0.489	0.339	0	0	-1	0	0	-1	0	0	1	1	1	0	-1	-1	0	-1	0	0	0	-1	0	-1	0	-1	0	-1	0	1	1	0	1	0	0	1	-1	1	0	0	-1	1	0	1	0	1	1
Bin551	4	0.489	0.519	0.03	-1	0	-1	0	0	-1	0	0	1	1	1	0	-1	-1	0	-1	0	0	0	-1	0	-1	0	-1	0	-1	0	1	1	0	1	-1	0	1	-1	1	0	0	-1	1	0	1	0	1	1
Bin552	4	0.519	0.562	0.044	-1	0	-1	0	0	-1	0	0	1	1	1	0	-1	-1	0	-1	0	0	0	-1	0	-1	0	0	0	-1	0	1	1	0	1	-1	0	1	-1	1	0	0	-1	1	0	1	0	1	1
Bin553	4	0.562	0.642	0.08	-1	0	-1	0	0	-1	0	0	1	1	1	0	-1	-1	0	-1	0	0	0	-1	0	-1	0	0	0	-1	0	1	1	0	1	-1	0	1	-1	1	0	0	-1	1	0	1	0	1	1
Bin554	4	0.642	0.803	0.161	-1	0	-1	0	0	-1	0	0	1	1	1	0	-1	-1	0	-1	0	0	0	-1	0	-1	0	0	0	-1	0	1	1	0	1	-1	0	1	-1	1	0	0	-1	1	0	1	0	1	1
Bin555	4	0.803	1.004	0.201	-1	0	-1	0	0	-1	0	0	1	1	1	0	-1	-1	0	-1	0	0	0	-1	0	-1	0	0	0	-1	0	1	1	0	1	-1	0	1	-1	1	0	0	-1	1	0	1	0	1	1
Bin556	4	1.004	1.224	0.22	-1	0	-1	0	0	-1	0	0	1	1	1	0	-1	-1	0	-1	0	0	0	-1	0	-1	0	0	0	-1	0	1	1	0	1	-1	0	1	-1	1	0	0	-1	1	0	1	0	1	1
Bin557	4	1.224	1.254	0.029	-1	0	-1	0	0	-1	0	0	1	0	1	0	-1	-1	0	-1	0	0	0	-1	0	-1	0	0	0	-1	0	1	1	0	1	-1	0	1	-1	1	0	0	-1	1	0	1	0	1	1
Bin558	4	1.254	1.709	0.455	-1	0	-1	0	0	-1	0	1	1	0	1	0	-1	-1	0	-1	0	0	0	-1	0	-1	0	0	0	-1	0	1	1	0	1	-1	0	1	-1	1	0	0	-1	1	0	1	0	1	1
Bin559	4	1.709	1.816	0.107	-1	0	-1	0	0	-1	0	1	1	1	1	0	-1	-1	0	-1	0	0	0	-1	0	-1	0	0	0	-1	0	1	1	0	1	-1	0	1	-1	0	0	0	-1	1	0	1	1	1	1
Bin560	4	1.816	2.036	0.22	-1	0	-1	0	0	-1	0	0	1	1	1	0	-1	-1	0	0	0	0	0	-1	0	-1	0	0	0	-1	0	1	1	0	1	-1	0	1	-1	0	0	0	-1	1	0	1	1	1	1
Bin561	4	2.036	2.354	0.318	-1	0	-1	0	0	-1	0	0	1	1	1	0	-1	-1	0	0	0	0	0	-1	0	-1	0	0	0	-1	0	1	1	0	1	0	0	1	-1	0	0	0	-1	1	0	1	1	1	1
Bin562	4	2.354	2.465	0.111	-1	0	-1	0	0	-1	1	0	1	1	1	1	-1	-1	0	0	0	0	0	0	0	-1	0	0	0	-1	0	1	1	0	1	0	0	1	-1	0	0	0	-1	1	0	1	1	1	1
Bin563	4	2.465	2.491	0.025	-1	0	-1	0	0	-1	1	0	1	1	1	1	-1	-1	0	0	0	0	0	0	1	-1	0	0	0	-1	0	1	1	0	1	0	0	1	-1	0	0	0	0	1	0	1	1	1	1
Bin564	4	2.491	2.528	0.037	-1	0	-1	0	0	-1	1	0	1	1	1	1	-1	-1	0	0	0	0	0	0	1	-1	0	0	0	-1	0	1	1	0	1	0	0	1	-1	0	0	0	0	1	0	1	1	1	1
Bin565	4	2.528	2.885	0.357	-1	0	-1	0	0	-1	1	0	1	1	1	1	-1	-1	0	0	0	0	0	0	1	-1	0	0	0	-1	0	1	1	0	1	0	0	1	-1	0	0	0	0	1	0	1	1	1	1
Bin566	4	2.885	3.56	0.676	-1	0	-1	0	0	-1	1	0	1	1	1	1	-1	-1	0	0	0	0	0	0	1	-1	0	0	0	-1	0	1	1	0	1	0	0	1	-1	0	0	0	0	1	0	1	1	1	1
Bin567	4	3.56	3.571	0.01	-1	0	-1	0	0	-1	1	0	1	1	1	1	-1	-1	0	0	0	0	0	0	1	-1	0	0	0	-1	0	1	1	0	0	0	0	1	-1	0	0	0	0	1	0	1	1	1	1
Bin568	4	3.571	3.645	0.075	-1	0	-1	0	0	-1	1	0	1	1	1	1	-1	-1	0	0	0	0	0	0	1	-1	0	0	0	-1	0	1	1	0	0	0	0	1	-1	0	0	0	0	1	0	1	1	1	1
Bin569	4	3.645	3.955	0.31	-1	0	-1	0	0	-1	1	0	1	1	1	1	-1	-1	0	0	0	0	0	0	1	0	0	0	0	-1	0	1	1	0	0	0	0	1	-1	0	0	0	0	1	0	1	1	1	1
Bin570	4	3.955	4.184	0.229	-1	0	-1	0	0	-1	1	0	1	1	1	1	-1	-1	0	0	0	0	0	0	1	0	0	0	0	-1	0	1	1	0	1	0	0	1	-1	0	0	0	0	1	0	1	1	1	1
Bin571	4	4.184	4.319	0.135	-1	0	-1	0	0	-1	1	0	1	1	1	1	-1	-1	0	0	0	0	0	0	1	0	0	0	0	-1	0	1	1	0	1	0	0	1	-1	0	0	0	0	1	0	1	1	1	1
Bin572	4	4.319	4.366	0.047	-1	0	-1	0	0	-1	1	-1	1	1	1	1	-1	-1	0	0	0	0	0	0	1	0	0	0	0	-1	0	1	1	0	1	0	0	1	-1	0	0	0	0	1	0	1	1	1	1
Bin573	4	4.366	4.421	0.056	-1	0	-1	0	0	-1	1	-1	1	1	1	1	-1	-1	0	0	0	0	0	0	1	0	0	0	-1	-1	0	1	1	0	1	0	0	1	-1	0	0	0	0	1	0	1	1	1	1
Bin574	4	4.421	4.586	0.164	-1	0	-1	0	0	-1	1	-1	1	1	1	1	-1	-1	0	0	0	0	0	0	1	0	0	0	-1	-1	0	1	1	0	1	0	0	1	-1	0	0	0	0	1	0	1	1	1	1
Bin575	4	4.586	4.797	0.211	-1	0	-1	0	0	-1	1	-1	1	1	1	1	-1	-1	0	0	0	0	0	0	1	0	0	0	-1	-1	0	1	1	0	1	0	0	1	-1	0	0	0	0	1	1	1	1	1	1
Bin576	4	4.797	4.914	0.117	-1	0	-1	0	0	-1	1	-1	1	1	1	1	-1	-1	0	0	0	0	0	0	1	0	0	0	-1	-1	0	1	1	0	1	0	0	1	-1	0	0	0	0	1	1	1	1	1	1
Bin577	4	4.914	5.237	0.324	-1	0	-1	0	0	-1	1	-1	1	1	1	1	-1	-1	0	0	0	0	0	0	1	0	0	0	-1	-1	0	1	1	0	1	0	0	1	-1	0	0	0	0	1	1	1	1	1	1
Bin578	4	5.237	5.311	0.074	-1	0	-1	0	0	-1	1	-1	1	1	1	1	-1	-1	0	1	0	0	0	0	1	0	0	0	-1	-1	0	1	1	0	1	0	0	1	-1	0	0	0	0	0	1	1	1	1	1
Bin579	4	5.311	5.485	0.173	-1	0	-1	0	0	-1	1	-1	1	1	1	1	-1	-1	0	1	0	0	0	0	1	0	0	0	-1	-1	0	1	1	0	1	0	0	1	-1	0	0	0	0	0	1	1	1	1	1
Bin580	4	5.485	5.816	0.331	-1	0	-1	0	0	-1	1	-1	1	1	1	1	-1	-1	0	1	0	0	0	0	1	0	0	0	-1	-1	0	1	1	0	1	0	0	1	-1	0	0	0	0	0	1	1	1	1	1
Bin581	4	5.816	6.593	0.778	-1	0	-1	0	0	-1	1	-1	1	1	1	1	-1	-1	0	1	0	0	0	0	1	0	0	0	-1	-1	0	1	1	0	1	0	0	1	-1	0	0	0	0	0	1	1	1	1	1
Bin582	4	6.593	6.934	0.341	-1	0	-1	0	0	-1	1	-1	1	1	1	1	-1	-1	0	1	0	0	0	0	1	0	0	0	-1	-1	0	1	1	0	1	0	0	1	-1	0	0	0	0	0	1	1	1	1	1
Bin583	4	6.934	7.103	0.169	-1	0	-1	0	0	-1	1	-1	1	1	1	1	-1	-1	0	1	0	0	0	-1	1	0	0	0	-1	-1	0	1	1	0	1	0	0	1	-1	0	0	0	0	0	1	1	1	1	1
Bin584	4	7.103	7.375	0.272	-1	0	-1	0	0	-1	1	-1	1	1	1	1	-1	-1	0	1	0	0	0	-1	1	0	0	0	0	-1	0	1	1	0	1	0	0	1	-1	0	0	0	0	0	1	1	1	1	1
Bin585	4	7.375	12.713	5.337	-1	0	-1	0	0	-1	1	-1	1	1	1	1	-1	-1	0	1	0	0	0	0	1	0	0	0	-1	0	0	1	1	0	1	0	0	1	-1	0	0	0	0	0	1	1	1	1	1
Bin586	4	12.713	13.227	0.515	-1	0	-1	0	0	-1	0	-1	1	1	1	1	-1	-1	0	1	0	0	0	0	1	0	0	0	-1	0	0	1	1	0	1	1	0	1	-1	0	0	0	0	0	1	1	1	1	1
Bin587	4	13.227	13.338	0.111	-1	0	-1	0	0	-1	0	-1	1	1	1	1	-1	-1	0	1	0	0	0	0	1	0	0	0	-1	0	0	1	1	0	1	1	0	1	-1	0	0	0	0	0	1	1	1	1	1
Bin588	4	13.338	13.616	0.278	-1	0	-1	0	0	-1	0	-1	1	1	1	1	-1	-1	0	1	0	0	0	0	1	0	0	0	-1	0	0	1	1	0	1	1	0	1	-1	0	0	0	0	0	1	1	1	1	1
Bin589	4	13.616	13.939	0.322	-1	0	-1	0	0	-1	0	-1	1	1	1	1	-1	-1	0	1	0	0	0	0	1	0	0	0	-1	0	0	1	1	0	1	1	0	1	-1	0	0	0	0	0	1	1	1	1	1
Bin590	4	13.939	15.075	1.136	-1	1	-1	0	0	0	1	-1	1	1	1	1	-1	-1	0	1	0	0	0	0	1	0	0	1	0	0	0	1	1	0	1	1	0	1	-1	0	0	0	0	0	1	1	1	1	1
Bin591	4	15.075	15.662	0.587	-1	1	-1	0	1	-1	1	-1	1	1	1	1	-1	-1	0	1	0	0	0	0	1	0	0	1	0	0	0	1	1	0	1	1	0	1	-1	0	0	0	0	0	1	1	1	1	1
Bin592	4	15.662	15.763	0.101	-1	1	-1	0	1	-1	1	-1	1	1	1	1	-1	-1	0	1	0	0	0	0	1	0	0	1	0	0	0	1	1	0	1	1	0	1	-1	0	0	0	0	0	1	1	1	1	1
Bin593	4	15.763	15.876	0.114	-1	1	-1	0	1	-1	1	-1	1	1	1	1	-1	-1	0	1	0	0	0	0	1	0	0	1	0	0	0	1	1	0	1	1	0	1	-1	0	0	0	0	0	1	1	1	1	1
Bin594	4	15.876	16.553	0.676	-1	1	-1	1	1	-1	1	-1	0	1	1	1	-1	-1	1	1	0	0	0	0	1	0	0	1	0	0	0	1	1	0	1	1	0	1	0	1	0	0	0	0	1	1	1	1	1
Bin595	4	16.553	16.694	0.141	-1	1	-1	1	1	-1	1	-1	0	1	1	1	-1	-1	1	1	0	0	0	0	1	0	0	1	0	0	0	1	1	0	1	1	0	1	0	1	0	0	1	0	1	1	1	1	1
Bin596	4	16.694	16.988	0.294	-1	1	-1	1	1	-1	1	-1	0	1	1	1	-1	0	1	1	0	1	0	0	1	0	0	1	0	0	0	0	1	0	0	1	1	1	0	1	0	1	1	0	1	1	0	1	1
Bin597	4	16.988	17.412	0.425	-1	1	-1	1	1	-1	1	-1	0	1	1	1	-1	0	1	1	0	1	0	0	1	0	0	1	0	0	0	0	1	0	0	1	1	1	0	1	0	1	1	0	1	1	0	1	1
Bin598	4	17.412	17.646	0.233	-1	1	-1	1	1	-1	1	-1	0	1	1	1	-1	0	1	1	0	1	0	0	1	0	0	1	0	0	0	0	1	0	0	1	1	1	0	1	0	1	1	0	1	1	0	1	1
Bin599	4	17.646	17.912	0.266	-1	1	-1	1	1	-1	1	-1	0	1	1	1	-1	0	1	1	0	1	0	0	1	0	0	1	0	0	0	0	1	0	0	1	1	1	0	1	0	1	1	0	1	1	0	1	1
Bin600	4	17.912	18	0.088	-1	1	-1	1	1	-1	1	-1	0	1	1	1	-1	0	1	1	0	1	0	0	1	0	0	1	0	0	0	0	1	0	0	1	1	1	0	1	0	1	1	0	1	1	0	1	1
Bin601	4	18	18.025	0.025	-1	1	-1	1	1	-1	1	-1	0	1	1	1	-1	0	1	1	0	1	0	0	1	0	0	1	0	0	0	0	1	0	0	1	1	1	0	1	0	1	1	0	1	1	0	1	1
Bin602	4	18.025	18.072	0.047	-1	1	-1	1	1	-1	1	-1	0	1	1	1	-1	0	1	1	0	1	0	0	1	0	0	1	0	0	0	0	1	0	0	1	1	1	0	1	0	1	1	0	1	1	0	1	1
Bin603	4	18.072	18.225	0.153	-1	1	-1	1	1	-1	1	-1	0	1	1	1	-1	0	1	1	0	1	0	0	1	0	0	1	0	0	0	0	1	0	0	1	1	1	-1	1	0	1	1	0	1	1	0	1	1
Bin604	4	18.225	18.384	0.159	-1	1	-1	1	1	-1	1	-1	0	1	1	1	-1	0	1	1	0	1	0	0	1	0	0	1	0	0	0	0	1	0	0	1	1	1	0	1	0	1	1	0	1	1	0	1	1
Bin605	4	18.384	18.429	0.044	-1	1	-1	1	1	-1	1	-1	0	1	1	1	-1	0	1	1	0	1	0	0	1	0	0	1	0	0	0	0	1	0	0	1	1	1	0	1	0	1	1	0	1	1	0	1	1
Bin606	4	18.429	18.593	0.164	-1	1	-1	1	1	-1	1	-1	0	1	1	1	-1	0	1	1	0	1	0	0	1	0	0	1	0	0	0	0	1	0	0	1	1	1	0	1	0	1	1	0	1	1	0	1	1
Bin607	4	18.593	18.657	0.065	-1	1	-1	1	1	-1	1	-1	0	1	1	1	-1	0	1	1	0	1	0	0	1	0	0	1	0	0	0	0	1	0	0	1	1	1	0	1	0	1	1	0	1	1	0	1	0
Bin608	4	18.657	18.767	0.11	-1	1	-1	1	1	-1	1	-1	0	1	1	1	-1	0	1	0	0	1	0	0	1	0	0	1	0	0	0	0	1	0	0	1	1	1	0	1	0	1	1	0	1	1	0	1	0
Bin609	4	18.767	18.948	0.181	-1	1	-1	1	1	-1	1	-1	0	1	1	1	-1	0	1	0	0	1	0	0	1	0	0	1	0	0	0	0	1	0	0	1	1	1	0	1	0	1	1	0	0	1	0	1	0
Bin610	4	18.948	19.106	0.158	-1	1	-1	1	1	-1	1	-1	0	1	1	1	-1	-1	1	0	0	1	0	0	0	0	-1	0	0	0	0	0	1	0	0	1	1	1	0	1	0	1	1	0	0	1	0	1	0
Bin611	4	19.106	19.155	0.049	-1	1	-1	1	1	-1	1	-1	0	1	1	1	-1	-1	1	0	0	1	0	0	0	0	-1	0	0	0	0	0	1	0	0	1	1	1	0	1	0	1	1	0	0	1	0	1	1
Bin612	4	19.155	19.273	0.118	-1	1	-1	1	1	-1	1	-1	0	1	1	1	-1	-1	0	0	0	1	0	0	0	0	-1	0	0	0	0	0	1	0	0	1	1	1	0	1	0	1	1	0	0	1	0	1	1
Bin613	4	19.273	19.326	0.053	-1	1	-1	1	1	-1	1	-1	0	1	1	1	-1	-1	0	0	0	1	0	0	0	0	-1	0	0	0	0	0	1	0	0	1	1	1	0	1	0	1	1	0	0	1	0	1	1
Bin614	4	19.326	19.37	0.044	-1	1	-1	1	1	-1	1	-1	0	1	1	1	-1	-1	0	0	0	1	0	0	0	0	-1	0	0	0	0	0	1	0	0	1	1	1	0	1	0	1	1	0	0	1	0	1	1
Bin615	4	19.37	19.519	0.149	-1	1	-1	1	1	-1	1	-1	0	1	1	1	-1	-1	0	0	0	1	0	0	0	0	-1	0	0	0	0	0	1	0	0	1	1	1	0	1	0	1	1	0	0	1	0	1	1
Bin616	4	19.519	19.644	0.125	-1	1	-1	0	1	-1	1	-1	0	-1	0	1	-1	-1	0	0	0	0	1	-1	0	0	-1	0	0	-1	0	0	1	0	1	1	1	1	0	0	0	1	1	0	0	1	0	1	1
Bin617	4	19.644	19.651	0.007	-1	1	-1	0	1	-1	1	-1	0	-1	0	1	-1	-1	0	0	0	0	1	-1	0	0	-1	0	0	-1	0	0	1	0	1	1	1	1	0	0	0	1	1	0	0	1	0	1	1
Bin618	4	19.651	20.546	0.895	-1	0	-1	0	1	-1	1	-1	0	-1	0	1	-1	-1	0	0	0	0	1	-1	0	0	-1	0	0	-1	0	0	1	0	1	1	1	1	0	0	0	1	1	0	0	1	0	1	1
Bin619	4	20.546	20.592	0.046	-1	0	-1	0	1	-1	1	-1	0	-1	0	1	-1	-1	0	0	0	0	1	-1	0	0	-1	0	0	-1	0	0	1	0	1	1	1	1	0	0	0	1	1	0	0	1	0	1	1
Bin620	4	20.592	20.89	0.298	0	0	-1	0	1	0	0	-1	0	-1	0	1	0	-1	0	0	0	0	1	-1	0	0	0	-1	-1	-1	0	0	1	0	0	1	-1	1	1	0	0	1	1	0	0	1	0	1	1
Bin621	4	20.89	21.246	0.356	0	0	-1	0	1	0	0	-1	1	-1	0	1	0	0	0	0	0	0	1	-1	0	0	0	-1	-1	-1	0	0	1	0	0	1	-1	1	1	0	0	1	1	0	0	1	0	1	0
Bin622	4	21.246	21.343	0.097	0	0	-1	0	1	0	0	0	1	-1	0	1	0	0	0	0	0	0	1	-1	0	0	0	-1	-1	-1	0	0	1	0	0	1	-1	1	1	0	0	1	1	0	0	1	0	1	0
Bin623	4	21.343	21.368	0.025	0	0	-1	0	1	0	0	0	1	-1	0	1	0	0	0	0	0	0	1	-1	0	0	0	-1	-1	-1	0	0	1	0	0	1	-1	0	1	0	0	1	0	0	0	1	0	1	0
Bin624	4	21.368	21.461	0.093	0	0	-1	0	1	0	0	0	1	-1	0	1	0	0	0	0	0	0	1	-1	0	0	0	-1	-1	-1	0	0	1	0	0	1	-1	0	1	0	0	1	0	0	0	1	0	1	0
Bin625	4	21.461	21.615	0.153	0	0	-1	0	1	0	0	0	1	-1	0	1	0	0	0	0	0	0	1	-1	0	0	0	-1	-1	-1	0	0	1	0	0	1	-1	0	1	0	0	1	0	0	0	1	0	1	0
Bin626	4	21.615	21.694	0.079	0	0	-1	0	1	0	0	0	1	-1	0	1	0	0	0	0	0	0	1	-1	0	0	0	-1	-1	0	0	0	1	0	0	1	-1	0	1	0	0	1	0	0	0	1	0	1	0
Bin627	4	21.694	21.776	0.083	0	0	-1	0	1	0	0	0	1	-1	0	1	0	0	0	0	0	0	1	-1	0	0	0	-1	-1	0	0	0	1	0	0	1	-1	0	1	0	0	1	0	0	0	1	0	1	0
Bin628	4	21.776	21.825	0.049	0	0	-1	0	1	0	0	0	1	-1	0	1	0	0	0	0	0	0	1	-1	0	0	0	-1	-1	0	0	0	1	0	0	1	-1	0	1	0	0	1	0	0	0	1	0	1	0
Bin629	4	21.825	21.84	0.015	0	0	-1	0	1	0	0	0	1	-1	0	1	0	0	0	0	0	0	1	-1	0	0	0	-1	-1	0	0	0	0	0	0	1	-1	0	1	0	0	1	0	0	0	0	0	1	0
Bin630	4	21.84	22	0.16	0	0	-1	0	1	0	0	0	1	0	0	1	1	0	0	0	0	0	1	-1	0	0	0	-1	-1	0	0	0	0	0	0	1	-1	1	1	0	0	1	0	1	0	0	0	0	0
Bin631	4	22	22.168	0.168	0	0	-1	0	1	0	0	0	1	0	0	1	1	0	0	0	0	0	1	-1	0	0	0	-1	-1	0	0	0	0	0	0	1	-1	1	1	1	0	1	0	1	0	0	0	0	0
Bin632	4	22.168	22.26	0.093	0	0	-1	0	1	0	0	0	1	0	0	1	1	0	0	0	0	0	1	-1	0	0	0	-1	-1	0	0	0	0	0	0	1	-1	1	1	1	0	1	0	1	0	0	0	0	0
Bin633	4	22.26	22.425	0.165	0	0	-1	0	1	0	0	0	1	0	0	1	1	0	0	0	0	0	1	-1	0	0	0	0	0	0	0	0	0	0	0	1	-1	1	1	1	0	1	0	1	0	0	0	0	0
Bin634	4	22.425	22.821	0.396	0	0	-1	0	1	0	0	0	1	0	0	1	1	0	0	0	0	0	1	-1	0	0	0	0	0	0	0	0	0	0	0	1	-1	1	1	1	0	1	0	1	0	0	0	0	0
Bin635	4	22.821	23.06	0.239	0	0	-1	0	1	0	0	0	1	0	0	1	1	0	0	0	0	0	1	-1	0	0	0	0	0	1	0	0	0	0	0	1	0	1	1	1	0	1	0	1	0	0	0	0	-1
Bin636	4	23.06	23.102	0.041	0	0	-1	0	1	0	0	0	1	0	0	1	1	0	0	0	0	0	1	-1	0	0	-1	0	0	1	0	0	0	0	0	1	0	1	1	1	0	1	0	1	0	0	0	0	-1
Bin637	4	23.102	23.157	0.055	0	0	-1	0	1	0	0	0	1	0	0	1	1	-1	0	0	0	0	1	-1	0	0	-1	0	0	1	0	0	0	0	0	1	0	1	1	1	0	1	-1	1	-1	0	0	0	-1
Bin638	4	23.157	23.316	0.159	0	0	-1	0	1	0	0	0	1	0	0	1	1	-1	0	0	0	0	1	-1	0	0	-1	0	0	1	0	0	0	0	0	1	0	1	1	1	0	1	-1	1	-1	0	0	0	-1
Bin639	4	23.316	23.659	0.343	0	0	-1	0	1	0	0	0	1	0	0	1	1	-1	0	0	0	0	1	-1	0	0	-1	0	0	1	0	0	0	-1	0	1	0	1	1	1	0	1	-1	1	-1	0	0	0	-1
Bin640	4	23.659	24.03	0.371	0	0	-1	0	1	0	0	-1	0	-1	0	1	1	0	0	0	0	0	1	-1	0	0	-1	0	1	1	0	0	0	-1	0	1	0	1	1	1	0	1	-1	1	-1	0	0	0	-1
Bin641	4	24.03	24.066	0.036	0	0	-1	0	1	0	0	-1	0	-1	0	1	1	0	0	0	0	0	1	-1	0	0	-1	0	1	1	0	0	0	-1	0	1	0	1	1	1	0	1	-1	1	-1	0	0	0	-1
Bin642	4	24.066	24.378	0.312	0	0	-1	0	1	0	0	-1	0	-1	0	1	1	0	0	0	0	0	1	-1	0	0	-1	0	1	1	0	0	0	-1	0	1	0	1	1	1	0	1	-1	1	-1	0	0	0	-1
Bin643	4	24.378	25.543	1.165	0	0	-1	0	1	0	0	-1	0	-1	0	1	1	0	0	0	0	0	1	-1	0	0	-1	0	1	1	0	0	0	-1	0	1	0	1	1	1	0	1	-1	1	-1	0	0	0	-1
Bin644	4	25.543	25.808	0.265	0	0	-1	0	1	0	0	-1	-1	-1	0	1	1	0	0	0	0	0	1	-1	0	0	-1	0	1	0	0	0	0	-1	0	1	0	1	0	1	-1	1	-1	0	-1	0	0	1	0
Bin645	4	25.808	26.113	0.306	0	0	-1	0	1	0	0	-1	-1	-1	0	1	1	0	0	0	0	0	0	-1	0	0	-1	0	1	0	0	0	0	-1	0	1	0	1	0	1	-1	1	-1	0	-1	0	0	1	0
Bin646	4	26.113	26.35	0.236	0	0	-1	0	1	0	0	-1	-1	-1	0	1	1	0	0	0	0	0	0	-1	0	0	-1	0	1	0	0	0	0	-1	0	1	0	1	0	1	-1	1	-1	0	-1	0	0	1	0
Bin647	4	26.35	27.799	1.449	0	0	-1	0	1	0	0	-1	-1	-1	0	1	1	0	0	0	0	0	0	-1	0	0	-1	0	1	0	0	0	0	-1	0	0	0	1	1	1	-1	1	-1	0	-1	0	0	0	0
Bin648	4	27.799	27.86	0.062	0	0	-1	0	1	0	0	0	-1	-1	0	1	1	0	0	0	0	0	0	-1	0	0	0	0	1	0	0	0	0	0	0	0	0	1	1	1	-1	1	-1	0	-1	0	-1	0	0
Bin649	4	27.86	28.314	0.453	0	0	-1	0	1	0	0	0	-1	-1	0	1	1	0	0	0	0	0	0	-1	0	0	0	0	1	0	0	0	0	0	0	0	0	1	1	0	-1	1	-1	0	-1	0	-1	0	0
Bin650	4	28.314	28.91	0.597	0	0	-1	0	1	0	0	0	-1	-1	0	1	0	0	0	0	1	0	1	-1	0	0	0	0	0	0	0	0	0	0	0	0	0	1	1	0	-1	1	-1	0	-1	0	-1	0	0
Bin651	4	28.91	29.494	0.583	0	0	-1	0	1	0	0	0	-1	-1	0	1	0	0	0	0	1	0	1	-1	0	0	0	0	0	0	0	0	0	0	0	1	0	1	1	0	-1	1	-1	0	-1	0	-1	0	0
Bin652	4	29.494	29.854	0.361	0	0	-1	0	1	0	0	0	-1	-1	0	1	0	0	0	0	0	0	1	-1	0	0	0	0	0	0	0	0	0	0	0	0	0	1	1	0	-1	1	-1	0	-1	0	-1	0	0
Bin653	4	29.854	29.9	0.046	0	0	-1	0	1	0	0	0	-1	-1	1	1	0	0	0	0	0	0	1	-1	0	0	0	0	0	0	0	0	0	0	0	0	0	1	1	0	-1	1	-1	0	-1	0	-1	0	0
Bin654	4	29.9	29.969	0.069	0	0	-1	0	1	0	0	0	-1	-1	1	1	0	0	0	0	0	0	1	-1	0	0	0	0	0	0	0	0	0	0	0	0	0	1	1	0	-1	1	-1	0	-1	0	-1	0	0
Bin655	4	29.969	29.988	0.019	0	0	-1	0	1	0	0	0	-1	-1	1	1	0	0	0	0	0	0	1	-1	0	0	0	0	0	0	0	0	0	0	0	0	0	1	1	1	-1	1	-1	0	-1	0	-1	0	0
Bin656	4	29.988	30.133	0.145	0	0	-1	0	1	0	0	0	-1	-1	1	1	0	0	0	0	0	0	1	-1	0	0	0	0	0	0	0	0	0	0	0	0	0	1	1	1	-1	1	-1	0	-1	0	0	0	0
Bin657	4	30.133	30.296	0.163	0	0	-1	0	1	0	0	0	-1	-1	1	1	0	0	0	0	0	0	1	-1	0	0	0	0	0	0	0	0	0	0	0	0	0	1	1	1	-1	1	-1	0	-1	0	0	0	0
Bin658	4	30.296	30.38	0.084	0	0	-1	0	1	0	0	0	-1	-1	1	1	0	0	0	0	0	0	1	-1	0	0	0	0	0	0	0	0	0	0	0	0	0	1	1	1	-1	1	-1	0	-1	0	0	0	0
Bin659	4	30.38	30.429	0.049	0	0	-1	0	1	0	0	0	-1	0	1	1	0	0	0	0	1	1	1	-1	0	0	0	0	0	0	1	0	0	0	0	0	0	1	1	1	0	1	-1	0	-1	0	0	0	0
Bin660	4	30.429	30.684	0.255	0	0	-1	0	1	0	0	0	-1	0	1	1	0	0	0	0	1	1	1	-1	0	0	0	0	0	0	1	0	0	0	0	0	1	1	1	1	0	1	-1	0	-1	0	0	0	0
Bin661	4	30.684	30.706	0.022	0	0	-1	0	1	0	0	0	-1	0	1	1	0	0	0	0	1	1	1	-1	0	0	0	0	0	0	1	0	0	0	0	0	1	1	1	1	0	1	-1	0	-1	0	0	0	0
Bin662	4	30.706	30.913	0.207	0	0	-1	0	1	0	0	0	-1	0	1	1	0	0	0	0	1	1	1	-1	0	0	0	0	0	0	1	0	1	1	0	0	1	1	1	1	0	1	0	0	-1	0	0	0	0
Bin663	4	30.913	30.983	0.07	0	0	-1	0	1	0	0	0	-1	0	1	1	0	0	0	0	1	1	1	-1	0	1	0	0	0	0	1	0	1	1	0	0	1	1	1	1	0	1	0	0	-1	0	0	0	0
Bin664	4	30.983	31.142	0.159	0	0	-1	0	1	0	0	-1	-1	0	1	1	0	0	0	0	1	1	1	-1	0	1	0	0	0	0	1	0	1	0	0	0	1	1	1	1	0	1	0	0	-1	0	0	0	0
Bin665	4	31.142	31.203	0.062	0	0	-1	0	1	0	0	-1	-1	0	1	1	0	0	0	0	1	1	1	-1	0	1	0	0	0	0	1	0	1	0	0	0	1	1	1	1	0	1	0	0	-1	0	0	0	0
Bin666	4	31.203	31.242	0.038	0	0	-1	0	1	0	0	-1	-1	0	1	1	0	0	0	0	1	1	1	-1	0	1	0	0	0	0	1	0	1	0	0	0	1	1	1	1	0	1	0	0	-1	0	0	0	0
Bin667	4	31.242	31.262	0.02	0	0	-1	0	1	0	0	-1	-1	0	1	1	0	0	0	0	1	1	1	-1	0	1	0	0	0	0	1	0	1	0	0	0	1	1	1	1	0	1	0	0	-1	0	0	0	0
Bin668	4	31.262	31.318	0.056	0	0	-1	0	0	0	0	-1	-1	0	1	1	0	0	0	0	1	1	1	-1	0	1	0	0	0	0	1	0	1	0	0	0	1	1	1	1	0	1	0	0	-1	0	0	0	0
Bin669	4	31.318	31.368	0.051	0	0	-1	0	0	0	0	-1	-1	0	1	1	1	0	0	0	1	1	1	-1	0	1	0	0	0	0	1	0	1	0	0	0	1	1	1	1	0	1	0	0	-1	0	0	0	0
Bin670	4	31.368	31.427	0.058	0	0	-1	0	0	0	0	0	-1	0	1	1	1	0	0	0	1	1	1	-1	0	1	0	0	0	0	1	0	1	0	0	0	1	1	1	1	0	1	0	0	-1	0	0	0	0
Bin671	4	31.427	31.447	0.02	0	0	-1	0	0	0	0	-1	-1	0	1	1	1	0	0	0	1	1	1	-1	0	1	0	0	0	0	1	0	1	0	0	0	1	1	1	1	0	1	0	0	-1	0	0	0	0
Bin672	4	31.447	31.488	0.041	0	0	-1	0	0	0	0	-1	-1	0	1	1	1	0	0	0	1	1	1	-1	0	1	0	0	0	0	1	0	1	1	0	0	1	1	1	1	0	1	0	0	-1	0	0	0	0
Bin673	4	31.488	31.818	0.33	0	0	-1	0	0	0	0	-1	-1	0	1	1	1	0	0	0	1	1	1	-1	0	1	0	0	0	0	1	0	1	0	0	0	1	1	1	1	0	1	0	0	-1	0	0	0	0
Bin674	4	31.818	31.905	0.087	0	0	-1	0	0	0	0	-1	-1	0	1	1	1	0	0	0	1	1	1	-1	-1	1	0	0	0	0	1	0	1	0	0	0	1	1	1	1	0	1	0	0	-1	0	0	0	0
Bin675	4	31.905	31.974	0.069	0	0	-1	0	0	0	0	-1	-1	0	1	1	1	0	0	0	1	1	1	-1	-1	1	0	0	0	0	1	0	1	1	0	0	1	1	1	1	0	1	0	0	-1	0	0	0	0
Bin676	4	31.974	32.011	0.037	0	0	-1	0	0	0	0	-1	-1	0	0	1	1	0	0	0	1	1	1	-1	-1	1	0	0	0	0	1	0	1	1	0	0	1	1	1	1	0	1	0	0	-1	0	0	0	0
Bin677	4	32.011	32.188	0.177	0	0	-1	0	0	0	0	-1	-1	0	0	1	1	0	0	0	1	1	1	-1	-1	1	0	0	0	0	1	0	1	1	0	0	1	1	1	1	0	1	0	0	-1	0	0	0	0
Bin678	4	32.188	32.217	0.029	0	0	-1	0	0	0	0	-1	-1	0	0	1	1	0	0	0	1	1	1	-1	-1	1	0	0	0	0	1	0	1	1	0	0	1	1	1	1	0	1	0	0	-1	0	0	0	0
Bin679	4	32.217	32.268	0.05	0	0	-1	0	0	0	0	-1	-1	0	0	1	1	0	0	0	1	1	1	-1	-1	1	0	0	0	0	1	0	1	1	0	0	1	1	1	1	0	1	0	0	-1	0	0	0	0
Bin680	4	32.268	32.47	0.202	0	0	-1	0	0	0	0	-1	-1	0	0	1	1	0	0	0	1	1	1	-1	-1	1	0	0	0	0	1	0	1	1	0	1	1	1	1	1	0	1	0	0	-1	0	0	0	0
Bin681	4	32.47	32.572	0.102	0	0	-1	0	0	0	0	-1	-1	0	1	1	1	0	0	0	1	1	1	-1	-1	1	0	0	0	0	1	0	1	1	0	1	1	1	1	1	0	1	0	0	-1	0	0	0	0
Bin682	4	32.572	33.251	0.679	-1	0	-1	0	0	0	0	-1	-1	0	1	1	1	0	0	0	0	1	1	-1	-1	0	-1	0	1	0	1	0	0	1	0	1	1	1	1	1	0	1	0	0	-1	0	0	0	0
Bin683	4	33.251	33.499	0.248	-1	0	-1	0	0	0	0	-1	-1	0	1	1	1	0	0	0	0	1	0	-1	-1	0	-1	0	1	0	1	0	0	1	0	1	1	1	1	1	0	1	0	0	-1	0	0	0	0
Bin684	4	33.499	34.11	0.61	-1	0	-1	0	0	0	0	-1	-1	0	1	1	1	-1	0	0	1	1	0	-1	-1	1	0	0	0	0	1	0	0	1	0	1	1	0	1	1	0	1	0	0	-1	0	0	0	1
Bin685	4	34.11	34.458	0.349	-1	0	-1	0	-1	1	-1	-1	-1	0	1	1	0	-1	0	0	0	1	0	-1	-1	1	0	0	0	1	0	0	0	1	0	1	1	-1	1	1	0	0	0	0	-1	0	0	0	1
Bin686	4	34.458	34.483	0.024	-1	0	-1	0	-1	1	-1	-1	-1	0	1	1	0	-1	0	0	0	1	0	-1	-1	1	0	1	0	1	0	0	0	1	0	1	1	-1	1	1	0	0	0	0	-1	0	0	0	1
Bin687	4	34.483	34.747	0.265	-1	0	-1	0	-1	1	-1	-1	-1	0	1	1	0	-1	0	0	0	1	0	-1	-1	1	0	1	0	1	0	0	0	1	0	1	1	-1	1	1	0	0	0	0	-1	0	0	0	1
Bin688	4	34.747	35.278	0.531	-1	0	-1	0	-1	1	-1	-1	-1	0	1	1	0	-1	0	0	0	1	0	-1	-1	0	0	1	0	1	0	0	0	1	0	1	1	-1	1	1	0	0	0	0	-1	0	0	0	1
Bin689	5	0	0.29	0.29	-1	1	-1	-1	0	1	0	0	0	0	1	1	0	0	0	0	1	1	-1	1	1	-1	0	1	0	1	1	1	-1	0	-1	-1	1	0	0	-1	-1	1	-1	0	1	1	1	0	0
Bin690	5	0.29	0.358	0.067	-1	1	-1	-1	0	1	0	0	0	0	1	1	0	0	0	0	1	1	-1	0	1	-1	0	1	0	1	1	1	-1	0	-1	-1	1	0	0	-1	-1	1	-1	0	1	1	1	0	0
Bin691	5	0.358	0.504	0.147	-1	1	-1	-1	0	1	0	0	0	0	1	1	0	0	0	0	1	1	-1	0	1	-1	0	1	0	1	1	1	-1	0	-1	-1	1	0	0	-1	-1	1	-1	0	1	1	1	0	0
Bin692	5	0.504	0.536	0.032	-1	1	-1	-1	0	1	0	-1	0	0	1	1	0	1	0	1	1	1	-1	0	1	-1	0	1	0	1	1	1	-1	0	-1	-1	1	-1	0	-1	-1	1	-1	0	1	1	1	0	0
Bin693	5	0.536	0.663	0.126	-1	1	-1	-1	0	1	0	-1	0	0	1	1	0	1	0	1	1	1	-1	0	1	-1	0	1	0	1	1	1	-1	0	-1	-1	1	-1	0	-1	-1	1	-1	0	1	1	1	0	0
Bin694	5	0.663	0.684	0.022	-1	1	-1	-1	0	1	0	-1	0	0	1	1	0	1	0	1	1	1	-1	0	1	-1	0	1	0	1	1	1	-1	0	-1	-1	1	-1	0	-1	-1	1	-1	0	1	1	1	0	0
Bin695	5	0.684	0.877	0.192	-1	1	-1	-1	0	1	0	-1	0	0	1	1	0	0	0	1	1	1	-1	0	0	-1	0	1	-1	1	1	1	-1	0	-1	-1	1	-1	0	-1	-1	1	-1	1	1	1	1	0	0
Bin696	5	0.877	0.952	0.075	-1	1	-1	-1	0	1	0	-1	0	0	1	1	0	0	0	1	1	1	-1	0	0	-1	0	1	-1	1	1	1	-1	0	-1	-1	1	-1	0	-1	-1	1	-1	1	1	1	1	0	0
Bin697	5	0.952	1.155	0.203	-1	1	-1	-1	0	1	0	-1	0	0	1	1	0	0	0	1	1	1	-1	0	0	-1	0	1	-1	1	1	1	-1	0	-1	-1	1	-1	0	-1	-1	1	-1	1	1	1	1	0	0
Bin698	5	1.155	1.171	0.016	-1	1	-1	-1	0	1	0	-1	0	0	1	1	0	0	0	1	1	1	-1	0	0	-1	0	1	-1	1	1	1	-1	0	-1	-1	1	-1	0	-1	-1	1	-1	1	1	1	1	0	0
Bin699	5	1.171	1.252	0.081	-1	1	-1	-1	0	1	0	-1	0	0	1	1	0	0	1	1	1	1	-1	0	0	-1	0	1	-1	1	1	1	-1	0	-1	-1	1	-1	0	-1	-1	1	-1	1	1	1	1	0	0
Bin700	5	1.252	1.312	0.06	-1	1	-1	-1	0	1	0	-1	0	0	1	1	0	0	0	1	1	1	-1	0	0	0	0	0	-1	1	1	1	-1	0	-1	-1	1	-1	0	-1	-1	1	-1	1	1	1	1	0	0
Bin701	5	1.312	1.45	0.138	-1	1	-1	-1	0	1	0	-1	0	0	1	1	0	0	0	1	1	1	-1	0	0	0	0	0	-1	1	1	1	-1	0	-1	-1	1	-1	0	-1	-1	1	-1	1	1	1	1	0	0
Bin702	5	1.45	1.532	0.082	-1	1	-1	-1	0	1	0	-1	0	0	1	1	0	0	0	1	1	1	0	0	0	0	0	0	-1	1	1	1	-1	0	-1	-1	1	-1	0	-1	-1	1	-1	1	1	1	1	0	0
Bin703	5	1.532	1.725	0.193	-1	1	-1	-1	0	1	0	0	0	0	1	1	0	0	0	1	1	1	0	0	0	0	0	0	-1	1	1	1	-1	0	-1	-1	1	-1	0	-1	-1	1	-1	0	1	1	1	0	-1
Bin704	5	1.725	1.763	0.038	-1	1	-1	-1	0	1	0	0	0	0	1	1	0	0	0	1	1	1	0	0	0	0	0	0	-1	1	1	1	-1	0	-1	-1	1	-1	0	-1	-1	1	-1	0	1	1	1	0	-1
Bin705	5	1.763	1.795	0.032	-1	1	-1	-1	0	1	0	0	0	0	1	1	0	0	0	1	1	1	0	0	0	0	0	0	-1	1	1	1	-1	0	-1	-1	1	-1	0	-1	-1	1	-1	0	1	1	1	0	-1
Bin706	5	1.795	1.803	0.007	-1	1	-1	-1	0	1	0	0	0	0	1	1	0	0	0	1	1	1	0	0	0	0	0	0	-1	1	1	1	-1	0	-1	-1	1	-1	0	-1	-1	1	-1	0	1	1	1	0	-1
Bin707	5	1.803	1.929	0.126	-1	1	-1	-1	0	1	0	0	0	0	1	1	0	0	0	1	1	1	0	0	0	0	0	0	-1	1	1	1	-1	0	-1	-1	1	-1	0	-1	-1	1	-1	0	1	1	1	0	-1
Bin708	5	1.929	2.031	0.102	-1	1	-1	-1	0	1	0	0	0	0	1	1	0	0	0	1	1	1	0	0	0	0	0	0	-1	1	1	1	-1	0	-1	-1	1	-1	0	-1	-1	1	-1	0	1	1	1	0	-1
Bin709	5	2.031	2.045	0.014	-1	1	-1	-1	0	1	0	0	0	0	1	1	0	0	0	1	1	1	0	0	0	0	0	0	-1	1	1	1	-1	0	-1	-1	1	-1	0	-1	-1	1	-1	0	1	1	1	0	-1
Bin710	5	2.045	2.142	0.097	-1	1	-1	-1	0	1	0	0	0	0	1	1	0	0	0	1	1	1	0	0	0	0	0	0	-1	1	1	1	-1	0	-1	-1	1	-1	0	-1	-1	1	-1	0	1	1	1	0	-1
Bin711	5	2.142	2.185	0.043	-1	1	-1	-1	0	1	0	0	0	0	1	1	0	0	0	1	1	0	0	0	0	0	0	0	-1	1	1	1	-1	0	-1	-1	1	-1	0	-1	-1	1	-1	0	1	1	1	0	-1
Bin712	5	2.185	2.265	0.08	-1	1	-1	-1	0	1	0	0	0	0	1	1	0	0	0	1	1	0	0	0	0	0	0	0	-1	1	1	1	-1	0	-1	-1	1	-1	0	-1	-1	1	-1	0	1	1	1	0	-1
Bin713	5	2.265	2.333	0.068	-1	1	-1	-1	0	1	0	0	0	0	1	1	0	0	0	1	1	0	0	0	0	0	0	0	-1	1	1	1	-1	0	-1	-1	1	-1	0	-1	-1	1	-1	0	1	1	1	0	-1
Bin714	5	2.333	2.402	0.069	-1	1	-1	-1	0	1	0	0	0	0	1	1	0	0	0	1	1	0	0	0	0	0	0	0	-1	1	1	1	-1	0	-1	-1	1	-1	0	-1	-1	1	-1	0	1	1	1	0	-1
Bin715	5	2.402	2.465	0.063	-1	1	-1	-1	0	1	1	0	0	0	1	1	0	0	0	1	1	0	0	0	0	0	0	0	-1	1	1	1	-1	0	-1	-1	1	-1	0	-1	-1	0	-1	0	1	1	1	0	-1
Bin716	5	2.465	2.753	0.288	-1	1	-1	-1	0	1	1	0	0	0	0	1	0	0	0	1	1	0	0	0	0	0	-1	0	-1	1	1	1	-1	0	-1	-1	1	-1	0	-1	-1	0	-1	0	1	1	0	0	-1
Bin717	5	2.753	2.997	0.244	-1	1	-1	-1	0	1	1	0	0	0	0	1	0	0	0	1	1	0	0	0	0	0	-1	0	-1	1	1	1	-1	0	-1	-1	1	-1	0	-1	-1	0	-1	0	1	1	0	0	-1
Bin718	5	2.997	3.104	0.107	-1	1	-1	-1	0	1	0	0	0	0	0	1	0	0	0	1	0	0	0	0	0	0	-1	0	-1	0	1	1	-1	0	-1	0	1	0	0	-1	-1	0	-1	0	1	1	0	0	-1
Bin719	5	3.104	3.179	0.076	-1	1	-1	-1	0	1	0	0	0	0	0	1	0	0	0	1	0	0	0	0	0	0	-1	0	-1	0	1	1	-1	1	-1	0	1	0	0	-1	-1	0	-1	0	1	1	0	0	-1
Bin720	5	3.179	3.255	0.075	-1	1	-1	-1	0	1	0	0	0	0	0	1	0	0	0	1	0	0	0	0	0	0	-1	0	-1	0	1	1	-1	1	-1	0	1	0	0	-1	-1	0	-1	0	1	1	0	0	-1
Bin721	5	3.255	3.438	0.183	-1	1	-1	-1	0	1	0	0	0	0	0	1	0	0	0	1	0	0	0	0	0	0	-1	0	-1	0	1	1	-1	1	-1	0	1	0	0	-1	-1	0	-1	0	1	1	0	0	-1
Bin722	5	3.438	3.497	0.059	-1	1	-1	-1	0	1	0	0	0	0	0	1	0	0	0	1	0	0	0	0	0	0	-1	0	-1	0	1	1	-1	1	-1	0	1	0	0	-1	-1	0	-1	0	1	1	0	0	-1
Bin723	5	3.497	3.561	0.064	-1	1	-1	-1	-1	1	0	0	0	0	0	1	0	0	0	1	0	0	0	0	0	0	-1	0	-1	0	1	1	-1	1	-1	0	0	0	0	-1	-1	0	-1	0	1	1	0	0	-1
Bin724	5	3.561	3.973	0.412	-1	1	-1	-1	-1	1	0	0	0	0	0	1	0	0	0	1	0	0	0	0	0	0	-1	0	-1	0	1	1	-1	1	-1	0	0	0	0	-1	-1	0	-1	0	1	1	0	0	-1
Bin725	5	3.973	4.188	0.215	-1	1	-1	-1	-1	1	-1	0	-1	0	-1	1	1	0	0	1	0	0	0	0	0	0	-1	0	-1	0	0	1	-1	1	-1	0	0	0	0	-1	-1	-1	-1	-1	1	1	0	-1	-1
Bin726	5	4.188	4.323	0.135	-1	1	-1	-1	0	1	-1	0	-1	0	-1	1	1	0	0	1	0	0	0	0	0	0	-1	0	-1	0	0	1	-1	1	-1	0	0	0	0	-1	-1	-1	-1	-1	1	1	0	-1	-1
Bin727	5	4.323	4.776	0.453	-1	1	-1	-1	0	1	-1	0	-1	0	-1	1	0	0	0	0	0	0	0	0	0	0	-1	0	-1	0	0	1	-1	1	-1	0	0	0	0	-1	-1	-1	-1	-1	0	1	0	-1	-1
Bin728	5	4.776	5.253	0.477	-1	1	-1	-1	0	1	-1	0	-1	0	-1	1	0	0	0	0	0	1	-1	0	0	0	-1	0	-1	0	0	1	0	1	-1	0	0	0	0	-1	-1	-1	-1	-1	0	1	0	-1	-1
Bin729	5	5.253	5.376	0.123	-1	1	-1	-1	0	1	-1	0	-1	0	-1	1	0	0	0	0	0	1	-1	0	0	0	-1	0	-1	0	0	1	0	1	-1	0	0	0	0	-1	-1	-1	-1	-1	0	1	0	-1	0
Bin730	5	5.376	5.651	0.276	-1	1	-1	0	0	1	-1	0	-1	-1	0	1	0	0	0	0	0	0	-1	0	0	0	-1	0	-1	0	0	1	0	1	-1	0	0	0	0	-1	-1	-1	-1	-1	-1	1	0	-1	0
Bin731	5	5.651	6.002	0.351	-1	1	-1	0	0	0	-1	0	-1	-1	0	1	0	0	0	0	0	0	-1	0	0	0	-1	0	-1	0	0	1	0	1	-1	0	0	0	0	-1	-1	-1	-1	-1	-1	1	0	0	0
Bin732	5	6.002	6.214	0.212	-1	1	-1	0	0	0	-1	0	-1	-1	0	1	0	0	0	0	0	0	-1	0	0	0	-1	0	-1	0	0	1	-1	1	-1	0	0	0	0	-1	-1	-1	-1	-1	-1	1	0	0	0
Bin733	5	6.214	6.511	0.297	-1	1	-1	0	0	0	-1	0	-1	-1	0	1	0	0	0	0	0	0	-1	0	0	0	-1	0	-1	0	0	1	0	1	-1	0	0	0	0	-1	-1	-1	-1	-1	-1	1	0	0	0
Bin734	5	6.511	6.734	0.223	-1	1	-1	0	0	0	-1	0	-1	-1	0	1	0	0	0	0	0	0	-1	0	0	0	-1	0	-1	0	0	1	0	1	-1	0	0	0	0	-1	-1	-1	-1	0	-1	1	0	0	0
Bin735	5	6.734	7.014	0.28	-1	1	-1	0	0	0	-1	0	-1	-1	0	1	0	0	0	0	0	0	-1	0	0	1	-1	0	-1	0	0	1	0	1	-1	0	0	0	0	0	-1	-1	-1	0	-1	1	0	0	0
Bin736	5	7.014	8.268	1.254	-1	1	-1	0	1	0	-1	0	-1	0	0	1	0	0	0	0	1	0	-1	0	0	0	0	0	-1	0	-1	1	0	1	-1	0	0	0	0	-1	-1	-1	-1	0	0	1	0	0	0
Bin737	5	8.268	10.351	2.084	-1	1	-1	0	1	0	0	0	-1	0	0	1	0	0	0	0	1	0	-1	0	0	0	0	0	-1	0	0	1	0	1	-1	0	0	-1	0	-1	-1	-1	-1	0	0	1	0	0	0
Bin738	5	10.351	14.364	4.012	-1	1	-1	0	1	0	0	0	-1	0	0	1	0	0	0	0	1	0	-1	0	0	0	0	0	-1	0	0	1	-1	1	-1	0	0	-1	0	-1	-1	-1	-1	0	0	1	0	0	0
Bin739	5	14.364	15.007	0.643	-1	1	-1	0	1	0	0	0	-1	0	0	1	0	0	0	0	1	0	-1	0	0	0	0	0	-1	0	0	1	-1	1	-1	0	0	-1	0	0	-1	-1	-1	0	0	1	0	0	0
Bin740	5	15.007	15.84	0.833	-1	1	-1	0	1	0	0	0	-1	0	0	1	0	0	0	0	0	0	-1	0	0	0	1	0	-1	0	0	1	-1	1	-1	0	0	-1	0	0	-1	-1	-1	0	0	1	0	0	0
Bin741	5	15.84	16.106	0.266	-1	1	-1	0	1	0	0	0	-1	0	0	1	0	0	0	0	0	0	-1	0	0	0	1	0	-1	0	0	1	-1	1	-1	0	0	-1	0	0	-1	-1	-1	0	0	1	0	0	0
Bin742	5	16.106	16.192	0.086	-1	1	-1	0	1	0	0	0	-1	0	0	1	0	0	0	0	0	0	-1	0	0	0	1	0	-1	0	0	1	-1	1	-1	0	0	-1	0	0	-1	-1	-1	0	0	1	0	0	0
Bin743	5	16.192	16.337	0.145	-1	1	-1	0	1	0	0	0	-1	0	0	1	0	0	0	0	0	0	-1	0	0	0	1	0	-1	0	0	1	0	1	-1	0	0	-1	0	0	-1	-1	-1	0	0	1	0	0	0
Bin744	5	16.337	16.454	0.116	-1	1	-1	0	1	0	0	0	-1	0	0	1	0	0	0	0	0	0	-1	0	0	0	1	0	-1	0	0	1	0	1	-1	0	0	-1	0	0	-1	-1	-1	0	0	1	0	0	0
Bin745	5	16.454	16.504	0.051	-1	1	-1	0	1	0	0	0	-1	0	0	1	1	0	0	0	0	0	-1	0	0	0	1	0	-1	0	0	1	0	1	-1	0	0	-1	0	0	-1	-1	-1	0	0	1	0	0	0
Bin746	5	16.504	16.53	0.026	-1	1	-1	0	1	0	0	0	-1	0	0	1	1	0	0	0	0	0	-1	0	0	0	1	0	-1	0	0	1	0	1	-1	0	0	-1	0	0	-1	-1	-1	0	0	0	0	0	0
Bin747	5	16.53	16.559	0.029	-1	1	-1	0	1	0	0	0	-1	0	0	1	1	0	0	0	0	0	-1	0	0	0	1	0	-1	0	0	1	0	1	-1	0	0	-1	0	0	-1	-1	-1	0	0	0	0	0	0
Bin748	5	16.559	16.592	0.033	-1	1	-1	0	1	0	0	0	-1	0	0	1	1	0	0	0	0	0	-1	0	0	0	1	0	-1	0	0	1	0	1	-1	0	0	-1	0	0	-1	-1	-1	0	0	0	0	0	0
Bin749	5	16.592	16.73	0.138	-1	1	-1	0	1	0	0	0	-1	0	0	1	1	0	0	0	0	0	-1	0	0	0	1	0	-1	0	0	1	0	1	-1	0	0	-1	0	0	-1	-1	-1	0	0	0	0	0	0
Bin750	5	16.73	16.768	0.038	-1	1	-1	0	1	0	0	0	-1	0	0	1	1	0	0	0	0	0	-1	0	0	0	1	0	-1	0	0	1	0	1	-1	0	0	-1	0	0	-1	-1	-1	0	0	0	0	0	0
Bin751	5	16.768	16.948	0.18	-1	1	-1	0	1	0	0	0	-1	0	0	1	1	0	0	0	0	0	-1	0	0	0	1	0	-1	0	0	1	0	1	-1	0	0	-1	0	0	-1	-1	-1	0	0	0	0	0	0
Bin752	5	16.948	17.117	0.168	-1	1	-1	0	1	0	0	0	-1	0	0	1	1	0	0	0	0	0	-1	0	0	0	1	0	-1	0	0	1	0	1	-1	0	1	-1	0	0	-1	-1	-1	0	0	0	0	0	0
Bin753	5	17.117	17.378	0.261	-1	1	-1	0	1	0	0	0	-1	0	0	1	1	0	0	0	1	0	-1	0	0	0	1	0	-1	0	0	1	0	1	-1	0	1	-1	0	0	-1	-1	-1	0	0	0	0	0	0
Bin754	5	17.378	17.914	0.536	-1	1	-1	0	1	0	0	0	-1	0	0	1	1	0	-1	0	1	0	-1	0	0	0	1	0	-1	0	0	1	0	1	-1	0	1	-1	0	0	-1	-1	-1	0	0	0	0	0	0
Bin755	5	17.914	18.095	0.182	-1	1	-1	0	1	0	0	0	-1	0	0	1	1	0	-1	0	1	0	-1	0	0	0	1	0	-1	0	0	1	0	1	-1	0	1	-1	0	0	-1	-1	-1	0	0	0	0	0	0
Bin756	5	18.095	18.35	0.255	-1	1	-1	0	1	0	0	0	-1	0	0	1	1	0	-1	0	1	0	-1	0	0	0	1	0	-1	0	0	1	0	1	-1	0	1	-1	0	0	-1	-1	-1	0	0	0	0	0	0
Bin757	5	18.35	18.416	0.066	-1	1	-1	0	1	-1	-1	0	0	0	0	1	1	0	-1	1	1	0	-1	0	0	0	1	0	-1	0	0	0	1	1	-1	0	1	0	-1	0	-1	-1	-1	-1	0	0	0	-1	0
Bin758	5	18.416	18.532	0.115	-1	1	-1	0	1	-1	-1	0	0	0	0	1	1	0	-1	1	0	0	-1	0	0	0	1	0	-1	0	0	0	1	1	-1	0	1	0	-1	0	-1	-1	-1	-1	0	0	0	-1	0
Bin759	5	18.532	18.908	0.376	-1	1	-1	0	1	-1	-1	0	0	0	0	1	1	0	-1	1	1	0	-1	0	0	0	1	0	-1	0	0	0	1	1	-1	0	1	0	-1	0	-1	-1	-1	-1	0	0	0	-1	0
Bin760	5	18.908	18.97	0.062	-1	1	-1	0	1	-1	-1	0	0	0	0	1	1	0	-1	1	1	0	-1	0	0	0	1	0	-1	0	0	0	1	1	-1	0	1	0	-1	1	-1	-1	-1	-1	0	0	0	-1	0
Bin761	5	18.97	18.984	0.014	-1	1	-1	0	1	-1	-1	0	0	0	0	1	1	0	-1	1	1	0	-1	0	0	0	1	0	-1	0	0	0	1	1	-1	0	1	0	-1	1	-1	-1	-1	-1	0	0	0	-1	0
Bin762	5	18.984	19.06	0.076	-1	1	-1	0	1	-1	-1	0	0	0	0	1	1	0	-1	1	-1	0	-1	0	0	0	1	0	-1	0	0	0	0	1	-1	0	1	0	-1	1	-1	0	-1	-1	0	0	0	-1	0
Bin763	5	19.06	19.212	0.153	-1	1	-1	0	1	-1	-1	0	0	0	0	1	1	0	-1	1	-1	0	-1	0	0	0	1	0	-1	0	0	0	0	1	-1	0	1	0	-1	1	-1	0	-1	-1	-1	0	0	-1	0
Bin764	5	19.212	19.443	0.231	-1	1	-1	0	1	-1	-1	0	0	0	0	1	1	0	-1	1	-1	0	-1	0	0	0	1	0	-1	0	0	0	0	1	-1	0	1	0	-1	1	-1	0	-1	-1	-1	0	0	-1	0
Bin765	5	19.443	20.062	0.619	-1	1	-1	0	1	-1	-1	0	0	0	0	1	1	0	-1	1	0	0	-1	0	0	0	1	0	-1	0	0	0	0	0	-1	0	1	0	-1	1	-1	0	-1	-1	-1	0	0	-1	0
Bin766	5	20.062	20.141	0.079	-1	1	-1	0	1	-1	-1	0	0	0	0	1	1	0	-1	1	0	0	-1	0	0	0	1	0	-1	0	0	0	0	0	-1	0	1	0	-1	1	-1	0	-1	-1	-1	0	0	-1	0
Bin767	5	20.141	20.402	0.261	-1	1	-1	0	1	-1	-1	0	0	0	0	1	1	0	-1	1	0	0	-1	0	0	0	1	-1	-1	0	0	1	-1	0	-1	1	1	0	-1	1	-1	0	-1	0	-1	0	0	-1	0
Bin768	5	20.402	20.67	0.268	-1	1	-1	0	1	-1	-1	0	0	0	0	1	1	0	-1	1	0	0	-1	0	0	0	1	-1	-1	0	0	1	-1	0	-1	1	1	0	-1	1	-1	0	-1	0	-1	0	0	-1	0
Bin769	5	20.67	21.027	0.357	-1	1	-1	0	1	-1	-1	0	0	0	0	1	1	0	-1	1	0	0	-1	0	0	0	1	-1	-1	0	0	1	-1	0	-1	1	1	0	-1	1	-1	0	-1	0	-1	0	0	-1	0
Bin770	5	21.027	21.26	0.233	-1	1	-1	0	1	-1	-1	0	0	-1	0	1	1	0	-1	1	0	0	-1	0	1	0	1	-1	-1	1	0	1	-1	0	0	1	1	0	-1	1	-1	1	-1	1	-1	0	0	-1	0
Bin771	5	21.26	21.354	0.094	-1	1	-1	0	1	-1	-1	0	0	-1	0	1	1	0	-1	1	0	0	-1	0	1	0	1	-1	-1	1	0	1	-1	0	0	1	1	0	-1	1	-1	1	-1	1	-1	0	0	-1	0
Bin772	5	21.354	21.364	0.01	-1	1	-1	0	1	-1	-1	0	0	-1	0	1	1	0	-1	1	0	0	-1	0	1	0	1	-1	-1	1	0	1	-1	0	0	1	1	0	-1	1	-1	1	-1	1	-1	0	0	-1	0
Bin773	5	21.364	21.375	0.011	-1	1	-1	0	1	-1	-1	0	0	-1	0	1	1	0	-1	1	0	0	-1	0	1	0	1	-1	-1	1	0	1	-1	0	0	1	1	0	-1	1	-1	1	-1	1	-1	0	0	-1	0
Bin774	5	21.375	21.876	0.501	-1	1	-1	0	1	-1	-1	0	0	-1	0	1	1	0	-1	1	0	0	-1	0	1	0	1	-1	-1	1	0	1	-1	0	0	1	1	0	-1	1	-1	1	-1	1	-1	0	0	-1	0
Bin775	5	21.876	22.002	0.126	-1	1	0	0	1	-1	-1	0	0	-1	0	1	1	0	-1	1	0	0	-1	0	1	0	1	-1	-1	1	0	1	-1	0	0	1	1	0	-1	1	-1	1	-1	1	-1	0	0	-1	0
Bin776	5	22.002	22.136	0.134	-1	1	0	0	1	-1	-1	0	0	-1	0	1	1	0	-1	1	0	0	-1	0	1	0	1	-1	-1	1	0	1	-1	0	0	1	1	0	-1	1	-1	1	-1	1	-1	0	0	-1	0
Bin777	5	22.136	22.154	0.018	-1	1	0	0	1	-1	-1	0	0	-1	0	1	1	0	-1	1	0	0	-1	0	1	0	0	-1	-1	1	0	1	-1	-1	0	1	1	0	-1	1	-1	1	-1	1	-1	0	0	-1	0
Bin778	5	22.154	22.271	0.118	-1	1	0	0	1	-1	-1	0	0	-1	0	1	1	0	-1	1	0	0	-1	0	1	0	0	-1	-1	1	0	1	-1	-1	0	1	1	0	-1	1	-1	1	-1	1	-1	0	0	-1	0
Bin779	5	22.271	22.348	0.077	-1	1	0	0	1	-1	-1	0	0	-1	0	1	1	0	-1	1	0	0	-1	0	1	0	0	-1	-1	1	0	1	-1	-1	0	1	1	0	-1	1	-1	1	-1	1	-1	0	0	-1	0
Bin780	5	22.348	22.502	0.154	-1	1	0	0	1	-1	-1	0	0	-1	0	1	1	0	-1	1	0	0	-1	0	1	0	0	-1	-1	1	0	1	-1	-1	0	1	1	0	-1	1	-1	1	-1	1	-1	0	0	-1	0
Bin781	5	22.502	22.571	0.069	-1	1	0	0	1	-1	-1	0	0	-1	0	1	1	0	-1	1	0	0	-1	0	1	0	0	-1	-1	1	0	1	-1	-1	0	1	1	0	-1	1	-1	1	-1	1	-1	0	0	-1	0
Bin782	5	22.571	22.597	0.026	-1	1	0	0	1	-1	-1	0	0	-1	0	1	1	0	-1	1	0	0	-1	0	0	0	0	-1	-1	1	0	1	-1	-1	0	1	1	0	-1	1	-1	1	-1	1	-1	0	0	-1	0
Bin783	5	22.597	22.886	0.289	-1	1	0	0	1	-1	-1	0	1	-1	0	1	1	0	-1	1	0	0	-1	0	0	0	0	-1	-1	1	0	1	-1	-1	0	1	1	0	-1	1	-1	1	0	1	-1	0	0	-1	0
Bin784	5	22.886	23.117	0.231	-1	1	0	0	0	-1	-1	0	1	-1	0	1	1	0	-1	1	0	0	-1	0	0	0	0	-1	-1	1	0	1	-1	-1	0	1	0	0	-1	0	-1	1	0	1	0	0	0	-1	0
Bin785	5	23.117	23.253	0.136	-1	1	0	0	0	-1	-1	0	1	-1	0	1	1	0	-1	1	-1	0	-1	0	0	0	0	-1	-1	1	0	1	-1	-1	0	1	0	0	-1	0	-1	1	0	1	0	0	0	-1	0
Bin786	5	23.253	23.468	0.215	-1	1	0	0	0	-1	-1	0	1	-1	0	1	1	0	-1	1	-1	0	-1	0	0	0	0	-1	-1	1	0	1	-1	-1	0	1	0	0	-1	0	-1	1	0	1	0	0	0	-1	0
Bin787	5	23.468	23.732	0.264	-1	1	0	0	0	-1	-1	0	1	-1	0	1	1	0	-1	1	-1	0	0	0	0	0	0	-1	-1	1	0	1	-1	-1	0	1	0	0	-1	-1	-1	1	1	1	0	0	0	-1	0
Bin788	5	23.732	24.035	0.303	-1	1	0	0	0	-1	-1	0	0	-1	0	0	1	0	0	1	-1	-1	0	0	0	0	0	-1	-1	1	0	1	-1	-1	0	1	0	0	0	-1	-1	1	1	1	0	0	0	-1	0
Bin789	5	24.035	24.082	0.047	-1	1	0	0	0	-1	-1	0	0	-1	0	0	1	0	0	1	-1	-1	0	0	0	0	0	-1	-1	1	0	1	-1	-1	0	1	0	0	0	-1	-1	1	1	1	0	0	0	-1	0
Bin790	5	24.082	24.656	0.573	-1	1	0	0	0	-1	-1	0	0	-1	0	0	1	0	0	1	-1	-1	0	0	0	0	0	-1	-1	1	0	1	-1	-1	0	0	0	0	0	-1	-1	1	1	1	0	0	0	-1	0
Bin791	5	24.656	25.281	0.625	-1	1	0	0	0	-1	-1	0	0	-1	0	0	1	0	0	1	-1	-1	0	0	0	0	0	-1	-1	1	0	1	-1	-1	0	0	0	0	0	-1	-1	1	1	1	0	0	0	-1	0
Bin792	5	25.281	25.902	0.622	-1	1	0	0	0	0	0	-1	0	-1	0	0	1	0	0	1	-1	-1	0	-1	0	-1	-1	0	0	1	0	0	-1	-1	0	1	0	0	0	-1	-1	1	1	0	0	0	1	-1	0
Bin793	5	25.902	26.297	0.395	-1	1	0	0	0	0	0	-1	0	-1	0	0	1	0	0	1	-1	-1	0	-1	0	-1	-1	0	0	1	0	0	-1	-1	0	1	0	0	0	-1	-1	1	1	0	0	0	1	-1	0
Bin794	5	26.297	26.778	0.481	-1	1	0	0	0	0	0	-1	0	-1	0	0	1	0	0	1	-1	-1	0	-1	0	-1	-1	0	0	1	0	0	-1	-1	0	0	0	0	0	-1	-1	1	1	0	0	0	1	-1	0
Bin795	5	26.778	26.864	0.086	-1	1	0	-1	0	0	0	-1	0	-1	0	0	1	0	0	1	-1	-1	0	-1	0	-1	-1	0	0	1	0	0	-1	-1	0	0	0	0	0	-1	-1	1	1	0	0	0	1	-1	0
Bin796	5	26.864	27.017	0.153	-1	1	0	-1	0	0	0	-1	0	-1	0	0	1	0	0	1	-1	-1	0	-1	0	-1	-1	0	0	1	0	0	-1	-1	0	0	0	0	0	-1	-1	1	1	0	0	0	1	-1	0
Bin797	5	27.017	27.181	0.165	-1	1	0	-1	0	0	0	-1	0	-1	0	0	1	0	0	1	-1	-1	0	-1	0	-1	-1	0	0	1	0	0	-1	-1	0	0	0	0	0	-1	-1	1	1	0	0	0	1	-1	0
Bin798	5	27.181	27.233	0.052	-1	1	0	-1	0	0	0	-1	0	-1	0	0	1	0	0	1	-1	-1	0	-1	0	-1	-1	0	0	1	0	0	-1	-1	0	0	0	0	0	-1	-1	1	1	0	0	0	1	-1	0
Bin799	5	27.233	27.299	0.066	-1	1	0	-1	0	0	0	-1	0	-1	0	0	1	0	0	1	-1	-1	0	-1	0	-1	-1	0	0	1	0	0	-1	-1	0	0	0	0	0	-1	-1	1	1	0	0	0	1	-1	0
Bin800	5	27.299	27.381	0.082	-1	1	0	-1	0	0	0	-1	0	-1	0	0	1	0	0	1	-1	-1	0	-1	0	-1	-1	0	0	1	0	0	-1	-1	0	0	0	0	0	-1	-1	1	1	0	0	0	1	-1	0
Bin801	5	27.381	27.52	0.139	-1	1	0	-1	0	0	0	-1	0	-1	0	0	1	0	0	1	-1	-1	0	-1	0	-1	-1	0	0	1	0	0	-1	-1	0	0	0	0	0	-1	-1	1	1	0	0	0	1	-1	0
Bin802	5	27.52	27.74	0.22	-1	1	0	-1	0	0	0	-1	0	-1	0	0	1	0	0	1	-1	-1	1	-1	0	-1	-1	0	0	1	0	0	-1	-1	0	0	0	0	0	-1	-1	1	1	0	0	0	1	-1	0
Bin803	5	27.74	27.784	0.044	-1	1	0	-1	0	0	0	-1	0	-1	0	0	1	0	0	1	-1	-1	1	-1	0	-1	-1	0	0	1	1	0	-1	-1	0	0	0	0	0	-1	-1	1	1	0	0	0	1	-1	0
Bin804	5	27.784	27.812	0.028	-1	1	0	-1	0	0	0	-1	0	-1	0	0	1	0	0	0	-1	-1	1	-1	0	0	-1	0	0	1	1	0	-1	-1	0	0	0	0	0	-1	-1	0	1	0	0	0	1	-1	0
Bin805	5	27.812	27.853	0.041	-1	1	0	-1	0	0	0	-1	0	-1	0	0	1	0	0	0	-1	-1	1	-1	0	0	-1	0	0	1	1	0	-1	-1	0	0	0	0	0	-1	-1	0	1	0	0	0	1	-1	0
Bin806	5	27.853	27.878	0.024	-1	1	0	-1	0	0	0	-1	0	-1	0	0	1	0	0	0	-1	-1	1	-1	0	1	-1	0	0	1	1	0	-1	-1	0	0	0	0	0	-1	-1	0	1	0	0	0	1	-1	0
Bin807	5	27.878	27.899	0.021	-1	1	0	-1	0	0	0	-1	0	-1	0	0	1	0	0	0	-1	-1	1	-1	0	1	-1	0	0	1	0	0	-1	-1	0	0	0	0	0	-1	-1	0	1	0	0	0	1	-1	0
Bin808	5	27.899	27.955	0.056	-1	1	0	-1	0	0	0	-1	0	-1	0	0	1	0	0	0	-1	-1	1	-1	0	1	-1	0	0	1	0	0	-1	-1	0	0	0	0	0	-1	-1	0	1	0	0	0	1	-1	0
Bin809	5	27.955	28.019	0.064	-1	1	0	-1	0	0	0	-1	0	-1	0	0	1	0	0	0	-1	-1	1	-1	0	1	-1	0	0	1	0	1	-1	-1	0	0	0	0	0	-1	-1	0	1	1	0	0	1	-1	0
Bin810	5	28.019	28.128	0.109	-1	1	0	-1	0	0	0	-1	0	-1	0	0	1	0	0	0	-1	-1	1	-1	0	1	-1	0	0	1	0	1	-1	-1	0	0	0	0	0	-1	-1	0	1	1	0	0	1	-1	0
Bin811	5	28.128	28.333	0.205	-1	1	0	-1	0	0	0	-1	0	-1	0	1	1	0	0	0	-1	-1	1	-1	0	1	-1	0	0	1	0	0	-1	-1	0	0	0	0	0	-1	-1	0	1	1	0	0	1	-1	-1
Bin812	5	28.333	28.496	0.163	-1	1	0	-1	0	0	0	-1	0	-1	0	1	1	0	0	0	-1	-1	1	-1	0	1	-1	0	0	1	0	0	-1	-1	0	0	0	0	0	-1	-1	0	1	1	0	0	1	-1	-1
Bin813	5	28.496	28.586	0.09	-1	1	0	0	0	0	0	-1	0	-1	0	1	1	0	0	0	-1	-1	1	-1	0	1	-1	0	0	1	0	0	-1	-1	0	0	0	0	0	-1	-1	0	1	1	0	0	1	-1	-1
Bin814	5	28.586	28.616	0.029	-1	1	0	0	0	0	0	-1	0	-1	0	1	1	0	0	0	-1	-1	1	-1	0	1	-1	0	0	1	0	0	-1	-1	0	0	0	0	0	-1	-1	0	1	1	0	0	1	-1	-1
Bin815	5	28.616	28.799	0.183	-1	1	0	0	0	0	0	-1	0	-1	0	1	1	0	0	0	-1	-1	1	-1	0	1	-1	0	0	1	0	0	-1	-1	0	0	0	0	0	-1	-1	0	1	1	0	0	1	0	-1
Bin816	5	28.799	28.889	0.09	-1	1	0	0	0	0	0	-1	0	-1	0	1	1	0	0	0	-1	-1	1	-1	0	1	-1	0	0	1	0	0	-1	-1	0	0	0	0	0	-1	-1	0	1	1	0	0	1	0	-1
Bin817	5	28.889	29.389	0.5	-1	1	0	0	0	0	0	-1	0	-1	0	1	1	-1	0	0	-1	-1	1	-1	0	1	-1	0	0	1	0	0	-1	-1	0	0	0	0	0	-1	-1	0	1	1	0	0	1	0	-1
Bin818	5	29.389	29.895	0.505	0	1	0	0	0	0	0	-1	0	-1	0	1	1	-1	0	0	-1	-1	0	-1	0	1	-1	0	0	1	0	0	-1	-1	0	0	0	0	0	-1	-1	0	1	1	0	0	1	0	-1
Bin819	6	0	0.271	0.271	-1	-1	1	0	0	0	1	1	1	0	1	-1	1	0	1	-1	0	1	-1	0	0	-1	1	-1	1	-1	1	1	0	0	1	0	-1	-1	1	1	1	-1	0	0	0	0	1	0	-1
Bin820	6	0.271	0.397	0.126	-1	0	1	0	0	0	1	1	1	0	1	-1	1	0	1	-1	0	1	-1	0	0	-1	1	-1	1	-1	1	1	0	0	1	0	-1	-1	0	1	1	-1	0	0	0	0	1	0	-1
Bin821	6	0.397	0.461	0.064	-1	0	1	0	0	0	1	1	1	0	1	-1	1	0	1	-1	0	1	-1	0	0	-1	1	-1	1	-1	1	1	0	0	1	0	-1	-1	0	1	1	-1	0	1	0	0	1	0	-1
Bin822	6	0.461	0.516	0.055	-1	0	1	0	0	0	1	1	1	0	1	-1	1	0	1	0	0	1	-1	0	0	-1	1	-1	1	-1	1	1	0	0	1	0	-1	-1	0	1	1	-1	0	1	0	0	1	0	-1
Bin823	6	0.516	0.606	0.09	-1	-1	1	0	0	0	1	1	1	0	1	-1	1	0	1	0	0	1	-1	0	0	-1	1	-1	1	-1	1	1	0	0	1	0	-1	-1	0	1	1	-1	0	1	0	0	1	0	-1
Bin824	6	0.606	0.64	0.034	-1	-1	1	0	0	0	1	1	1	0	1	-1	1	0	1	0	0	1	-1	0	0	-1	1	-1	1	-1	1	1	0	0	1	0	-1	-1	0	1	1	-1	0	1	0	0	1	0	-1
Bin825	6	0.64	0.795	0.155	-1	-1	1	0	0	0	1	1	1	0	1	-1	1	0	1	0	0	1	-1	0	0	-1	1	-1	1	-1	1	1	0	0	1	0	-1	-1	0	1	1	-1	0	1	1	0	1	0	-1
Bin826	6	0.795	0.83	0.035	-1	-1	1	0	0	0	1	1	1	0	1	-1	1	0	1	0	0	1	-1	0	0	-1	1	-1	1	-1	1	1	0	0	0	0	-1	-1	0	1	1	-1	0	1	1	0	1	0	-1
Bin827	6	0.83	1.048	0.218	-1	-1	1	0	0	0	1	1	1	0	1	-1	1	0	1	0	0	1	-1	0	0	-1	1	-1	1	-1	1	1	0	0	0	0	-1	-1	0	1	1	-1	0	1	1	0	1	0	-1
Bin828	6	1.048	1.062	0.014	-1	-1	1	0	0	0	1	1	1	0	1	-1	1	0	1	0	0	1	-1	0	0	-1	1	-1	1	0	1	1	0	0	0	0	-1	-1	1	1	1	-1	0	1	1	0	1	0	-1
Bin829	6	1.062	1.206	0.144	-1	-1	1	0	0	0	1	1	1	0	1	-1	1	0	1	0	0	1	-1	0	0	-1	1	-1	1	-1	1	1	0	0	0	0	-1	-1	1	1	1	-1	0	1	1	0	1	0	-1
Bin830	6	1.206	1.366	0.159	-1	-1	1	0	0	0	1	1	1	0	1	-1	1	0	1	0	0	1	-1	0	0	-1	1	-1	1	-1	1	1	0	0	0	0	-1	-1	1	0	1	-1	0	1	1	0	1	0	-1
Bin831	6	1.366	1.514	0.148	-1	-1	1	0	0	0	1	1	1	0	1	-1	1	0	1	0	0	1	-1	0	0	-1	1	-1	1	-1	1	1	0	0	0	0	-1	-1	1	0	1	-1	0	0	1	0	1	0	-1
Bin832	6	1.514	1.605	0.091	-1	-1	1	1	0	0	1	1	1	0	1	-1	1	0	1	0	0	1	-1	0	0	-1	1	-1	1	-1	1	1	0	0	0	0	-1	-1	1	0	1	0	0	0	1	0	1	0	-1
Bin833	6	1.605	1.631	0.026	-1	-1	1	1	0	0	1	1	1	0	1	-1	1	0	1	0	0	1	-1	0	0	-1	1	-1	1	-1	1	1	0	0	0	0	-1	-1	1	0	1	0	0	0	1	0	1	0	-1
Bin834	6	1.631	1.679	0.048	-1	-1	1	1	1	0	1	1	1	0	1	-1	1	0	1	0	0	1	-1	0	0	-1	1	-1	1	-1	1	1	0	0	0	0	-1	-1	1	0	1	0	0	0	1	0	1	0	-1
Bin835	6	1.679	1.698	0.019	-1	-1	1	1	1	0	1	1	1	0	1	-1	1	0	1	0	0	1	-1	0	0	-1	1	-1	1	-1	1	1	0	0	0	0	-1	-1	1	0	1	0	0	0	1	0	1	0	-1
Bin836	6	1.698	1.779	0.08	-1	-1	1	1	1	0	1	1	1	0	1	-1	1	0	1	0	0	1	-1	0	0	-1	1	-1	1	-1	1	1	0	0	0	0	-1	-1	1	0	1	0	0	0	0	0	1	0	-1
Bin837	6	1.779	1.798	0.019	-1	-1	1	1	1	0	1	1	1	0	1	-1	1	0	1	0	0	1	-1	0	0	-1	1	-1	1	-1	1	1	0	0	0	0	-1	-1	1	0	1	0	0	0	0	0	1	0	-1
Bin838	6	1.798	1.859	0.061	-1	-1	1	1	1	0	1	1	1	0	1	-1	1	0	1	0	0	1	-1	0	0	-1	1	0	1	-1	1	1	0	0	0	0	-1	-1	1	0	1	0	0	0	0	0	1	0	-1
Bin839	6	1.859	1.985	0.126	-1	-1	1	1	1	0	1	1	1	0	1	-1	1	0	1	0	0	1	-1	0	0	-1	1	0	1	-1	1	1	0	0	0	0	-1	-1	1	0	1	0	0	0	0	0	1	0	-1
Bin840	6	1.985	2.085	0.1	-1	-1	1	1	1	0	1	1	1	0	1	-1	1	0	1	0	0	1	-1	0	0	-1	1	0	1	-1	1	1	0	0	0	0	0	-1	1	0	1	0	0	0	0	0	1	0	-1
Bin841	6	2.085	2.235	0.15	-1	-1	1	1	1	0	1	1	1	0	1	-1	1	0	1	0	0	1	-1	0	0	-1	1	0	1	-1	1	1	0	0	0	0	0	-1	1	0	1	0	0	0	0	0	1	0	-1
Bin842	6	2.235	2.296	0.061	-1	0	1	1	1	0	1	1	1	0	1	-1	1	0	1	0	0	1	-1	0	0	-1	1	0	1	-1	1	1	0	0	0	0	0	-1	1	0	1	0	1	0	0	0	1	0	-1
Bin843	6	2.296	2.325	0.029	-1	0	1	1	1	0	1	1	1	0	1	-1	1	0	1	0	1	1	-1	0	0	-1	1	0	1	-1	0	1	0	-1	0	0	0	-1	1	0	1	0	1	0	0	0	1	0	-1
Bin844	6	2.325	2.415	0.09	-1	0	1	1	1	0	1	1	1	0	1	-1	1	0	1	0	1	1	-1	0	0	-1	1	0	1	-1	0	1	0	-1	0	0	0	-1	1	0	1	0	1	0	0	0	1	0	-1
Bin845	6	2.415	2.592	0.177	0	0	1	1	1	0	1	1	1	0	1	-1	1	0	1	0	1	1	-1	0	0	-1	1	0	1	-1	0	1	0	-1	0	0	0	-1	1	0	1	0	1	0	0	0	1	0	-1
Bin846	6	2.592	2.741	0.15	0	0	1	1	1	0	1	1	1	0	1	-1	1	0	1	0	1	1	-1	0	0	-1	1	0	1	-1	0	1	0	-1	0	0	0	-1	1	0	1	0	1	1	0	0	1	0	-1
Bin847	6	2.741	2.765	0.024	0	0	1	1	1	0	1	0	1	0	1	-1	1	0	1	0	1	1	-1	0	0	-1	1	0	1	-1	0	1	0	-1	0	0	0	-1	1	0	1	0	1	1	0	0	1	0	-1
Bin848	6	2.765	2.846	0.081	0	0	1	1	1	0	1	0	1	0	1	-1	1	0	1	0	1	1	-1	0	0	-1	1	0	0	-1	0	1	0	-1	0	0	0	-1	1	0	1	0	1	1	0	0	1	0	-1
Bin849	6	2.846	2.885	0.04	0	0	1	1	1	0	1	0	1	0	1	-1	1	0	1	0	1	1	-1	0	0	-1	0	0	0	-1	0	1	0	-1	0	0	0	-1	1	0	1	0	1	1	0	0	1	0	-1
Bin850	6	2.885	2.912	0.026	0	0	1	1	1	0	1	0	1	0	1	-1	1	0	1	0	1	1	-1	0	0	-1	0	0	0	0	0	1	0	-1	0	0	0	-1	1	0	1	0	1	1	0	0	1	0	-1
Bin851	6	2.912	2.951	0.039	0	0	1	1	1	0	1	0	1	0	1	-1	1	0	1	0	1	1	-1	0	0	-1	0	0	0	0	0	1	0	-1	0	0	0	-1	1	0	1	0	1	1	0	0	1	0	-1
Bin852	6	2.951	3.059	0.108	0	0	1	1	1	0	1	0	1	0	1	-1	1	0	1	0	1	1	-1	0	0	-1	0	0	0	0	1	1	0	-1	0	0	0	-1	1	0	1	0	1	1	0	0	1	0	-1
Bin853	6	3.059	3.132	0.073	0	0	1	1	1	0	1	0	1	0	1	-1	1	0	1	0	1	1	-1	0	0	-1	0	0	0	0	1	1	0	-1	0	0	0	-1	1	0	1	0	1	1	0	0	1	0	-1
Bin854	6	3.132	3.291	0.159	0	0	1	1	1	0	1	0	1	0	1	-1	1	0	1	0	1	1	-1	0	0	-1	0	0	0	0	1	1	0	-1	0	0	0	-1	1	0	1	0	1	1	0	0	1	0	-1
Bin855	6	3.291	3.363	0.072	0	0	1	1	1	0	1	0	1	0	1	-1	1	0	1	0	1	1	-1	0	0	-1	0	0	0	0	1	1	0	-1	0	0	0	-1	1	0	1	0	1	1	0	0	1	0	-1
Bin856	6	3.363	3.562	0.198	0	0	1	1	1	0	1	0	0	0	1	-1	1	0	1	0	1	1	-1	0	0	-1	0	0	0	0	1	1	0	-1	0	0	0	-1	1	0	1	0	1	1	0	0	1	0	-1
Bin857	6	3.562	3.581	0.019	0	0	1	1	1	0	0	0	1	0	1	-1	1	0	1	0	1	1	-1	0	0	-1	0	0	0	0	1	1	0	-1	0	0	0	-1	1	0	1	0	1	1	0	0	1	0	-1
Bin858	6	3.581	3.951	0.37	0	0	1	1	1	0	0	0	1	0	1	-1	1	0	1	0	1	1	-1	0	0	-1	0	0	0	0	1	1	0	-1	0	0	0	-1	1	0	1	0	1	1	0	0	1	0	-1
Bin859	6	3.951	4.022	0.072	0	0	1	1	1	0	0	0	1	0	1	-1	1	0	1	0	1	1	-1	0	0	-1	0	0	0	0	1	1	0	-1	0	0	0	-1	1	0	1	0	1	1	0	0	1	0	-1
Bin860	6	4.022	4.498	0.476	0	0	1	1	1	0	0	0	1	0	0	-1	1	0	0	0	0	0	-1	1	-1	-1	0	0	1	0	1	1	0	-1	0	0	0	-1	1	0	1	0	1	1	1	0	0	1	-1
Bin861	6	4.498	4.777	0.279	0	0	1	1	1	0	0	0	1	0	0	-1	1	0	0	0	-1	0	-1	0	-1	-1	0	0	1	0	1	1	0	-1	0	0	0	-1	1	0	1	0	1	1	1	0	-1	0	-1
Bin862	6	4.777	4.842	0.065	0	0	1	1	1	0	0	0	1	0	0	0	0	0	0	0	-1	0	-1	0	-1	-1	0	0	1	0	1	0	0	-1	0	0	0	-1	1	0	1	0	1	1	1	0	-1	0	-1
Bin863	6	4.842	4.868	0.026	0	0	1	1	1	0	0	0	1	0	0	0	0	0	0	0	-1	0	-1	0	-1	-1	0	0	1	0	1	0	0	-1	0	0	0	-1	1	0	1	0	1	1	1	0	-1	0	-1
Bin864	6	4.868	5.004	0.136	0	0	1	1	1	0	0	0	1	0	0	0	0	0	0	0	-1	0	-1	0	-1	-1	0	0	1	0	0	0	0	-1	0	0	0	-1	1	0	1	0	1	1	1	0	-1	0	-1
Bin865	6	5.004	5.044	0.039	0	0	1	1	1	0	0	0	1	0	0	0	0	0	0	0	-1	0	-1	0	-1	-1	0	0	1	0	0	0	0	-1	0	0	0	-1	1	0	1	0	1	1	1	0	-1	0	-1
Bin866	6	5.044	5.164	0.12	0	0	1	1	1	0	0	0	1	0	0	0	0	0	0	0	-1	0	-1	0	-1	-1	0	0	1	0	0	0	0	-1	0	0	0	-1	1	0	1	0	1	1	1	0	-1	0	-1
Bin867	6	5.164	5.243	0.079	0	0	1	1	1	0	0	0	1	0	0	0	0	0	0	0	-1	0	-1	0	-1	-1	0	0	1	0	0	0	0	-1	0	0	0	-1	1	0	1	0	1	1	1	0	-1	0	-1
Bin868	6	5.243	5.361	0.117	0	0	1	1	1	0	0	0	1	0	0	0	0	0	0	0	-1	0	-1	0	-1	-1	0	0	0	0	0	0	0	-1	0	0	0	-1	1	0	1	0	1	1	1	0	-1	0	-1
Bin869	6	5.361	5.492	0.132	0	0	1	1	1	0	0	0	1	0	0	0	0	0	0	0	0	0	-1	0	-1	-1	-1	0	0	0	0	0	0	-1	0	0	0	-1	1	0	1	0	1	1	1	0	-1	0	-1
Bin870	6	5.492	5.612	0.12	0	0	1	1	1	0	0	0	1	0	-1	0	0	0	0	0	-1	0	-1	0	-1	-1	-1	0	0	0	0	0	0	-1	0	0	0	-1	1	0	1	-1	0	1	1	0	-1	0	-1
Bin871	6	5.612	6.479	0.866	0	0	1	1	1	0	0	0	1	0	-1	0	0	0	0	0	-1	0	-1	0	-1	-1	-1	0	0	0	0	0	0	-1	0	0	0	0	1	0	1	-1	0	1	1	0	-1	0	-1
Bin872	6	6.479	6.57	0.091	-1	0	1	1	1	0	0	0	1	0	-1	-1	0	0	0	0	-1	0	-1	0	0	-1	0	0	0	0	0	0	0	-1	1	0	0	0	1	0	1	-1	-1	1	1	0	-1	0	-1
Bin873	6	6.57	6.65	0.08	-1	0	0	1	1	0	0	0	1	0	-1	-1	0	0	0	-1	-1	0	-1	0	0	-1	0	0	0	-1	0	0	0	0	1	0	0	0	1	0	1	-1	-1	1	1	0	-1	0	-1
Bin874	6	6.65	6.764	0.114	-1	0	0	1	1	0	0	0	1	0	-1	-1	0	0	0	-1	-1	0	-1	0	0	-1	0	0	0	-1	0	0	0	0	1	0	-1	0	1	0	1	-1	-1	1	1	0	-1	0	-1
Bin875	6	6.764	6.782	0.018	-1	0	0	1	1	0	0	0	0	0	-1	-1	1	0	0	-1	-1	0	-1	0	0	-1	0	0	0	-1	0	0	0	0	1	0	-1	0	1	0	1	-1	-1	1	1	0	-1	0	-1
Bin876	6	6.782	6.927	0.145	-1	0	0	1	1	0	0	0	0	0	-1	-1	1	0	0	-1	-1	0	-1	0	0	-1	0	0	0	-1	0	0	0	0	1	0	-1	0	1	0	1	-1	-1	1	1	0	-1	0	-1
Bin877	6	6.927	7.091	0.164	-1	0	0	1	1	0	0	0	0	0	-1	-1	1	0	0	-1	-1	0	-1	0	0	-1	0	0	0	-1	0	0	1	0	1	0	-1	0	1	0	1	-1	-1	1	1	0	-1	0	-1
Bin878	6	7.091	7.116	0.025	-1	0	0	1	1	0	0	0	0	0	-1	-1	1	0	0	-1	-1	0	-1	0	0	-1	0	0	0	-1	0	0	1	0	1	0	-1	0	1	0	1	-1	-1	1	1	0	-1	0	-1
Bin879	6	7.116	7.175	0.058	-1	0	0	1	1	0	0	0	0	0	-1	-1	1	0	0	-1	0	-1	-1	0	0	-1	0	0	0	-1	0	0	1	0	1	0	-1	0	1	0	1	-1	-1	1	1	0	-1	0	-1
Bin880	6	7.175	7.216	0.041	-1	0	0	1	1	0	0	0	0	0	-1	-1	1	0	-1	-1	-1	-1	-1	0	0	-1	0	0	0	-1	0	0	1	0	1	0	-1	0	1	0	1	-1	-1	1	1	0	-1	0	-1
Bin881	6	7.216	7.317	0.101	-1	0	0	1	1	0	0	0	0	0	-1	-1	1	0	-1	-1	-1	-1	-1	0	0	-1	0	0	0	-1	0	0	1	0	1	0	-1	0	1	0	1	-1	-1	1	1	-1	-1	0	-1
Bin882	6	7.317	7.638	0.322	-1	0	0	1	1	0	0	0	0	0	-1	-1	1	0	-1	0	0	-1	-1	0	0	-1	1	0	0	-1	0	0	1	-1	1	0	-1	0	1	0	1	-1	-1	1	1	1	-1	0	-1
Bin883	6	7.638	7.699	0.061	-1	0	0	1	1	0	0	0	0	1	-1	-1	1	0	-1	0	0	0	-1	0	0	-1	1	0	0	-1	0	0	1	-1	1	0	-1	0	1	0	1	-1	-1	1	1	1	-1	0	-1
Bin884	6	7.699	7.806	0.107	-1	0	0	1	1	0	0	0	0	1	-1	-1	1	0	-1	0	-1	0	-1	0	0	-1	1	0	0	-1	0	0	1	-1	1	0	-1	0	1	0	1	-1	-1	1	1	1	-1	0	-1
Bin885	6	7.806	7.915	0.108	-1	0	0	1	1	0	0	0	0	1	-1	-1	1	0	-1	0	-1	0	-1	0	0	-1	1	0	0	-1	0	0	1	-1	1	0	-1	0	1	0	1	-1	-1	1	1	1	-1	0	-1
Bin886	6	7.915	8.263	0.348	-1	0	0	1	0	0	0	0	0	1	-1	-1	1	0	-1	0	-1	0	-1	0	0	-1	1	0	0	-1	0	0	1	-1	1	0	-1	0	1	0	1	-1	-1	1	1	1	-1	0	-1
Bin887	6	8.263	8.318	0.055	-1	0	0	1	0	0	0	0	0	1	-1	-1	1	0	-1	0	-1	0	-1	0	0	-1	1	0	0	-1	0	0	1	-1	1	0	-1	0	1	0	1	-1	-1	1	1	1	-1	0	-1
Bin888	6	8.318	8.392	0.074	-1	0	0	1	0	0	0	0	0	1	-1	-1	1	0	-1	0	-1	0	-1	0	0	-1	1	0	0	-1	0	0	1	-1	1	0	-1	0	1	0	1	-1	-1	1	1	1	-1	0	-1
Bin889	6	8.392	8.453	0.06	-1	0	0	1	0	0	0	0	0	1	-1	-1	1	0	-1	0	-1	0	-1	0	0	-1	1	0	0	-1	0	0	1	-1	1	0	-1	0	1	0	1	-1	-1	1	1	1	-1	0	-1
Bin890	6	8.453	8.764	0.311	-1	0	0	1	0	0	0	0	0	1	-1	-1	1	0	-1	0	-1	0	-1	0	0	-1	1	0	0	-1	0	0	1	-1	1	0	-1	0	1	0	1	-1	-1	1	0	1	-1	0	-1
Bin891	6	8.764	9.117	0.353	-1	0	0	1	0	0	0	0	0	1	-1	-1	1	0	-1	0	-1	0	-1	0	0	-1	1	0	0	-1	0	0	1	-1	1	0	-1	0	1	0	1	-1	-1	1	0	1	-1	0	-1
Bin892	6	9.117	9.369	0.253	-1	0	0	1	0	0	0	0	0	1	-1	-1	1	0	-1	0	-1	0	-1	0	0	-1	1	0	0	-1	0	0	1	-1	1	0	-1	0	1	0	1	-1	-1	1	0	1	-1	0	-1
Bin893	6	9.369	9.654	0.284	-1	0	0	1	0	0	0	0	0	1	-1	-1	1	0	-1	0	-1	0	-1	0	0	-1	1	0	0	-1	0	0	1	-1	1	0	-1	0	1	0	1	-1	-1	1	0	1	-1	0	-1
Bin894	6	9.654	9.888	0.234	-1	0	0	1	0	0	-1	0	-1	1	1	-1	1	0	-1	0	0	0	-1	0	-1	-1	1	0	0	-1	0	0	1	-1	1	0	-1	0	1	0	-1	-1	-1	1	0	1	-1	0	-1
Bin895	6	9.888	10.368	0.48	-1	0	0	1	0	0	-1	0	-1	1	1	-1	1	0	-1	0	0	0	-1	0	-1	-1	1	0	0	-1	0	0	1	-1	1	0	-1	0	1	0	-1	-1	-1	1	0	1	-1	0	-1
Bin896	6	10.368	10.696	0.328	-1	0	0	1	0	0	-1	0	-1	1	1	-1	1	0	-1	0	0	0	-1	0	-1	-1	1	0	0	-1	0	0	1	-1	1	0	-1	0	1	0	-1	0	-1	1	0	1	-1	0	-1
Bin897	6	10.696	10.822	0.126	-1	0	0	1	0	0	-1	0	-1	1	1	-1	1	0	-1	0	0	0	-1	0	-1	-1	1	0	0	-1	0	0	1	-1	1	0	-1	0	1	0	-1	0	-1	1	0	1	-1	0	-1
Bin898	6	10.822	11.07	0.248	-1	0	0	1	0	0	-1	0	-1	1	1	-1	1	0	-1	0	0	0	-1	-1	-1	-1	1	0	0	-1	0	0	1	-1	1	0	-1	0	1	0	-1	0	-1	1	0	1	-1	0	-1
Bin899	6	11.07	11.459	0.389	-1	0	0	1	0	0	-1	0	-1	1	1	-1	1	0	0	0	0	0	-1	-1	-1	-1	1	0	0	-1	0	0	1	-1	1	0	-1	0	1	0	-1	0	-1	1	0	1	-1	0	-1
Bin900	6	11.459	12.021	0.561	-1	0	0	1	0	0	-1	0	-1	1	1	-1	1	0	0	0	-1	0	-1	-1	-1	-1	1	0	0	-1	0	0	1	0	1	0	-1	0	1	0	-1	0	-1	1	0	1	-1	0	-1
Bin901	6	12.021	12.49	0.469	-1	0	0	1	0	0	-1	0	-1	1	1	-1	1	0	0	0	-1	0	0	-1	-1	-1	1	0	0	-1	0	0	1	0	1	0	-1	0	1	0	-1	0	-1	1	0	1	-1	0	-1
Bin902	6	12.49	13.724	1.234	-1	0	0	1	0	0	-1	0	0	1	1	-1	0	0	0	0	-1	0	-1	-1	-1	-1	1	1	0	-1	0	0	1	-1	1	0	-1	-1	1	0	-1	0	-1	1	0	1	0	0	-1
Bin903	6	13.724	13.827	0.103	-1	0	0	1	0	0	-1	0	0	1	1	-1	0	0	0	0	-1	0	-1	-1	-1	-1	1	1	0	-1	0	0	1	-1	1	0	-1	0	1	0	-1	0	-1	1	0	1	0	0	-1
Bin904	6	13.827	15.727	1.9	-1	0	0	1	0	0	-1	0	0	1	1	-1	0	0	0	0	-1	0	-1	-1	-1	-1	1	1	0	-1	0	0	1	-1	1	0	-1	0	1	0	-1	0	-1	1	0	1	0	0	-1
Bin905	6	15.727	15.808	0.081	-1	0	0	1	0	0	-1	0	0	1	1	-1	0	0	0	0	-1	0	-1	-1	-1	-1	1	1	0	-1	0	0	1	-1	1	0	-1	0	1	0	-1	0	-1	1	0	1	0	0	-1
Bin906	6	15.808	16.936	1.128	-1	0	0	1	0	0	-1	0	0	1	1	-1	0	0	0	0	-1	0	-1	-1	-1	-1	1	1	0	-1	0	0	1	-1	1	0	-1	0	1	0	-1	0	-1	1	0	1	0	0	-1
Bin907	6	16.936	18.151	1.215	-1	1	0	1	1	0	-1	1	0	1	1	-1	0	0	0	0	-1	0	-1	-1	-1	-1	1	1	0	-1	0	0	1	-1	1	0	-1	-1	1	0	0	0	-1	1	1	1	0	0	-1
Bin908	6	18.151	19.492	1.342	-1	1	0	1	1	0	-1	1	0	1	1	0	0	0	0	0	-1	0	-1	-1	-1	-1	1	1	0	-1	0	0	1	-1	1	0	-1	-1	1	0	0	0	-1	1	1	1	0	0	-1
Bin909	6	19.492	19.577	0.085	-1	1	0	1	1	0	-1	1	0	1	1	-1	0	0	0	0	-1	0	-1	-1	-1	-1	1	1	0	-1	1	1	1	-1	1	0	-1	-1	1	0	0	0	-1	1	1	1	0	0	-1
Bin910	6	19.577	19.706	0.129	-1	1	0	1	1	0	-1	1	0	1	1	-1	0	0	0	0	-1	0	-1	-1	-1	-1	1	1	0	-1	1	1	1	-1	1	0	-1	-1	1	0	0	0	-1	1	1	1	0	0	-1
Bin911	6	19.706	19.796	0.09	-1	1	0	1	1	0	-1	1	0	1	1	-1	0	0	0	0	-1	0	-1	-1	-1	-1	1	1	0	-1	1	1	1	-1	1	0	-1	-1	1	0	0	0	-1	1	1	1	0	0	-1
Bin912	6	19.796	19.865	0.069	-1	1	0	1	1	0	-1	1	0	1	1	-1	0	0	0	0	-1	0	-1	-1	-1	-1	1	1	0	-1	1	1	1	-1	1	0	-1	-1	1	0	0	0	-1	1	1	1	0	0	-1
Bin913	6	19.865	20.186	0.322	-1	1	0	1	1	0	-1	1	0	1	1	-1	0	0	0	0	-1	0	-1	-1	-1	-1	1	1	0	-1	1	1	1	-1	1	0	-1	-1	1	0	1	0	-1	1	1	1	0	0	-1
Bin914	6	20.186	20.26	0.074	-1	1	0	0	1	0	-1	1	0	1	1	-1	0	0	0	0	-1	0	-1	-1	-1	-1	1	1	0	-1	1	1	1	-1	1	0	-1	-1	1	0	1	0	-1	1	1	1	0	0	-1
Bin915	6	20.26	20.467	0.207	-1	1	0	0	1	0	-1	1	0	1	1	-1	0	0	0	0	0	0	-1	-1	-1	-1	1	1	0	-1	1	1	1	-1	1	0	-1	-1	1	0	1	0	-1	1	1	1	0	0	-1
Bin916	6	20.467	20.973	0.505	-1	1	0	0	1	0	-1	1	0	1	1	-1	0	0	0	0	0	0	-1	-1	0	-1	1	1	0	-1	1	1	1	-1	1	0	-1	-1	1	0	1	0	-1	1	1	1	0	0	-1
Bin917	6	20.973	21.082	0.109	-1	1	0	0	1	0	-1	1	0	1	1	-1	0	0	0	0	0	0	-1	-1	0	-1	1	1	0	-1	1	1	1	-1	1	0	-1	-1	1	0	1	0	-1	1	1	1	0	0	-1
Bin918	6	21.082	21.281	0.2	-1	1	0	0	1	0	-1	1	0	1	1	-1	0	0	0	0	0	0	-1	-1	0	-1	1	0	0	-1	1	1	1	-1	1	0	-1	-1	1	0	1	0	-1	1	1	1	0	0	0
Bin919	6	21.281	21.496	0.215	-1	1	0	0	1	0	-1	1	0	1	1	-1	0	0	0	0	-1	0	-1	-1	0	-1	1	0	0	0	1	1	1	-1	1	0	-1	0	1	0	1	0	-1	1	1	1	0	0	0
Bin920	6	21.496	21.532	0.036	-1	1	0	0	1	0	-1	1	0	1	1	-1	0	0	0	0	-1	0	-1	-1	0	-1	1	0	0	0	1	1	1	-1	1	0	-1	0	1	0	1	0	-1	1	1	1	0	0	0
Bin921	6	21.532	21.717	0.186	-1	1	0	0	1	0	-1	1	0	1	1	-1	0	0	0	0	-1	0	-1	-1	0	-1	1	0	0	0	1	1	1	-1	1	0	-1	0	1	0	1	0	-1	1	1	1	0	0	0
Bin922	6	21.717	22.114	0.397	-1	1	0	0	1	0	0	1	0	1	1	-1	0	0	0	0	-1	0	-1	-1	0	-1	1	0	0	0	1	1	1	-1	0	0	-1	0	1	0	1	0	-1	1	1	1	0	0	0
Bin923	6	22.114	22.232	0.118	-1	1	0	0	1	0	0	0	0	1	1	-1	0	0	0	0	-1	0	-1	-1	0	-1	1	0	0	0	1	1	1	-1	1	0	-1	1	1	0	1	0	-1	1	1	1	0	0	0
Bin924	6	22.232	22.531	0.299	-1	1	0	0	1	0	0	0	0	1	1	-1	1	0	0	0	-1	0	-1	-1	0	-1	1	0	0	0	1	1	1	-1	1	0	-1	1	1	0	1	0	-1	1	1	1	0	0	0
Bin925	6	22.531	22.828	0.297	-1	1	0	0	1	0	0	0	0	1	1	-1	1	0	0	0	-1	0	-1	-1	0	-1	1	0	0	0	1	1	1	-1	0	0	-1	1	1	0	1	0	-1	1	1	1	0	0	0
Bin926	6	22.828	23.041	0.213	-1	1	0	0	1	0	0	0	0	1	1	-1	1	0	0	0	-1	0	-1	-1	0	-1	1	0	0	0	1	1	1	-1	0	0	-1	1	1	0	1	0	-1	1	1	1	0	0	0
Bin927	6	23.041	23.085	0.044	-1	1	0	0	1	0	0	1	0	1	1	-1	1	0	0	0	-1	0	-1	-1	0	-1	1	0	0	0	1	1	1	-1	0	0	-1	1	1	0	1	0	-1	1	1	1	0	0	0
Bin928	6	23.085	23.124	0.039	-1	1	0	0	1	0	0	1	0	1	1	-1	1	0	0	0	-1	0	-1	-1	0	-1	1	0	0	0	1	1	1	-1	0	0	-1	1	1	0	1	0	-1	1	1	1	0	0	0
Bin929	6	23.124	23.357	0.233	-1	1	0	0	1	0	0	0	0	1	1	-1	1	0	0	0	-1	0	-1	-1	0	-1	0	0	0	0	1	1	1	-1	0	0	-1	1	1	0	1	0	-1	1	1	0	0	0	0
Bin930	6	23.357	23.503	0.147	-1	1	0	0	1	0	0	0	0	1	1	-1	1	0	0	0	-1	0	-1	-1	0	-1	0	0	0	1	1	1	1	-1	0	0	0	1	1	0	1	0	-1	1	1	0	0	0	0
Bin931	6	23.503	23.888	0.385	-1	1	0	0	1	0	0	0	0	1	1	-1	1	0	0	0	-1	0	-1	-1	0	-1	0	0	0	0	1	1	1	-1	0	0	0	1	1	0	1	0	-1	1	1	0	0	0	0
Bin932	6	23.888	23.924	0.036	-1	1	0	0	1	0	0	0	0	1	1	-1	1	0	0	0	-1	0	-1	-1	0	-1	0	0	0	0	1	1	1	-1	0	0	0	1	1	0	1	0	-1	1	1	0	0	0	0
Bin933	6	23.924	24.059	0.135	-1	1	0	0	1	0	0	0	0	1	1	-1	1	0	0	0	-1	0	-1	-1	0	0	0	0	0	-1	1	1	0	-1	0	0	0	1	1	0	1	0	-1	1	1	0	0	0	0
Bin934	6	24.059	24.147	0.087	-1	1	0	0	1	0	0	0	0	1	1	-1	1	0	0	0	-1	0	-1	-1	0	0	0	0	0	-1	1	1	0	-1	0	0	0	1	1	0	1	0	-1	1	1	0	0	0	0
Bin935	6	24.147	24.309	0.162	-1	1	0	0	1	0	0	0	0	1	1	-1	1	0	0	0	-1	0	-1	-1	0	0	0	0	0	-1	1	1	0	-1	0	0	0	1	1	0	1	0	-1	1	1	0	0	0	0
Bin936	6	24.309	24.434	0.125	-1	1	0	0	0	0	0	0	0	1	1	-1	1	0	0	0	-1	0	-1	-1	0	0	0	0	0	-1	1	1	0	-1	0	0	0	1	1	0	1	0	-1	1	1	0	0	0	0
Bin937	6	24.434	24.666	0.233	-1	1	0	0	0	0	0	1	0	1	1	-1	1	0	0	0	-1	0	-1	-1	0	0	0	0	0	-1	1	1	0	-1	-1	0	0	1	1	0	1	0	-1	1	1	0	0	0	0
Bin938	6	24.666	24.915	0.249	0	1	0	0	0	0	-1	1	0	1	1	-1	1	0	0	0	-1	0	-1	-1	-1	0	0	0	0	-1	1	1	0	-1	0	0	0	1	0	-1	0	-1	-1	1	1	0	0	0	0
Bin939	6	24.915	25.043	0.128	0	1	0	0	0	0	-1	1	0	1	1	-1	1	0	0	0	-1	0	0	-1	-1	0	0	0	0	-1	1	1	0	-1	0	0	0	1	0	-1	0	-1	-1	1	1	0	0	0	0
Bin940	6	25.043	25.09	0.046	0	1	0	0	0	0	-1	1	0	0	1	-1	1	0	0	0	-1	0	0	-1	-1	0	0	0	0	-1	1	1	0	-1	0	0	0	1	0	-1	0	-1	-1	1	1	0	0	0	0
Bin941	6	25.09	25.212	0.123	0	1	0	0	0	0	0	1	0	0	1	-1	1	0	0	0	-1	0	0	-1	-1	0	0	0	0	-1	1	0	0	-1	0	0	0	1	0	-1	0	-1	-1	1	1	0	0	0	0
Bin942	6	25.212	25.623	0.411	0	1	0	0	0	0	0	1	0	0	1	-1	1	0	1	0	-1	0	0	-1	-1	0	0	0	0	-1	1	0	0	-1	0	0	0	1	0	-1	0	-1	-1	1	1	0	0	0	0
Bin943	6	25.623	26.268	0.645	0	1	0	0	1	0	0	1	0	0	1	0	1	0	1	0	-1	0	0	-1	-1	0	1	0	0	-1	1	0	0	0	0	0	0	1	0	-1	0	-1	-1	1	1	0	0	0	0
Bin944	6	26.268	26.419	0.15	0	1	0	0	1	0	0	1	0	0	1	0	0	0	1	0	-1	0	0	-1	-1	0	1	0	0	-1	1	0	0	0	0	0	0	1	0	-1	0	-1	-1	1	1	0	0	0	0
Bin945	6	26.419	26.849	0.43	0	1	0	0	1	0	0	1	0	0	0	0	0	0	1	0	-1	0	0	-1	-1	0	1	0	0	-1	1	0	0	0	0	0	0	1	0	-1	0	-1	-1	1	1	0	0	0	0
Bin946	6	26.849	27.796	0.947	0	1	1	1	1	0	0	1	0	0	0	0	0	0	1	0	-1	0	0	-1	-1	0	1	0	0	-1	1	0	0	0	0	0	0	1	0	-1	0	-1	-1	1	1	0	-1	0	0
Bin947	6	27.796	27.919	0.123	0	1	1	1	0	0	0	0	0	0	0	0	0	0	0	0	-1	0	1	-1	0	0	1	0	0	-1	1	0	0	0	0	0	0	1	0	-1	0	0	-1	-1	1	-1	-1	0	1
Bin948	6	27.919	28.02	0.1	0	1	1	1	0	0	0	0	0	0	0	0	0	0	0	0	0	0	1	-1	0	0	1	0	0	-1	1	0	0	0	0	0	0	1	0	-1	0	0	-1	-1	1	-1	-1	0	1
Bin949	6	28.02	28.436	0.416	0	1	1	1	0	0	0	-1	0	1	0	0	0	0	0	0	0	1	1	-1	0	0	0	0	0	1	0	0	0	0	1	0	-1	1	0	-1	0	0	-1	-1	1	0	-1	1	1
Bin950	6	28.436	28.466	0.03	0	1	1	1	0	0	0	-1	0	1	0	0	0	0	0	0	0	1	1	-1	0	0	0	0	0	1	-1	0	0	0	1	0	-1	1	0	-1	0	0	-1	-1	1	0	-1	1	1
Bin951	6	28.466	28.479	0.013	0	1	1	1	0	0	0	-1	0	1	0	0	0	0	0	0	0	1	1	-1	0	0	0	0	0	1	-1	0	0	0	1	0	-1	1	0	-1	0	0	-1	-1	1	0	-1	1	1
Bin952	6	28.479	28.629	0.15	0	1	1	1	0	0	0	-1	0	1	0	0	0	0	0	0	0	1	1	-1	0	0	0	0	0	1	-1	0	0	0	1	0	-1	1	0	-1	0	0	-1	-1	1	0	-1	1	1
Bin953	6	28.629	28.653	0.024	0	1	1	1	0	0	0	-1	0	1	0	0	0	0	0	0	0	1	1	-1	0	0	0	0	0	1	-1	0	0	0	1	0	-1	1	0	-1	0	0	-1	-1	1	0	-1	1	1
Bin954	6	28.653	28.837	0.185	0	1	1	1	0	0	0	-1	0	0	0	0	0	0	0	1	0	0	1	-1	0	0	0	0	-1	1	-1	0	0	0	1	0	-1	1	0	-1	0	0	-1	-1	1	0	-1	1	1
Bin955	6	28.837	28.968	0.131	0	1	1	1	0	0	0	-1	0	0	0	0	0	1	0	1	0	0	1	-1	0	0	0	0	-1	1	-1	0	0	0	1	0	-1	1	0	-1	0	0	-1	-1	1	0	-1	1	1
Bin956	6	28.968	29.071	0.102	0	1	1	1	0	0	0	-1	0	0	0	0	0	1	0	1	0	0	1	-1	0	0	0	0	-1	1	-1	0	0	0	1	0	-1	1	0	-1	0	0	-1	-1	1	0	-1	1	1
Bin957	6	29.071	29.134	0.063	0	1	1	1	0	0	0	-1	0	0	0	0	0	1	0	1	0	0	1	-1	0	0	0	0	-1	1	-1	0	0	0	1	0	-1	1	0	-1	0	0	-1	-1	1	0	-1	1	1
Bin958	6	29.134	29.194	0.06	0	1	1	1	0	0	0	-1	0	0	0	0	0	1	0	1	0	0	1	-1	0	0	0	0	-1	1	-1	0	0	0	1	0	-1	1	0	-1	0	0	-1	-1	1	0	-1	1	1
Bin959	6	29.194	29.439	0.245	0	1	1	1	0	0	0	-1	0	0	0	0	0	1	0	1	0	0	1	-1	0	0	0	0	-1	1	-1	0	0	0	1	0	-1	1	0	-1	0	0	-1	-1	1	0	-1	1	1
Bin960	6	29.439	29.519	0.08	0	1	1	1	0	0	0	-1	0	0	0	0	0	1	0	1	0	0	1	-1	0	0	0	0	-1	1	-1	0	0	0	1	0	0	1	0	-1	0	0	-1	-1	1	0	-1	1	1
Bin961	6	29.519	29.53	0.011	0	1	1	1	0	0	0	-1	0	0	0	0	0	1	0	1	0	0	1	-1	0	0	0	0	-1	1	-1	0	0	0	1	0	0	1	0	-1	0	0	-1	-1	1	0	-1	1	1
Bin962	6	29.53	29.591	0.061	0	1	1	1	0	0	0	-1	0	0	0	0	-1	1	0	1	0	0	1	-1	0	0	0	0	-1	1	-1	0	0	0	1	0	0	1	0	-1	0	0	-1	-1	1	0	-1	1	1
Bin963	6	29.591	29.671	0.08	0	1	1	1	0	0	0	-1	0	0	0	0	-1	1	0	1	0	0	1	-1	0	0	0	0	-1	1	-1	0	0	0	1	0	0	1	0	-1	0	0	-1	-1	1	0	-1	1	1
Bin964	6	29.671	29.808	0.137	0	1	1	1	0	0	0	-1	0	0	0	0	1	1	0	1	0	0	1	-1	0	0	0	0	0	0	-1	0	0	0	1	0	0	1	0	-1	0	0	-1	-1	1	1	-1	1	1
Bin965	6	29.808	30.267	0.459	0	1	1	1	1	0	0	-1	0	0	0	0	1	1	0	1	0	0	1	-1	0	0	0	0	0	0	-1	0	0	0	1	0	-1	1	0	-1	0	0	-1	-1	1	1	-1	1	1
Bin966	6	30.267	30.5	0.233	-1	1	1	1	1	1	1	-1	1	0	-1	-1	1	1	1	1	1	0	1	-1	0	0	0	1	0	0	-1	0	1	0	0	-1	0	1	0	-1	-1	0	-1	-1	0	0	-1	1	1
Bin967	6	30.5	31.247	0.747	-1	1	1	1	1	1	1	-1	1	0	-1	-1	1	1	1	1	1	0	1	-1	0	0	0	1	0	0	-1	0	1	0	0	-1	0	1	0	-1	-1	0	-1	-1	0	0	0	1	1
Bin968	7	0	0.12	0.12	0	0	0	-1	0	0	0	1	1	0	0	-1	0	0	1	-1	1	0	1	1	-1	0	0	1	0	0	0	0	0	0	0	0	0	0	0	0	0	0	0	0	-1	1	1	1	0
Bin969	7	0.12	0.154	0.034	0	0	0	-1	0	0	0	1	1	0	0	-1	0	0	1	-1	1	0	1	1	-1	0	0	1	0	0	0	0	0	0	0	0	0	0	0	0	0	0	0	0	-1	1	1	1	0
Bin970	7	0.154	0.308	0.154	0	0	0	-1	0	0	0	1	1	0	0	-1	0	0	1	-1	1	0	1	1	0	0	0	1	0	0	0	0	0	0	0	0	0	0	0	0	0	0	0	0	-1	1	1	1	0
Bin971	7	0.308	0.427	0.119	0	0	0	-1	0	0	0	1	1	0	0	-1	0	0	1	-1	1	0	1	1	0	0	0	1	0	0	0	0	0	0	0	0	0	0	0	0	0	0	0	0	-1	1	1	1	0
Bin972	7	0.427	0.441	0.014	0	0	0	-1	0	0	0	1	1	0	0	-1	0	0	1	-1	1	0	1	1	0	0	0	1	0	0	0	0	0	0	0	0	0	0	0	0	0	0	0	0	-1	1	1	1	0
Bin973	7	0.441	0.636	0.195	0	0	0	-1	0	0	0	1	1	0	-1	-1	0	0	1	-1	1	0	1	1	0	0	0	1	0	0	0	0	0	0	0	0	0	0	0	0	0	0	0	0	-1	1	1	1	0
Bin974	7	0.636	0.701	0.065	0	0	0	-1	0	0	0	1	1	0	-1	-1	0	0	1	-1	1	0	1	1	0	0	0	1	0	0	0	0	0	0	0	0	0	0	0	0	0	0	0	0	0	1	1	1	0
Bin975	7	0.701	0.821	0.12	0	0	0	-1	0	0	0	1	1	0	-1	-1	0	0	1	-1	1	0	1	1	0	0	0	1	0	0	0	0	0	0	0	0	0	0	0	0	-1	0	0	0	0	0	1	1	0
Bin976	7	0.821	0.908	0.086	0	1	0	0	0	0	0	1	1	0	-1	-1	0	0	1	-1	1	0	1	1	0	0	0	1	0	0	0	0	0	0	0	0	0	0	0	0	-1	0	0	0	0	0	1	1	0
Bin977	7	0.908	0.919	0.011	0	1	0	0	0	0	0	1	1	0	-1	-1	0	0	1	-1	1	0	1	1	0	0	0	1	0	0	0	0	0	0	0	0	0	0	0	0	-1	0	0	0	0	0	1	1	0
Bin978	7	0.919	0.939	0.02	0	1	0	0	0	0	0	1	1	-1	-1	-1	0	0	1	-1	1	-1	1	1	0	0	0	1	0	0	0	0	0	0	0	-1	0	0	0	0	-1	0	0	0	0	-1	1	1	0
Bin979	7	0.939	1.19	0.251	0	1	0	0	0	0	0	1	1	-1	-1	-1	0	0	1	-1	1	-1	1	1	0	0	0	1	0	0	0	0	0	0	0	-1	0	0	0	0	-1	0	0	0	0	-1	1	1	0
Bin980	7	1.19	1.302	0.112	0	1	0	-1	0	0	0	1	0	-1	-1	-1	0	0	1	-1	1	-1	1	1	0	0	0	1	0	0	0	0	0	0	0	-1	0	0	0	0	-1	0	0	0	0	-1	1	1	1
Bin981	7	1.302	1.744	0.442	0	1	0	-1	0	0	0	1	0	0	-1	-1	0	0	1	-1	1	-1	1	1	0	0	0	1	0	0	0	0	0	0	0	-1	0	0	0	0	-1	0	0	0	0	-1	1	1	1
Bin982	7	1.744	1.834	0.09	-1	1	0	-1	0	0	0	1	1	0	-1	-1	0	0	1	-1	1	-1	1	1	0	0	0	1	0	0	0	0	0	0	0	-1	0	0	0	0	-1	0	0	0	0	-1	1	1	1
Bin983	7	1.834	2.111	0.277	-1	1	0	-1	0	0	0	1	1	0	-1	-1	0	0	1	-1	1	-1	1	1	0	0	0	1	0	0	0	0	0	0	0	-1	0	0	0	0	-1	0	0	0	0	-1	1	1	1
Bin984	7	2.111	2.17	0.059	-1	1	1	-1	0	0	0	1	1	0	-1	-1	0	0	1	-1	1	-1	1	1	0	0	0	1	0	0	0	0	0	0	0	0	0	0	0	0	-1	0	0	0	0	-1	1	1	1
Bin985	7	2.17	2.225	0.055	-1	1	1	-1	0	0	0	1	1	0	-1	-1	0	0	1	-1	1	-1	1	1	0	0	0	1	0	0	0	0	0	0	0	0	0	0	0	0	-1	0	0	0	0	-1	1	1	1
Bin986	7	2.225	2.235	0.01	-1	1	1	-1	0	0	0	1	1	0	-1	-1	0	0	1	-1	1	-1	1	1	0	0	0	1	0	0	0	0	0	0	0	0	0	-1	0	0	-1	0	0	0	0	-1	1	1	1
Bin987	7	2.235	2.318	0.082	-1	1	1	-1	0	0	0	1	1	0	0	-1	0	0	1	-1	1	-1	1	1	0	0	-1	1	0	0	0	0	0	0	0	0	0	-1	0	0	-1	0	0	0	0	-1	1	1	1
Bin988	7	2.318	2.817	0.5	-1	1	1	-1	0	0	0	1	1	0	0	-1	0	0	1	-1	1	-1	0	1	0	0	-1	1	0	0	0	0	0	0	0	0	0	-1	0	0	-1	0	0	0	0	-1	1	1	1
Bin989	7	2.817	2.954	0.137	-1	1	1	0	1	-1	1	0	1	0	0	-1	-1	0	-1	0	1	-1	0	1	0	0	-1	1	0	0	0	1	0	-1	1	-1	0	0	0	-1	-1	0	0	-1	0	-1	0	1	1
Bin990	7	2.954	3.283	0.329	-1	1	1	0	1	-1	1	0	1	0	0	0	-1	0	-1	0	1	-1	0	1	0	0	-1	1	0	0	0	1	0	-1	1	-1	0	0	0	-1	-1	0	0	-1	0	-1	0	1	1
Bin991	7	3.283	3.786	0.503	0	1	1	0	1	-1	1	0	1	0	0	0	-1	0	-1	0	1	-1	0	1	0	0	-1	1	0	0	0	1	0	-1	1	-1	0	0	0	-1	-1	0	0	-1	0	0	0	1	1
Bin992	7	3.786	4.007	0.221	0	1	1	0	1	-1	1	0	1	0	0	0	-1	0	-1	0	1	-1	0	1	0	0	-1	1	0	0	0	1	0	-1	1	-1	0	-1	0	-1	-1	0	0	-1	0	0	0	1	1
Bin993	7	4.007	4.972	0.965	0	1	1	0	1	-1	1	0	1	0	0	0	-1	0	-1	0	1	-1	0	1	0	0	-1	1	0	0	0	1	0	-1	1	-1	0	-1	0	-1	-1	0	0	-1	0	0	0	1	1
Bin994	7	4.972	6.027	1.055	0	1	1	0	0	-1	1	-1	1	1	0	0	-1	0	0	0	0	0	0	0	0	0	0	0	1	1	1	1	0	0	1	-1	1	-1	0	-1	-1	0	0	-1	0	0	0	0	1
Bin995	7	6.027	6.056	0.028	0	1	1	0	0	-1	1	-1	1	1	0	0	-1	0	0	0	0	0	0	0	0	0	0	0	1	1	1	1	0	0	1	-1	1	-1	0	0	-1	0	0	-1	0	0	0	0	1
Bin996	7	6.056	6.719	0.664	0	1	1	0	0	-1	1	-1	1	0	0	0	-1	0	0	0	0	0	0	0	0	0	0	0	1	1	1	1	0	0	1	-1	1	-1	0	0	-1	0	0	-1	0	0	0	0	1
Bin997	7	6.719	6.962	0.243	0	1	1	0	0	-1	1	-1	1	0	0	0	-1	0	0	0	0	0	0	0	0	0	0	0	1	1	1	1	0	0	1	-1	1	-1	0	0	-1	0	0	-1	0	0	0	1	1
Bin998	7	6.962	7.128	0.166	0	1	1	0	0	0	1	-1	1	-1	0	0	-1	-1	0	0	1	-1	0	0	0	0	0	0	1	1	1	1	0	0	1	-1	1	-1	1	0	-1	0	0	0	0	0	0	1	1
Bin999	7	7.128	7.153	0.025	0	1	1	0	0	0	1	-1	1	-1	0	0	-1	-1	0	0	1	-1	0	0	0	0	0	0	1	1	1	1	0	0	1	-1	1	-1	1	0	-1	0	0	0	0	0	0	1	1
Bin1000	7	7.153	7.203	0.05	0	1	1	0	0	0	1	-1	1	-1	0	0	-1	-1	0	0	1	-1	0	0	0	0	0	0	1	1	1	1	0	0	1	-1	1	-1	1	0	-1	0	0	0	0	0	0	1	1
Bin1001	7	7.203	7.265	0.062	0	1	1	0	0	0	1	-1	1	-1	0	0	-1	-1	0	0	1	-1	0	0	0	0	0	0	1	1	1	1	0	0	1	-1	1	-1	1	0	-1	0	0	0	0	0	0	1	1
Bin1002	7	7.265	7.595	0.33	0	1	1	0	0	0	1	-1	1	-1	0	0	-1	-1	0	0	0	-1	0	0	0	0	0	0	1	1	1	1	0	0	1	-1	1	-1	1	0	-1	0	0	0	0	0	0	1	1
Bin1003	7	7.595	8.407	0.812	0	1	1	0	0	0	1	-1	1	-1	0	0	-1	-1	0	0	0	-1	0	0	0	0	0	0	1	1	1	1	0	0	1	-1	1	-1	1	0	-1	0	0	0	0	0	0	1	1
Bin1004	7	8.407	8.756	0.348	0	1	1	0	0	0	1	-1	1	-1	0	0	-1	-1	-1	0	1	-1	0	0	0	-1	0	0	1	1	1	1	0	0	1	-1	1	-1	1	0	-1	0	0	0	0	0	0	1	1
Bin1005	7	8.756	8.933	0.178	0	1	1	0	0	0	1	-1	1	-1	0	0	-1	-1	-1	0	1	-1	0	0	0	-1	0	0	1	1	1	1	0	0	1	-1	1	-1	1	0	-1	0	0	0	0	0	0	1	1
Bin1006	7	8.933	9.342	0.408	0	1	1	0	0	0	1	-1	1	-1	0	0	-1	-1	-1	0	1	-1	0	0	0	-1	0	0	1	1	1	1	0	0	1	-1	1	-1	1	0	-1	0	0	0	0	0	0	1	1
Bin1007	7	9.342	12.799	3.457	0	1	1	0	0	0	1	-1	1	-1	0	0	-1	0	-1	0	1	-1	0	0	0	-1	0	0	1	1	1	1	0	0	1	-1	1	-1	1	0	-1	0	0	0	0	0	0	1	1
Bin1008	7	12.799	15.412	2.614	0	1	1	0	0	0	1	-1	1	-1	0	0	-1	0	-1	0	1	-1	0	0	0	-1	0	0	1	1	1	1	0	0	1	-1	1	-1	1	0	-1	0	0	0	0	0	0	1	1
Bin1009	7	15.412	16.157	0.744	0	1	0	0	0	0	1	-1	1	-1	0	0	-1	-1	-1	0	1	0	0	0	0	-1	0	0	1	1	1	0	0	0	0	-1	1	-1	1	-1	-1	0	1	0	0	0	0	1	1
Bin1010	7	16.157	16.606	0.449	0	1	0	0	0	0	1	-1	1	-1	0	0	-1	-1	-1	0	1	0	0	0	0	-1	0	0	1	1	1	0	0	0	0	-1	1	-1	0	-1	-1	0	1	0	0	0	0	1	1
Bin1011	7	16.606	16.614	0.008	0	1	0	0	0	0	1	-1	1	-1	0	0	-1	-1	-1	0	0	0	0	0	0	-1	0	0	1	1	1	0	0	0	0	-1	1	-1	0	-1	-1	0	1	0	0	0	0	1	1
Bin1012	7	16.614	16.665	0.051	0	1	0	0	0	0	1	-1	1	-1	0	0	-1	-1	-1	0	1	0	0	0	0	-1	0	0	1	1	1	0	0	0	0	-1	1	-1	0	-1	-1	0	1	0	0	0	0	1	1
Bin1013	7	16.665	16.963	0.299	0	1	0	0	0	0	1	-1	1	-1	0	0	-1	-1	-1	0	0	0	0	0	0	-1	0	0	1	1	1	0	0	0	0	-1	1	-1	0	-1	-1	0	1	0	0	0	0	1	1
Bin1014	7	16.963	17.338	0.375	-1	1	0	0	0	0	1	-1	1	-1	0	0	-1	-1	0	0	1	0	0	0	0	-1	0	0	1	1	1	0	0	0	0	-1	1	-1	1	0	-1	0	1	0	0	0	0	1	1
Bin1015	7	17.338	17.389	0.05	-1	1	0	0	0	0	1	-1	1	-1	0	0	-1	-1	0	0	1	0	0	0	0	-1	0	0	1	1	1	0	0	0	0	-1	1	-1	1	0	-1	0	1	0	0	0	0	1	1
Bin1016	7	17.389	17.525	0.136	-1	1	0	0	0	0	1	-1	1	-1	0	0	-1	-1	0	0	0	0	0	0	0	-1	0	0	1	1	1	0	0	0	0	-1	1	-1	1	0	-1	0	1	0	0	0	0	1	1
Bin1017	7	17.525	17.691	0.166	-1	1	0	0	0	0	1	-1	1	-1	0	0	-1	-1	0	0	0	0	0	0	0	-1	0	0	1	1	1	0	0	0	0	-1	1	-1	1	0	-1	0	1	0	0	0	0	1	1
Bin1018	7	17.691	17.757	0.066	-1	1	0	0	0	0	1	-1	1	-1	0	0	-1	-1	0	0	0	0	0	0	0	-1	0	0	1	1	1	0	0	0	0	-1	1	-1	1	0	-1	0	1	0	0	0	0	1	1
Bin1019	7	17.757	17.883	0.126	-1	1	0	0	0	0	1	-1	1	-1	0	0	-1	-1	-1	0	0	0	0	0	0	-1	0	0	1	1	1	0	0	0	0	-1	1	-1	1	0	-1	0	1	0	0	0	0	1	1
Bin1020	7	17.883	18.147	0.264	-1	1	0	0	0	0	1	-1	1	-1	0	0	-1	-1	-1	0	0	0	0	0	0	-1	0	0	1	1	1	0	0	0	0	-1	1	-1	1	0	-1	0	1	0	0	0	0	1	1
Bin1021	7	18.147	18.358	0.211	-1	1	0	0	0	0	1	-1	1	-1	0	0	-1	-1	-1	0	0	0	0	0	0	-1	0	0	1	1	1	0	0	0	0	-1	1	-1	1	0	-1	0	1	0	0	0	0	1	1
Bin1022	7	18.358	18.805	0.447	-1	1	0	0	0	0	1	-1	1	-1	0	0	-1	-1	-1	0	0	0	0	0	0	-1	0	0	1	1	1	0	0	0	0	-1	1	-1	1	0	-1	0	1	0	0	0	0	1	1
Bin1023	7	18.805	19.259	0.454	-1	1	0	0	0	0	1	-1	0	-1	0	0	-1	-1	-1	0	0	0	-1	0	0	-1	0	-1	1	1	1	0	0	0	0	-1	1	-1	1	0	-1	0	1	0	0	0	0	1	1
Bin1024	7	19.259	20.113	0.854	-1	0	0	-1	0	0	1	0	0	-1	0	1	-1	-1	-1	-1	1	0	-1	0	0	-1	-1	-1	1	0	1	-1	0	0	0	-1	0	-1	1	0	-1	0	1	0	1	0	0	1	0
Bin1025	7	20.113	20.208	0.095	-1	0	0	-1	0	0	1	0	0	-1	0	1	-1	-1	-1	-1	1	0	-1	0	0	-1	-1	-1	1	0	1	-1	0	-1	0	-1	0	-1	1	0	-1	0	1	0	1	0	0	1	0
Bin1026	7	20.208	21.154	0.946	-1	0	0	-1	0	0	1	0	0	-1	0	1	0	-1	-1	0	1	0	-1	0	0	-1	-1	-1	1	-1	1	-1	-1	-1	0	-1	-1	-1	1	0	-1	0	1	0	0	0	1	1	0
Bin1027	7	21.154	21.296	0.142	-1	0	0	-1	0	0	1	0	0	-1	0	1	0	-1	-1	0	1	0	-1	0	0	-1	-1	-1	1	-1	0	-1	-1	-1	0	-1	-1	-1	1	0	-1	0	1	0	0	0	1	1	0
Bin1028	7	21.296	21.643	0.347	-1	0	-1	-1	0	0	1	0	0	-1	0	1	0	-1	-1	0	1	0	-1	0	0	-1	-1	-1	1	-1	0	-1	-1	-1	0	-1	-1	-1	1	0	0	0	1	0	0	0	1	1	0
Bin1029	7	21.643	21.91	0.267	-1	0	-1	-1	0	0	1	0	0	-1	0	1	-1	-1	-1	0	1	0	-1	0	0	-1	-1	-1	1	-1	-1	-1	-1	-1	0	0	-1	0	1	0	0	0	1	0	0	0	1	1	0
Bin1030	7	21.91	22.01	0.1	-1	0	-1	-1	0	0	1	0	0	-1	0	1	-1	-1	-1	0	1	0	-1	0	0	-1	-1	-1	1	-1	-1	-1	-1	-1	0	0	-1	0	1	0	0	0	1	0	0	0	1	1	0
Bin1031	7	22.01	22.311	0.301	-1	0	-1	-1	0	0	1	0	0	-1	0	1	-1	-1	-1	0	1	0	-1	0	0	-1	-1	-1	1	-1	-1	-1	-1	-1	0	0	-1	0	1	0	0	0	1	0	0	0	0	1	0
Bin1032	7	22.311	23.189	0.878	-1	-1	-1	-1	0	0	1	0	0	-1	0	0	-1	-1	-1	0	1	0	-1	1	0	0	-1	-1	-1	-1	-1	-1	-1	-1	0	0	-1	1	0	0	-1	1	1	-1	0	0	0	0	0
Bin1033	7	23.189	23.825	0.636	-1	-1	-1	-1	0	0	1	0	0	-1	0	0	-1	-1	-1	0	0	0	-1	1	0	0	-1	-1	-1	-1	-1	-1	-1	-1	0	0	-1	1	0	0	-1	1	1	-1	0	0	0	0	0
Bin1034	7	23.825	23.846	0.021	-1	-1	-1	-1	0	0	1	0	0	-1	0	0	-1	-1	-1	0	1	0	-1	1	0	0	-1	-1	-1	-1	-1	-1	-1	-1	0	0	-1	0	0	0	-1	1	1	-1	0	0	0	0	0
Bin1035	7	23.846	24.393	0.547	-1	-1	-1	-1	0	0	1	0	0	-1	0	0	-1	-1	-1	0	1	0	-1	1	0	0	-1	-1	-1	-1	-1	-1	-1	-1	0	0	-1	0	0	0	-1	1	1	-1	0	0	0	0	0
Bin1036	7	24.393	24.667	0.274	0	-1	-1	-1	0	0	1	0	0	0	0	0	-1	0	-1	0	1	0	0	1	0	0	-1	-1	-1	0	-1	-1	-1	-1	-1	0	-1	0	0	0	-1	1	1	-1	0	0	0	0	0
Bin1037	7	24.667	24.696	0.03	0	-1	0	-1	0	0	1	0	0	0	0	0	-1	0	-1	0	1	0	0	1	0	0	-1	-1	-1	0	-1	-1	-1	-1	-1	0	-1	0	0	0	-1	1	1	-1	0	0	0	0	0
Bin1038	7	24.696	24.758	0.061	0	-1	0	-1	0	0	1	0	0	0	0	0	-1	0	-1	0	1	0	0	1	0	0	-1	-1	-1	0	-1	-1	-1	-1	-1	-1	-1	0	0	0	-1	1	1	-1	0	0	0	0	0
Bin1039	7	24.758	25.137	0.379	0	0	0	-1	-1	-1	0	-1	0	1	0	0	-1	0	-1	0	1	0	0	1	0	0	-1	-1	0	-1	-1	-1	-1	-1	-1	0	-1	0	-1	0	-1	1	1	-1	0	0	0	0	1
Bin1040	7	25.137	25.328	0.191	0	0	0	-1	-1	-1	0	-1	0	1	0	0	-1	0	-1	0	1	0	0	1	0	-1	-1	-1	0	-1	-1	-1	-1	-1	-1	0	-1	0	-1	0	-1	1	1	-1	0	0	0	0	1
Bin1041	7	25.328	25.361	0.033	0	0	0	-1	-1	-1	0	-1	0	1	0	0	-1	0	0	0	1	0	0	1	0	-1	-1	-1	0	-1	-1	-1	-1	-1	-1	0	-1	-1	-1	0	-1	1	0	-1	0	0	0	0	1
Bin1042	7	25.361	25.525	0.165	0	0	0	-1	-1	-1	0	-1	0	1	0	0	-1	0	0	0	1	0	0	1	0	-1	-1	-1	0	-1	-1	-1	-1	-1	-1	0	-1	-1	-1	0	-1	1	0	-1	0	0	0	0	1
Bin1043	7	25.525	25.846	0.32	0	0	0	-1	-1	-1	0	-1	0	1	0	0	-1	0	0	0	0	1	0	1	0	-1	-1	-1	0	-1	0	-1	-1	-1	-1	0	-1	-1	0	0	-1	1	0	-1	0	0	0	0	1
Bin1044	7	25.846	25.986	0.141	0	0	0	-1	-1	-1	0	0	0	1	0	0	-1	0	0	0	0	1	0	1	0	-1	-1	0	0	-1	0	-1	-1	-1	-1	0	-1	0	0	0	-1	1	-1	-1	0	0	-1	0	1
Bin1045	7	25.986	26.043	0.057	0	0	0	-1	-1	-1	0	0	0	1	0	0	-1	0	0	0	0	1	0	1	0	-1	-1	0	0	-1	0	-1	-1	-1	-1	0	-1	0	-1	0	-1	1	-1	-1	0	0	-1	0	1
Bin1046	7	26.043	26.239	0.195	0	0	0	-1	-1	0	0	0	0	1	0	0	-1	0	0	0	0	1	0	1	0	-1	-1	0	0	-1	0	-1	-1	-1	-1	0	-1	0	-1	0	-1	1	-1	-1	0	0	-1	0	1
Bin1047	7	26.239	26.327	0.088	0	0	0	-1	-1	0	0	1	0	1	0	0	-1	0	0	0	0	1	0	1	0	-1	-1	0	0	-1	0	-1	-1	-1	-1	0	-1	0	-1	0	-1	1	-1	-1	0	0	-1	0	1
Bin1048	7	26.327	26.672	0.345	0	0	0	-1	-1	0	0	1	0	1	0	0	-1	0	0	0	0	0	0	1	-1	-1	-1	0	0	-1	0	-1	-1	-1	-1	0	-1	0	-1	0	-1	1	-1	-1	0	0	-1	0	1
Bin1049	7	26.672	26.721	0.05	0	0	0	0	-1	0	0	1	1	1	0	0	-1	0	0	0	0	0	0	1	-1	-1	-1	0	0	-1	0	-1	-1	-1	-1	0	-1	0	-1	0	-1	1	0	-1	0	0	-1	0	1
Bin1050	7	26.721	26.773	0.051	0	0	0	0	-1	0	0	1	1	1	0	0	-1	0	0	0	0	0	0	1	-1	-1	-1	0	0	-1	0	-1	-1	-1	-1	0	-1	0	-1	0	-1	1	0	-1	0	0	-1	0	1
Bin1051	7	26.773	26.929	0.156	0	0	0	0	-1	0	0	1	1	1	1	0	-1	0	0	0	0	0	0	1	-1	-1	-1	0	0	-1	0	-1	-1	-1	-1	0	-1	0	-1	0	-1	1	0	-1	0	0	-1	0	1
Bin1052	7	26.929	27.628	0.699	0	0	0	0	-1	-1	0	1	1	1	1	0	-1	0	0	0	0	0	0	1	-1	-1	-1	0	0	-1	0	-1	-1	-1	-1	0	-1	0	-1	0	-1	1	0	-1	0	0	-1	0	1
Bin1053	7	27.628	28.057	0.429	0	0	0	0	0	-1	0	0	1	1	1	0	-1	0	1	0	0	0	0	1	-1	-1	-1	0	0	-1	-1	-1	-1	-1	-1	1	-1	0	-1	0	-1	1	0	-1	0	0	-1	0	1
Bin1054	7	28.057	28.077	0.02	0	0	0	0	0	-1	0	0	1	1	1	0	-1	0	1	0	0	0	0	1	-1	-1	-1	0	0	-1	-1	-1	-1	-1	-1	1	-1	0	-1	0	-1	1	0	-1	0	0	-1	0	1
Bin1055	7	28.077	28.152	0.075	0	0	0	0	0	-1	0	0	1	1	1	0	-1	0	1	0	0	0	0	1	-1	-1	-1	0	0	-1	-1	-1	-1	-1	-1	1	-1	0	-1	0	-1	1	0	-1	0	0	-1	0	1
Bin1056	7	28.152	28.411	0.259	0	0	0	0	0	-1	0	0	1	1	1	0	-1	0	1	0	0	0	0	1	-1	-1	-1	0	0	-1	-1	-1	-1	-1	-1	1	-1	0	-1	0	-1	1	0	-1	0	0	-1	0	1
Bin1057	7	28.411	28.556	0.146	0	0	0	0	0	0	-1	0	1	1	1	0	-1	0	1	0	0	0	0	1	-1	-1	-1	0	0	-1	-1	-1	-1	-1	-1	1	0	-1	-1	0	-1	1	0	-1	0	0	0	0	0
Bin1058	7	28.556	29.697	1.14	0	0	0	0	0	0	-1	0	1	1	1	0	-1	0	1	0	0	0	0	1	-1	-1	-1	0	0	-1	-1	-1	-1	-1	-1	1	0	-1	-1	0	-1	1	0	-1	0	1	0	0	0
Bin1059	8	0	0.453	0.453	0	0	-1	1	0	0	0	-1	-1	0	0	0	0	0	1	-1	1	0	-1	0	-1	0	1	0	-1	0	0	0	1	-1	1	0	0	0	0	-1	1	0	1	-1	0	0	-1	-1	0
Bin1060	8	0.453	0.47	0.017	0	-1	-1	1	0	0	0	-1	-1	0	0	0	0	0	1	-1	1	0	-1	0	-1	0	1	0	-1	0	0	0	1	-1	1	0	0	0	0	-1	1	0	1	-1	0	0	-1	-1	0
Bin1061	8	0.47	0.682	0.211	0	-1	-1	1	0	0	0	-1	-1	0	0	0	0	0	1	-1	1	0	-1	0	-1	0	1	0	-1	0	0	0	1	-1	1	0	0	1	0	-1	1	0	1	-1	0	0	-1	-1	0
Bin1062	8	0.682	0.722	0.041	0	-1	-1	1	0	0	0	-1	-1	0	0	0	0	0	1	-1	1	0	-1	0	-1	0	1	0	-1	0	0	0	1	-1	1	0	0	1	0	-1	1	0	1	-1	0	0	-1	0	0
Bin1063	8	0.722	0.84	0.118	0	-1	-1	1	0	0	0	-1	-1	0	0	0	0	-1	1	-1	1	0	0	0	-1	0	1	1	0	0	0	0	1	0	1	0	-1	1	1	-1	1	0	1	0	0	-1	-1	0	1
Bin1064	8	0.84	0.876	0.036	0	-1	0	1	0	0	0	-1	-1	0	0	0	0	-1	1	-1	1	0	0	0	-1	0	1	1	0	0	0	0	1	0	1	0	-1	1	1	-1	1	1	1	0	0	-1	-1	0	1
Bin1065	8	0.876	1.008	0.132	0	-1	0	1	0	0	0	-1	-1	0	0	0	0	-1	1	-1	1	0	0	0	-1	0	1	1	0	0	0	0	1	0	1	0	-1	1	1	-1	1	1	1	0	0	-1	-1	0	1
Bin1066	8	1.008	1.03	0.022	0	-1	0	1	0	0	0	-1	-1	0	0	0	0	-1	1	-1	1	0	0	0	-1	0	1	1	0	0	0	0	1	0	1	0	-1	1	1	-1	1	1	1	0	0	-1	-1	0	1
Bin1067	8	1.03	1.07	0.04	0	-1	0	1	0	0	0	-1	-1	0	0	0	0	-1	1	-1	1	0	0	-1	-1	0	1	1	0	0	0	0	1	0	1	0	-1	1	1	-1	1	1	1	0	0	-1	-1	0	1
Bin1068	8	1.07	1.289	0.219	0	-1	0	1	0	0	0	-1	-1	0	0	0	0	-1	1	-1	1	0	0	-1	-1	0	1	1	0	0	0	0	1	0	1	0	-1	1	1	-1	1	1	1	0	0	-1	-1	0	1
Bin1069	8	1.289	2.468	1.179	1	-1	1	1	0	0	0	0	-1	1	0	-1	0	0	0	-1	1	1	0	-1	-1	0	1	1	0	0	0	0	-1	0	0	0	-1	1	1	0	1	1	1	0	-1	0	0	0	1
Bin1070	8	2.468	2.784	0.316	1	-1	1	1	-1	0	0	0	-1	1	0	-1	0	0	0	-1	1	1	0	-1	-1	0	1	1	0	0	0	0	-1	1	0	0	-1	1	1	0	1	1	1	0	-1	0	0	0	1
Bin1071	8	2.784	2.983	0.199	1	-1	1	1	-1	0	0	0	-1	1	0	-1	0	0	-1	-1	1	1	0	-1	-1	0	1	1	0	0	0	0	-1	1	0	0	-1	1	1	0	1	1	1	0	-1	0	0	0	1
Bin1072	8	2.983	3.016	0.032	1	-1	1	1	-1	0	0	0	-1	1	0	-1	0	0	-1	-1	1	1	0	-1	-1	0	1	1	0	0	0	0	-1	1	0	0	-1	1	1	0	1	1	1	0	-1	0	0	0	1
Bin1073	8	3.016	3.05	0.034	1	-1	1	1	-1	0	0	0	-1	1	0	-1	0	0	-1	-1	1	1	0	-1	-1	0	1	1	0	0	0	0	-1	1	0	0	-1	1	1	0	1	1	1	0	-1	0	0	0	0
Bin1074	8	3.05	3.123	0.073	1	-1	1	1	-1	0	0	0	-1	1	0	-1	0	0	-1	-1	1	1	0	-1	-1	0	1	1	0	0	0	0	-1	1	0	0	-1	1	1	0	1	1	1	0	-1	0	0	0	0
Bin1075	8	3.123	3.184	0.061	1	-1	1	1	-1	0	0	1	-1	1	0	-1	0	0	-1	-1	1	1	0	-1	-1	0	1	1	0	0	0	0	-1	1	0	0	-1	1	1	0	1	1	1	0	-1	0	0	0	0
Bin1076	8	3.184	3.323	0.14	1	-1	1	1	-1	0	0	1	-1	1	0	-1	0	0	-1	-1	1	1	0	-1	-1	0	1	1	0	0	0	0	-1	1	0	0	-1	1	1	0	1	1	1	0	-1	0	0	0	0
Bin1077	8	3.323	3.378	0.054	1	0	1	1	-1	0	0	1	-1	1	0	-1	0	0	-1	-1	1	1	0	-1	-1	0	1	1	0	0	0	0	-1	1	0	0	-1	1	1	0	1	1	1	0	-1	0	0	0	0
Bin1078	8	3.378	3.459	0.081	1	0	1	1	-1	0	0	1	-1	1	0	-1	0	0	-1	-1	1	1	-1	-1	-1	0	1	1	0	0	0	0	-1	1	0	0	-1	1	1	0	1	1	1	0	-1	0	0	0	0
Bin1079	8	3.459	3.488	0.029	1	0	1	1	-1	0	0	1	-1	1	0	-1	0	0	-1	-1	1	1	-1	-1	-1	0	1	1	0	0	0	0	-1	1	0	0	-1	1	1	0	1	1	0	0	-1	0	0	0	0
Bin1080	8	3.488	3.513	0.025	1	0	1	1	-1	0	0	1	-1	1	0	-1	0	0	-1	-1	1	1	-1	-1	-1	0	1	1	0	0	0	-1	-1	1	0	0	-1	1	1	0	1	1	0	0	-1	0	0	0	0
Bin1081	8	3.513	3.757	0.244	1	0	1	1	-1	0	0	1	-1	1	0	-1	0	0	-1	-1	1	1	-1	-1	-1	0	1	1	0	0	0	-1	-1	1	0	0	-1	1	1	0	1	1	0	0	-1	0	0	0	0
Bin1082	8	3.757	3.887	0.129	0	0	1	1	0	1	-1	0	-1	1	0	-1	0	0	-1	-1	0	1	-1	-1	-1	0	1	1	0	0	0	-1	-1	1	0	0	-1	1	1	0	1	1	0	-1	-1	-1	0	0	0
Bin1083	8	3.887	3.973	0.086	0	0	1	1	0	1	-1	0	-1	1	0	-1	0	0	-1	-1	0	1	-1	-1	-1	0	1	1	0	0	0	-1	-1	1	0	0	-1	1	1	0	1	1	0	-1	-1	0	0	0	0
Bin1084	8	3.973	4.066	0.093	0	0	1	1	0	1	-1	0	-1	1	0	-1	0	0	-1	-1	0	1	-1	-1	-1	0	1	1	0	0	0	-1	-1	1	0	0	-1	1	1	0	1	1	0	-1	-1	-1	0	0	0
Bin1085	8	4.066	4.212	0.147	0	0	1	1	0	1	-1	0	-1	1	0	-1	0	0	-1	-1	0	1	-1	-1	-1	0	0	1	0	0	0	-1	-1	1	0	0	-1	1	1	0	1	1	0	-1	-1	-1	0	0	0
Bin1086	8	4.212	4.237	0.025	0	0	1	1	0	1	-1	0	-1	1	0	-1	0	0	-1	-1	0	1	-1	-1	-1	0	0	1	0	0	0	-1	-1	1	0	0	-1	1	1	0	1	1	0	-1	-1	-1	0	0	0
Bin1087	8	4.237	4.61	0.373	0	0	1	1	0	1	-1	0	-1	1	0	-1	0	0	-1	-1	0	1	-1	-1	-1	0	0	1	0	0	0	-1	-1	1	0	0	-1	1	1	0	1	1	0	-1	-1	-1	0	0	0
Bin1088	8	4.61	4.659	0.05	0	0	1	1	0	1	-1	0	-1	1	0	-1	0	0	-1	-1	0	1	-1	-1	-1	0	0	1	0	0	0	-1	-1	1	0	0	-1	1	1	0	1	1	0	-1	-1	-1	0	0	0
Bin1089	8	4.659	4.856	0.197	0	0	1	1	0	1	-1	0	-1	1	0	-1	0	0	-1	-1	0	1	-1	-1	-1	0	0	1	0	0	0	-1	-1	1	0	0	-1	1	1	0	1	1	0	-1	-1	-1	0	0	0
Bin1090	8	4.856	4.889	0.033	0	0	1	0	0	1	-1	0	-1	1	0	-1	0	0	-1	-1	0	1	-1	-1	-1	0	0	1	0	0	0	-1	-1	1	0	0	-1	1	1	0	1	1	0	-1	-1	-1	0	0	0
Bin1091	8	4.889	5.116	0.227	0	0	1	1	0	1	-1	0	-1	1	0	-1	0	0	-1	-1	0	1	-1	-1	-1	0	0	1	0	0	0	-1	-1	1	0	0	-1	1	1	0	1	1	0	-1	-1	-1	0	0	0
Bin1092	8	5.116	5.169	0.053	0	0	1	1	0	1	-1	0	-1	1	0	-1	0	0	-1	-1	0	1	-1	-1	-1	0	0	1	0	0	0	-1	-1	1	0	0	-1	1	1	0	1	1	0	-1	-1	-1	0	0	0
Bin1093	8	5.169	5.264	0.096	0	0	1	1	0	1	-1	0	-1	1	0	-1	0	0	-1	-1	0	1	-1	-1	-1	0	0	1	0	0	0	-1	-1	1	0	0	-1	1	1	0	1	1	0	-1	-1	-1	0	0	0
Bin1094	8	5.264	5.393	0.129	0	0	1	1	0	1	-1	0	-1	1	0	-1	0	0	-1	-1	0	1	-1	-1	-1	0	0	1	0	0	0	-1	-1	1	0	0	-1	1	1	0	1	1	0	-1	-1	0	0	0	0
Bin1095	8	5.393	5.46	0.067	0	0	1	1	0	1	-1	0	-1	1	0	-1	0	0	-1	-1	0	1	-1	-1	-1	0	0	1	0	0	0	-1	-1	1	0	0	-1	1	1	0	1	1	0	-1	-1	0	1	0	0
Bin1096	8	5.46	5.737	0.277	0	0	1	1	0	1	-1	0	-1	1	0	-1	0	0	-1	-1	0	1	-1	-1	-1	0	0	1	0	0	0	-1	-1	1	0	0	-1	0	1	0	1	1	0	-1	-1	0	1	0	0
Bin1097	8	5.737	5.785	0.048	0	0	1	1	0	1	-1	0	-1	1	0	-1	0	0	-1	-1	0	1	-1	-1	-1	0	0	1	1	0	0	-1	-1	1	0	0	-1	0	1	0	1	1	0	-1	-1	0	1	0	0
Bin1098	8	5.785	5.84	0.055	0	0	1	1	0	1	-1	0	-1	1	0	-1	0	0	-1	-1	0	1	-1	-1	-1	0	0	1	1	0	0	-1	-1	1	0	0	-1	0	1	0	1	1	0	-1	-1	0	1	0	0
Bin1099	8	5.84	5.982	0.142	0	0	1	1	0	1	-1	0	-1	1	0	-1	0	0	-1	-1	0	1	-1	-1	-1	0	0	1	1	0	0	-1	0	1	0	0	-1	0	1	0	1	1	0	-1	-1	0	1	0	0
Bin1100	8	5.982	6.002	0.019	0	0	1	1	0	1	-1	1	-1	1	0	-1	0	0	-1	-1	0	1	-1	-1	-1	1	0	1	1	0	0	-1	0	1	0	0	-1	0	1	0	1	1	0	-1	-1	0	1	0	0
Bin1101	8	6.002	6.04	0.038	0	0	1	1	0	1	-1	1	-1	1	0	-1	0	0	-1	-1	0	1	-1	-1	-1	1	0	1	1	0	0	-1	0	1	0	0	-1	0	1	0	1	1	0	-1	-1	0	1	0	0
Bin1102	8	6.04	6.207	0.167	0	0	1	1	0	1	-1	1	-1	1	0	-1	0	0	-1	-1	0	1	-1	-1	-1	0	0	1	1	0	0	-1	0	1	0	0	-1	0	1	0	1	1	0	-1	-1	0	1	0	0
Bin1103	8	6.207	6.32	0.114	0	0	1	1	0	1	-1	1	-1	1	0	-1	0	0	-1	-1	0	1	-1	-1	-1	0	0	1	1	0	0	-1	-1	1	0	0	-1	0	1	0	1	1	0	-1	-1	0	1	0	0
Bin1104	8	6.32	6.724	0.403	0	0	1	1	0	1	-1	1	-1	1	0	-1	0	0	-1	-1	0	1	-1	-1	-1	0	0	1	1	0	0	-1	-1	1	-1	0	-1	0	1	0	1	1	0	-1	-1	0	1	0	0
Bin1105	8	6.724	7.207	0.483	0	0	1	1	0	1	-1	1	-1	1	0	-1	0	0	-1	-1	0	1	-1	-1	-1	0	0	1	1	0	0	-1	-1	1	-1	0	-1	0	1	0	1	1	0	-1	-1	0	1	0	0
Bin1106	8	7.207	7.861	0.655	0	0	1	1	0	1	-1	1	-1	1	0	-1	0	0	-1	-1	0	1	-1	-1	-1	0	0	1	1	0	0	-1	-1	1	0	0	-1	0	1	0	1	1	0	-1	-1	0	1	0	0
Bin1107	8	7.861	8.027	0.166	0	0	1	1	0	1	-1	1	-1	1	0	-1	0	0	-1	-1	0	1	-1	-1	-1	0	0	1	1	0	0	-1	-1	1	0	0	-1	0	1	0	1	1	0	-1	-1	0	1	0	0
Bin1108	8	8.027	8.512	0.485	0	0	1	1	0	1	-1	1	-1	1	0	-1	0	0	-1	-1	0	1	-1	-1	-1	0	0	1	1	0	0	-1	-1	1	0	0	-1	0	1	0	1	1	0	-1	-1	0	1	0	0
Bin1109	8	8.512	8.579	0.066	0	0	1	1	0	1	-1	1	-1	1	0	-1	0	0	-1	-1	0	1	-1	-1	-1	0	0	1	1	0	0	0	-1	1	0	0	-1	0	1	0	1	1	0	-1	-1	0	1	0	0
Bin1110	8	8.579	8.942	0.363	0	0	1	1	0	1	-1	1	-1	1	0	-1	0	0	-1	-1	0	1	-1	-1	-1	0	0	1	1	0	0	0	-1	1	0	0	-1	1	1	0	1	1	0	-1	-1	0	1	0	0
Bin1111	8	8.942	8.973	0.031	0	0	1	1	-1	1	-1	1	0	1	0	-1	0	0	-1	-1	0	1	-1	-1	-1	0	0	1	1	0	0	0	-1	1	0	0	-1	1	1	0	1	1	0	-1	-1	0	1	0	0
Bin1112	8	8.973	8.98	0.008	0	-1	1	1	-1	1	-1	1	0	1	0	-1	0	0	-1	-1	0	1	-1	-1	-1	0	0	1	1	0	0	0	-1	1	0	0	-1	1	1	0	1	1	0	-1	-1	0	1	0	0
Bin1113	8	8.98	9.351	0.371	0	-1	1	1	-1	1	-1	1	0	1	0	1	0	0	-1	-1	0	1	-1	-1	-1	0	0	0	1	0	0	0	-1	1	0	0	-1	1	1	0	1	1	0	-1	-1	-1	1	0	0
Bin1114	8	9.351	10.078	0.727	0	-1	1	1	-1	1	-1	1	0	1	0	1	0	0	-1	-1	0	1	-1	-1	-1	0	0	0	1	0	0	0	-1	1	0	0	-1	1	1	0	1	1	0	-1	-1	-1	1	0	0
Bin1115	8	10.078	10.166	0.088	0	-1	1	1	-1	1	-1	1	0	1	0	1	0	0	-1	-1	0	1	-1	-1	-1	0	0	0	1	0	0	0	-1	0	0	0	-1	1	1	0	1	1	0	-1	-1	0	1	0	0
Bin1116	8	10.166	10.539	0.374	0	-1	1	1	-1	1	-1	1	0	1	0	1	0	0	-1	-1	0	1	-1	-1	-1	0	0	0	1	0	0	0	-1	0	0	0	-1	1	1	0	1	1	-1	-1	-1	0	1	0	0
Bin1117	8	10.539	14.447	3.907	0	-1	1	1	-1	1	-1	1	0	1	0	1	0	0	-1	-1	0	1	-1	-1	-1	0	-1	-1	1	0	0	0	-1	0	0	0	-1	1	1	0	1	1	-1	-1	-1	0	1	0	0
Bin1118	8	14.447	15.355	0.908	0	-1	1	1	-1	1	0	1	0	1	0	1	0	0	-1	0	0	1	-1	-1	-1	0	-1	-1	1	0	0	0	-1	0	0	0	-1	1	1	0	1	1	-1	-1	-1	0	0	1	1
Bin1119	8	15.355	16.586	1.231	0	-1	1	1	-1	1	0	1	0	1	0	1	0	0	-1	0	0	1	-1	-1	-1	0	-1	-1	1	0	0	0	-1	0	0	0	-1	1	1	0	1	1	-1	-1	-1	0	0	1	1
Bin1120	8	16.586	16.614	0.028	0	-1	1	0	-1	1	0	1	0	1	0	1	0	0	-1	0	0	1	-1	-1	-1	0	-1	-1	1	0	0	0	-1	0	0	0	-1	1	1	0	1	1	-1	-1	-1	0	0	1	1
Bin1121	8	16.614	16.871	0.257	0	-1	1	0	-1	1	0	1	0	1	0	1	0	0	-1	0	0	1	-1	-1	-1	0	-1	-1	1	0	0	0	-1	0	0	0	-1	1	1	0	1	1	-1	-1	-1	0	0	1	1
Bin1122	8	16.871	16.898	0.027	0	-1	1	0	-1	1	0	1	0	1	0	1	0	0	-1	0	0	1	-1	-1	-1	0	-1	-1	1	0	0	0	-1	0	0	0	-1	1	1	0	1	1	-1	-1	-1	0	0	1	1
Bin1123	8	16.898	17.386	0.488	0	-1	1	0	-1	1	0	1	0	1	0	1	0	0	-1	0	0	1	-1	-1	-1	0	-1	-1	1	0	0	0	-1	0	0	0	-1	1	1	0	1	1	-1	-1	-1	0	0	1	1
Bin1124	8	17.386	17.417	0.031	0	-1	1	0	-1	1	0	1	0	1	0	1	0	0	-1	0	0	1	-1	-1	-1	0	-1	-1	1	0	0	0	-1	0	0	0	-1	0	1	0	1	1	-1	-1	-1	0	0	1	1
Bin1125	8	17.417	17.428	0.011	0	-1	1	0	-1	1	0	1	0	1	0	1	0	0	-1	0	0	1	-1	-1	-1	0	-1	-1	1	0	0	0	-1	0	0	0	-1	0	1	0	1	1	-1	-1	-1	0	0	1	1
Bin1126	8	17.428	17.577	0.149	0	-1	1	0	-1	1	0	1	0	1	0	1	0	0	-1	0	0	1	-1	-1	-1	0	-1	-1	1	0	0	0	-1	0	0	0	-1	0	1	0	1	1	-1	-1	-1	0	0	1	1
Bin1127	8	17.577	17.893	0.316	0	-1	1	0	-1	1	0	1	0	1	0	1	0	0	-1	0	0	1	-1	-1	-1	0	-1	-1	1	0	0	0	-1	0	0	0	-1	0	1	0	1	1	-1	-1	-1	0	0	1	1
Bin1128	8	17.893	18.282	0.389	0	-1	1	0	-1	1	0	1	0	1	0	1	0	0	-1	0	0	1	-1	-1	-1	0	-1	-1	1	0	0	0	-1	0	0	0	-1	0	1	0	1	1	-1	-1	-1	0	0	1	0
Bin1129	8	18.282	18.412	0.13	0	-1	1	0	-1	1	0	1	0	1	0	1	0	0	-1	0	0	1	-1	-1	-1	-1	-1	-1	1	0	0	0	-1	0	0	0	-1	0	1	0	1	1	-1	0	-1	0	0	1	0
Bin1130	8	18.412	18.509	0.096	0	-1	1	0	-1	1	0	0	0	1	0	1	0	0	-1	0	0	1	-1	-1	-1	-1	-1	-1	1	0	0	0	-1	0	0	0	-1	0	1	0	1	1	-1	-1	-1	0	0	1	0
Bin1131	8	18.509	18.781	0.272	0	-1	1	0	-1	1	0	0	0	1	0	1	0	0	-1	0	0	1	-1	-1	-1	0	-1	-1	1	0	0	0	-1	0	0	0	-1	0	1	0	1	1	-1	-1	-1	0	0	1	0
Bin1132	8	18.781	18.832	0.051	0	-1	1	0	-1	1	0	0	0	1	0	1	0	0	-1	0	0	1	-1	-1	-1	0	-1	-1	1	0	0	0	-1	0	0	0	-1	0	1	0	1	1	-1	-1	-1	0	0	0	0
Bin1133	8	18.832	18.868	0.036	0	-1	1	0	-1	1	0	0	0	1	0	1	0	0	-1	0	0	1	-1	-1	-1	0	-1	-1	1	0	0	0	-1	0	0	0	-1	0	1	0	1	1	-1	-1	-1	0	0	0	0
Bin1134	8	18.868	18.939	0.072	0	-1	1	0	-1	1	0	0	0	1	0	1	0	0	-1	0	0	1	-1	-1	-1	0	-1	-1	1	0	0	0	0	0	0	0	-1	0	1	0	1	1	0	-1	-1	0	0	0	0
Bin1135	8	18.939	19.194	0.255	0	-1	1	0	-1	1	0	0	0	1	0	1	0	0	-1	0	0	1	-1	-1	-1	0	-1	-1	1	0	0	0	0	0	0	0	-1	0	1	0	1	0	0	-1	-1	0	0	0	0
Bin1136	8	19.194	19.449	0.255	0	0	1	0	-1	1	0	0	0	1	1	1	0	0	-1	0	0	1	-1	-1	-1	1	-1	-1	1	0	0	0	0	1	0	0	-1	0	1	0	1	0	0	-1	-1	0	0	0	0
Bin1137	8	19.449	19.692	0.243	0	0	1	0	-1	1	0	0	0	1	1	1	0	0	-1	0	0	1	-1	0	-1	1	-1	0	1	0	0	0	0	1	0	0	-1	0	1	0	1	0	0	-1	-1	0	0	0	0
Bin1138	8	19.692	20.099	0.407	0	0	1	0	-1	1	0	0	0	1	1	1	0	0	-1	0	0	1	-1	0	-1	1	-1	0	1	0	0	0	0	1	0	0	-1	0	1	0	1	0	0	-1	-1	0	0	0	0
Bin1139	8	20.099	20.2	0.101	0	0	1	0	-1	1	0	0	0	1	1	1	0	0	-1	0	0	1	-1	0	-1	1	-1	0	1	0	0	0	0	1	0	0	-1	0	1	0	1	0	0	-1	-1	0	0	0	0
Bin1140	8	20.2	20.283	0.083	0	0	1	0	-1	1	0	0	0	1	1	1	0	0	-1	0	0	1	-1	0	-1	1	-1	0	1	0	0	0	0	1	0	0	-1	0	1	0	1	0	0	-1	-1	0	0	0	0
Bin1141	8	20.283	20.62	0.337	0	0	1	0	-1	1	0	0	0	1	1	1	0	-1	-1	0	0	1	-1	0	-1	1	-1	0	1	0	0	0	0	1	0	0	-1	0	1	0	1	0	0	-1	-1	0	0	0	0
Bin1142	8	20.62	20.696	0.075	0	0	1	0	-1	1	0	0	0	1	1	1	0	-1	-1	0	0	1	-1	0	-1	1	-1	0	1	0	0	0	0	1	0	0	-1	0	1	0	1	0	0	-1	-1	0	0	0	0
Bin1143	8	20.696	20.714	0.018	0	0	1	0	-1	1	0	0	0	1	1	1	0	-1	-1	0	0	1	-1	0	-1	1	-1	0	1	0	0	0	0	1	0	0	-1	0	1	0	1	0	0	-1	-1	0	0	0	0
Bin1144	8	20.714	20.923	0.21	0	0	1	0	-1	1	0	0	0	1	1	1	0	-1	-1	0	0	1	-1	0	-1	1	-1	0	1	0	0	0	0	1	0	0	-1	0	1	0	1	0	0	-1	-1	0	0	0	0
Bin1145	8	20.923	21.078	0.154	0	0	1	0	-1	1	0	0	0	1	1	1	0	-1	-1	0	0	1	-1	0	0	1	-1	0	1	0	0	0	0	1	0	0	-1	0	1	0	1	0	0	-1	-1	0	0	0	0
Bin1146	8	21.078	21.784	0.706	0	0	1	0	-1	1	0	0	0	1	1	1	0	-1	-1	0	0	1	-1	0	0	1	-1	0	1	0	0	0	0	1	0	0	-1	0	1	0	1	0	0	-1	-1	0	0	0	0
Bin1147	8	21.784	22.772	0.989	0	0	1	0	-1	1	0	0	0	1	1	1	0	-1	-1	0	0	1	-1	0	0	1	-1	0	1	0	0	0	0	1	0	0	-1	0	1	0	1	0	0	-1	-1	0	-1	0	0
Bin1148	8	22.772	24.402	1.629	0	0	1	1	-1	0	0	1	0	1	1	1	0	-1	1	0	1	0	-1	0	0	1	-1	0	0	0	1	0	0	0	0	-1	-1	-1	1	0	1	0	0	0	-1	0	0	0	0
Bin1149	8	24.402	24.426	0.024	0	0	1	1	-1	0	0	1	0	1	1	1	0	-1	1	0	1	0	-1	0	0	1	-1	0	0	0	1	0	0	0	0	-1	-1	-1	1	0	1	0	0	0	-1	0	0	0	0
Bin1150	8	24.426	24.922	0.497	-1	0	1	1	-1	0	1	0	1	1	1	0	0	-1	1	0	1	0	0	0	0	1	-1	0	0	-1	1	-1	0	0	0	-1	-1	-1	0	0	1	0	0	0	0	0	0	0	0
Bin1151	8	24.922	25.333	0.411	-1	0	1	1	-1	0	1	0	1	1	1	0	0	-1	1	0	1	0	0	0	0	1	-1	0	0	-1	1	-1	0	0	0	-1	-1	-1	0	0	1	0	0	0	0	0	0	0	0
Bin1152	8	25.333	25.478	0.145	-1	0	0	1	0	0	1	1	1	1	1	0	0	-1	1	0	1	0	0	0	0	1	-1	1	0	-1	1	-1	1	0	1	-1	-1	-1	0	1	1	0	0	-1	0	0	0	0	1
Bin1153	8	25.478	25.506	0.028	-1	0	0	1	0	0	1	1	1	1	1	0	0	-1	1	0	1	0	0	0	0	1	-1	1	0	-1	1	-1	1	0	1	-1	-1	-1	0	1	1	0	0	-1	0	1	0	0	1
Bin1154	8	25.506	25.625	0.119	-1	0	0	1	0	0	1	1	1	1	1	0	0	-1	1	0	1	0	0	0	0	1	-1	1	0	-1	1	-1	1	0	1	-1	-1	-1	0	1	1	0	0	-1	0	1	0	0	1
Bin1155	8	25.625	25.765	0.139	-1	0	0	1	0	0	1	1	1	1	1	0	0	-1	1	0	1	0	0	0	0	1	-1	1	0	-1	1	-1	1	0	1	-1	-1	-1	0	1	1	0	0	-1	0	1	0	0	1
Bin1156	8	25.765	25.9	0.135	-1	0	0	1	0	0	1	1	1	1	1	0	0	-1	1	0	1	0	0	0	0	0	-1	1	0	-1	1	-1	1	0	1	-1	-1	-1	0	1	1	0	0	-1	0	1	0	0	1
Bin1157	8	25.9	26.106	0.206	-1	0	0	1	0	0	1	1	1	1	1	0	0	-1	1	0	1	0	0	0	0	0	-1	1	-1	-1	1	-1	1	0	1	-1	-1	-1	0	1	1	0	0	-1	0	1	0	0	1
Bin1158	8	26.106	26.149	0.043	-1	-1	0	1	0	0	1	0	1	1	1	0	0	-1	1	0	1	0	0	0	0	0	0	1	-1	-1	0	-1	1	1	1	-1	-1	-1	0	1	1	0	0	0	-1	0	0	-1	1
Bin1159	8	26.149	26.252	0.103	-1	-1	0	1	0	0	0	0	1	1	1	0	0	-1	1	0	1	0	0	0	0	0	0	0	-1	-1	0	-1	1	1	1	-1	-1	-1	0	1	1	0	0	0	-1	0	0	-1	1
Bin1160	8	26.252	26.291	0.039	-1	-1	0	1	0	0	0	0	1	1	0	0	0	-1	1	0	1	0	0	0	0	0	0	0	-1	-1	0	-1	1	1	1	-1	-1	-1	0	1	1	0	0	0	-1	0	0	-1	1
Bin1161	8	26.291	26.324	0.033	-1	-1	0	1	0	0	0	0	1	0	0	0	0	-1	1	0	1	0	0	0	0	0	0	0	-1	-1	0	-1	1	1	1	-1	-1	-1	0	1	1	0	0	0	-1	0	0	-1	1
Bin1162	8	26.324	26.355	0.031	-1	-1	0	1	0	0	0	0	1	0	0	0	0	-1	1	0	1	0	0	0	0	0	0	0	-1	-1	0	-1	0	1	1	-1	-1	-1	0	1	1	0	0	0	-1	0	0	-1	1
Bin1163	8	26.355	26.439	0.084	-1	-1	0	1	0	0	0	0	1	0	0	0	0	-1	1	0	1	0	0	0	0	0	0	0	-1	-1	0	-1	0	1	1	-1	-1	-1	0	1	1	0	0	0	-1	0	0	-1	1
Bin1164	8	26.439	26.518	0.079	-1	-1	0	1	0	0	0	0	1	0	0	0	0	-1	1	0	1	0	0	0	0	0	0	0	-1	-1	0	-1	0	1	1	-1	-1	-1	0	1	1	0	0	0	-1	0	0	-1	1
Bin1165	8	26.518	26.594	0.076	-1	-1	0	1	0	0	0	0	1	0	0	0	0	-1	1	0	1	0	0	0	0	0	0	0	-1	-1	0	-1	0	1	1	-1	-1	-1	0	1	1	0	0	0	-1	0	0	-1	1
Bin1166	8	26.594	26.727	0.133	-1	-1	0	1	0	0	0	0	1	0	0	0	0	-1	1	0	1	0	0	0	0	0	0	0	-1	-1	0	-1	0	1	1	-1	-1	-1	0	1	1	0	0	0	-1	0	0	-1	1
Bin1167	8	26.727	26.858	0.131	-1	-1	0	1	0	0	0	0	1	0	0	0	0	-1	1	0	1	0	0	0	0	0	0	0	-1	-1	0	-1	0	1	1	-1	-1	-1	0	1	1	0	1	0	-1	0	0	-1	1
Bin1168	8	26.858	26.976	0.118	-1	-1	0	1	0	1	0	0	1	0	0	0	0	-1	1	0	1	0	-1	0	0	0	-1	0	-1	-1	0	-1	0	1	1	-1	-1	-1	0	1	0	0	1	0	-1	0	0	-1	1
Bin1169	8	26.976	27.162	0.185	-1	-1	0	1	0	1	0	0	1	0	0	0	0	-1	1	0	1	0	-1	0	0	0	-1	0	-1	-1	0	-1	0	1	1	-1	-1	-1	0	1	0	0	1	0	-1	0	0	-1	1
Bin1170	8	27.162	27.321	0.16	-1	-1	0	1	1	1	0	0	1	0	0	0	0	-1	1	0	1	0	-1	0	0	0	-1	0	-1	-1	0	-1	0	1	1	-1	-1	-1	0	1	0	0	0	0	-1	0	0	-1	1
Bin1171	8	27.321	27.544	0.223	-1	-1	0	1	1	1	0	0	1	0	0	0	0	-1	1	0	1	0	-1	0	1	0	-1	0	-1	-1	0	-1	0	1	1	-1	-1	-1	0	1	-1	0	0	0	-1	0	0	-1	1
Bin1172	8	27.544	27.582	0.038	0	-1	0	1	1	1	0	0	1	0	1	0	-1	-1	1	0	1	0	-1	0	1	0	-1	0	-1	-1	-1	-1	0	1	1	-1	-1	-1	0	0	0	0	0	-1	-1	0	0	-1	0
Bin1173	8	27.582	27.824	0.242	0	-1	0	1	1	1	0	0	1	0	1	0	-1	-1	1	0	1	0	-1	0	1	0	-1	0	-1	-1	-1	0	0	1	1	-1	-1	-1	0	-1	0	0	0	-1	-1	0	0	-1	0
Bin1174	8	27.824	27.935	0.111	0	-1	0	1	1	1	0	0	1	-1	1	0	-1	-1	1	0	1	-1	-1	0	1	0	-1	0	-1	-1	-1	0	0	1	1	-1	-1	-1	0	-1	0	0	0	-1	-1	0	0	-1	0
Bin1175	8	27.935	28.118	0.183	0	0	0	1	1	1	0	0	1	-1	1	0	-1	-1	1	0	1	-1	-1	0	1	0	-1	0	-1	-1	-1	0	0	1	1	-1	-1	-1	0	-1	0	0	0	-1	-1	0	0	-1	0
Bin1176	8	28.118	28.439	0.321	0	0	0	1	1	1	0	0	1	-1	1	0	-1	-1	1	0	1	-1	-1	0	1	0	-1	0	-1	-1	-1	0	0	1	1	-1	-1	-1	0	-1	0	0	0	-1	-1	0	0	-1	0
Bin1177	9	0	0.134	0.134	0	1	0	1	0	0	1	1	1	-1	-1	1	0	0	0	-1	-1	0	1	0	0	1	1	0	0	0	0	1	1	0	-1	0	-1	-1	1	-1	0	0	1	-1	-1	0	0	0	0
Bin1178	9	0.134	0.599	0.465	0	1	0	1	0	0	1	1	1	-1	-1	1	0	0	0	-1	-1	0	0	0	0	1	1	0	0	0	0	1	1	0	-1	0	-1	-1	1	-1	0	0	1	-1	-1	0	0	0	1
Bin1179	9	0.599	0.653	0.054	0	1	0	1	0	0	1	1	1	-1	-1	1	0	0	0	-1	-1	0	0	0	0	1	1	0	0	0	0	1	1	0	-1	0	-1	-1	1	-1	0	0	1	-1	-1	0	0	0	1
Bin1180	9	0.653	0.897	0.244	0	1	0	1	0	0	1	1	1	-1	-1	1	0	0	0	-1	-1	0	0	0	0	1	1	0	0	0	0	1	1	0	-1	0	-1	-1	1	-1	0	0	1	-1	-1	0	0	0	1
Bin1181	9	0.897	0.941	0.044	0	1	0	1	0	0	1	1	1	-1	-1	1	0	0	0	-1	-1	0	0	0	0	1	1	0	0	0	0	1	1	0	0	0	-1	-1	1	-1	0	0	1	-1	-1	0	0	0	1
Bin1182	9	0.941	1.318	0.377	0	1	0	1	0	0	0	1	1	-1	-1	1	0	0	0	-1	-1	0	0	0	0	1	1	0	0	0	0	1	1	0	-1	0	-1	-1	1	-1	0	0	1	-1	-1	0	0	0	1
Bin1183	9	1.318	2.021	0.703	0	1	0	1	0	0	0	1	1	-1	-1	1	0	0	0	-1	-1	0	0	0	0	1	1	0	0	0	0	1	1	0	-1	0	-1	-1	1	-1	0	0	1	-1	-1	0	0	0	1
Bin1184	9	2.021	2.333	0.311	0	1	0	1	0	0	0	1	1	-1	-1	1	0	0	0	-1	-1	0	0	0	0	1	1	0	0	0	0	1	1	0	-1	0	-1	-1	1	-1	0	0	1	-1	-1	0	0	0	1
Bin1185	9	2.333	4.352	2.019	0	1	0	1	0	0	0	1	1	-1	-1	1	0	0	0	-1	-1	0	0	0	0	1	1	0	0	0	0	1	1	0	-1	0	-1	-1	1	-1	0	0	1	-1	-1	0	0	0	1
Bin1186	9	4.352	5.173	0.821	0	1	0	1	0	0	0	1	1	-1	-1	1	0	0	0	-1	-1	0	0	0	1	1	1	0	0	0	0	1	1	0	-1	0	-1	-1	1	-1	0	0	1	-1	-1	0	0	0	1
Bin1187	9	5.173	5.63	0.457	0	1	0	1	0	0	0	1	1	-1	-1	1	0	0	0	-1	-1	0	0	0	1	1	1	0	0	0	0	1	1	0	-1	0	-1	-1	1	-1	0	0	1	-1	-1	0	0	0	1
Bin1188	9	5.63	6.015	0.386	0	1	0	1	0	0	0	1	1	-1	-1	1	0	0	0	-1	-1	0	0	0	1	1	1	0	0	0	0	1	1	0	-1	0	-1	-1	1	-1	0	0	1	-1	-1	0	0	0	1
Bin1189	9	6.015	6.066	0.051	0	1	0	1	0	0	0	1	1	-1	-1	1	0	0	0	-1	-1	0	0	0	1	1	1	0	0	0	0	1	1	0	-1	0	-1	-1	1	-1	0	0	1	-1	-1	0	0	0	1
Bin1190	9	6.066	6.118	0.052	0	1	0	1	0	0	0	1	1	-1	-1	1	0	0	0	-1	-1	0	0	0	1	1	1	0	0	0	0	1	1	0	-1	0	-1	-1	1	-1	0	0	1	-1	-1	0	0	0	1
Bin1191	9	6.118	6.586	0.468	0	1	0	1	0	0	0	1	1	-1	-1	1	0	0	0	-1	-1	0	0	0	1	1	1	1	0	0	0	1	1	0	-1	0	-1	-1	1	-1	0	0	1	-1	-1	0	0	0	1
Bin1192	9	6.586	6.604	0.018	0	1	0	1	0	0	0	1	1	-1	-1	1	0	0	0	-1	-1	0	0	0	1	1	1	1	0	0	0	1	1	0	-1	0	-1	-1	1	-1	0	0	1	-1	-1	0	0	0	1
Bin1193	9	6.604	6.747	0.143	0	1	0	1	0	0	0	1	1	-1	-1	1	0	0	0	-1	-1	0	0	0	1	1	1	1	0	0	0	1	1	0	-1	0	-1	-1	1	-1	0	0	1	-1	-1	0	0	0	1
Bin1194	9	6.747	6.9	0.153	0	1	0	1	0	0	0	1	1	-1	-1	1	0	0	0	-1	-1	0	0	0	1	1	1	1	0	0	0	1	1	0	-1	0	-1	-1	1	0	0	0	1	-1	-1	0	0	0	1
Bin1195	9	6.9	6.936	0.036	0	1	0	1	0	0	0	1	1	-1	-1	1	0	0	0	-1	-1	0	0	0	1	1	1	1	0	0	0	1	1	0	0	0	-1	-1	1	0	0	0	1	-1	-1	0	0	0	1
Bin1196	9	6.936	7.089	0.153	0	0	0	1	0	0	0	1	1	-1	-1	1	0	0	1	-1	-1	0	0	0	1	1	1	1	0	0	0	1	1	0	0	0	-1	-1	1	0	0	0	0	-1	-1	0	0	0	1
Bin1197	9	7.089	7.138	0.049	0	0	0	1	0	0	0	1	0	-1	-1	1	0	0	1	-1	-1	0	0	0	1	1	1	1	0	0	0	1	1	0	0	0	-1	-1	1	0	0	0	0	-1	-1	0	0	0	1
Bin1198	9	7.138	7.752	0.613	0	0	0	1	0	0	0	1	0	-1	-1	1	0	0	1	-1	-1	0	0	0	1	1	1	1	0	0	0	1	1	0	0	0	-1	-1	1	0	0	0	0	-1	-1	0	0	0	1
Bin1199	9	7.752	7.827	0.075	0	0	0	1	0	0	0	1	0	-1	-1	1	0	0	1	-1	-1	0	0	0	1	1	1	1	0	0	0	1	1	0	0	0	-1	-1	1	0	0	0	0	-1	-1	0	0	0	1
Bin1200	9	7.827	7.96	0.134	0	0	0	1	0	0	0	1	0	-1	-1	1	0	0	0	-1	-1	0	0	0	1	1	1	1	0	0	0	1	1	0	0	0	-1	-1	1	0	0	0	0	-1	-1	0	0	0	0
Bin1201	9	7.96	8.001	0.041	0	0	0	1	0	0	0	1	0	-1	-1	1	0	0	0	-1	-1	0	0	0	1	1	1	1	0	0	0	1	0	0	0	0	-1	0	1	0	0	0	0	-1	-1	0	0	0	0
Bin1202	9	8.001	8.159	0.158	0	0	0	1	0	0	0	1	0	-1	-1	1	0	0	0	-1	-1	0	1	0	1	1	1	1	0	0	0	1	0	0	0	0	-1	-1	1	0	0	0	0	-1	-1	0	0	0	0
Bin1203	9	8.159	8.513	0.354	0	0	0	1	0	0	0	1	0	-1	-1	1	0	0	0	-1	-1	0	1	0	1	1	1	1	0	0	0	1	0	0	0	0	-1	-1	1	0	0	0	0	-1	-1	0	0	0	0
Bin1204	9	8.513	8.618	0.105	0	0	0	1	0	0	0	1	0	-1	-1	1	0	0	0	-1	-1	0	1	0	1	1	1	1	0	0	0	1	0	0	0	0	-1	-1	1	0	0	0	0	-1	-1	0	0	0	0
Bin1205	9	8.618	8.725	0.108	0	0	0	1	0	0	0	1	0	-1	-1	1	0	0	0	-1	-1	0	1	0	1	1	1	1	0	0	0	0	0	0	0	0	-1	-1	1	0	0	0	0	-1	-1	0	0	0	0
Bin1206	9	8.725	8.96	0.235	0	0	0	1	0	0	0	1	0	-1	-1	1	0	0	0	-1	-1	0	1	0	1	1	1	1	0	0	0	1	0	0	0	0	-1	-1	1	0	0	0	0	0	-1	0	0	0	0
Bin1207	9	8.96	8.987	0.027	0	0	0	1	0	0	0	1	0	-1	-1	1	0	0	0	-1	-1	0	1	0	1	1	1	1	0	0	0	1	0	0	0	0	-1	-1	1	0	0	0	0	0	-1	0	0	0	0
Bin1208	9	8.987	9.368	0.381	0	0	0	1	0	0	0	0	0	-1	-1	1	0	0	0	-1	-1	0	1	0	1	1	1	1	0	0	0	1	0	0	0	0	-1	-1	1	0	0	0	0	0	-1	0	0	0	0
Bin1209	9	9.368	9.519	0.151	0	0	0	1	0	0	0	0	0	-1	-1	1	0	0	0	-1	-1	0	1	0	1	0	1	1	0	0	0	1	0	0	0	0	-1	0	1	0	0	1	0	0	-1	0	1	0	0
Bin1210	9	9.519	9.643	0.124	0	1	0	1	0	0	0	0	0	-1	-1	1	0	0	0	-1	-1	0	1	0	1	0	1	1	0	0	0	1	0	0	0	0	-1	0	1	0	0	1	0	0	-1	0	1	0	0
Bin1211	9	9.643	9.939	0.296	0	1	0	1	-1	0	0	0	0	-1	-1	1	0	0	0	-1	-1	0	1	0	1	0	1	1	0	0	0	1	0	0	0	0	-1	0	1	0	0	1	0	0	-1	0	1	0	0
Bin1212	9	9.939	10.017	0.078	0	1	0	1	-1	0	0	0	0	-1	-1	1	0	0	0	-1	-1	0	1	0	1	0	1	1	0	0	0	1	0	0	0	0	-1	0	1	0	0	1	0	0	-1	0	1	0	0
Bin1213	9	10.017	10.159	0.141	0	1	0	1	-1	0	0	0	0	-1	-1	1	0	0	0	-1	-1	0	1	0	1	0	1	1	0	0	0	1	0	0	0	0	-1	0	1	0	0	1	0	0	-1	0	0	0	0
Bin1214	9	10.159	10.747	0.589	0	1	0	1	-1	0	0	0	0	-1	-1	1	0	0	0	-1	0	0	0	0	1	0	1	1	0	0	0	1	0	0	0	0	-1	0	1	0	0	1	0	0	-1	0	0	0	0
Bin1215	9	10.747	10.832	0.085	0	1	0	1	-1	0	0	0	0	-1	-1	1	0	0	0	-1	0	0	0	0	1	0	1	1	0	0	0	1	0	0	0	0	-1	0	1	0	0	1	0	0	-1	0	0	0	0
Bin1216	9	10.832	11.271	0.439	0	1	0	1	-1	0	0	0	0	-1	-1	0	0	0	0	-1	0	0	0	0	1	0	1	1	0	0	0	1	1	0	0	0	-1	0	1	0	0	1	0	0	-1	0	0	-1	0
Bin1217	9	11.271	12.203	0.932	0	1	0	1	-1	0	0	0	0	-1	-1	0	0	0	0	-1	0	0	0	0	1	0	1	1	0	0	0	1	1	0	0	0	-1	0	1	0	0	1	0	0	-1	0	0	-1	0
Bin1218	9	12.203	14.382	2.179	0	0	0	1	0	-1	-1	-1	0	-1	0	0	0	0	0	0	0	0	-1	0	1	0	0	0	1	1	0	0	1	1	0	0	0	0	0	0	0	1	-1	1	0	1	0	0	-1
Bin1219	9	14.382	14.826	0.444	0	0	0	1	0	-1	-1	-1	0	-1	0	0	0	0	0	0	0	0	-1	0	1	0	0	0	1	1	0	0	1	1	0	0	0	0	0	0	0	1	-1	1	0	1	0	0	-1
Bin1220	9	14.826	14.84	0.014	0	0	0	1	0	-1	-1	-1	0	-1	0	0	0	0	0	0	0	0	-1	0	1	0	0	0	1	1	0	0	1	1	0	0	0	0	0	0	0	1	-1	1	0	1	0	0	-1
Bin1221	9	14.84	14.93	0.09	0	0	0	1	0	-1	-1	-1	0	-1	0	0	0	0	0	0	0	0	-1	0	1	0	0	0	1	1	0	0	1	1	0	0	0	0	0	0	0	1	-1	1	0	1	0	0	-1
Bin1222	9	14.93	15.011	0.081	0	0	0	1	0	-1	-1	-1	0	-1	0	0	0	0	0	0	0	0	-1	0	1	0	0	0	1	1	1	0	1	1	0	0	0	0	0	0	0	1	-1	1	0	1	0	0	-1
Bin1223	9	15.011	15.44	0.43	0	0	0	1	0	-1	-1	-1	0	-1	0	0	0	0	0	0	0	0	-1	0	1	0	0	0	1	1	1	0	1	1	0	0	0	0	0	0	0	1	-1	0	0	1	0	0	-1
Bin1224	9	15.44	15.598	0.158	0	0	0	1	0	-1	-1	-1	0	-1	0	0	0	0	0	0	0	0	-1	0	1	0	0	0	1	1	1	0	1	1	0	0	0	0	0	0	0	1	-1	0	0	1	0	0	-1
Bin1225	9	15.598	15.817	0.218	0	0	0	1	0	-1	-1	-1	0	-1	0	0	0	0	0	0	0	0	-1	0	1	0	0	0	1	1	1	0	1	1	0	0	0	0	0	0	0	1	-1	0	0	1	0	0	-1
Bin1226	9	15.817	16.039	0.222	0	0	0	1	0	-1	-1	-1	0	-1	0	0	0	0	0	0	0	0	-1	0	1	0	0	1	1	0	1	0	1	1	0	0	0	0	0	0	0	1	-1	0	0	1	0	0	-1
Bin1227	9	16.039	16.359	0.32	0	0	0	1	0	-1	-1	-1	0	-1	0	0	0	0	0	0	0	0	-1	0	1	0	0	1	1	0	1	0	1	1	0	0	0	0	0	0	0	1	-1	0	0	1	0	0	0
Bin1228	9	16.359	16.414	0.054	0	0	0	1	0	-1	-1	-1	0	-1	0	0	0	0	0	0	0	0	-1	0	1	0	0	1	1	0	1	0	1	1	0	0	0	0	0	0	0	1	-1	0	0	1	0	0	0
Bin1229	9	16.414	16.519	0.105	0	0	0	1	0	-1	-1	-1	0	-1	0	0	0	1	0	0	0	0	-1	1	1	0	0	1	1	0	1	0	1	1	0	0	0	0	0	0	0	1	-1	0	0	1	0	0	0
Bin1230	9	16.519	16.717	0.199	0	0	0	1	0	-1	-1	-1	0	-1	0	0	0	1	0	0	0	0	-1	1	1	0	1	1	1	0	1	0	1	1	0	0	0	1	0	0	0	1	-1	0	0	1	0	0	0
Bin1231	9	16.717	17.037	0.319	0	0	0	1	0	-1	-1	-1	0	-1	0	0	0	1	0	0	0	0	-1	1	1	0	1	1	1	0	1	0	1	1	0	0	0	1	0	0	0	1	-1	0	0	1	0	0	0
Bin1232	9	17.037	17.255	0.219	0	0	0	1	0	-1	-1	-1	0	-1	0	0	0	0	0	1	0	0	-1	1	1	0	1	1	1	0	1	0	1	1	0	0	0	1	0	0	0	1	-1	0	0	1	0	0	0
Bin1233	9	17.255	17.491	0.236	0	0	0	1	0	-1	-1	-1	1	-1	0	0	0	0	0	1	0	0	-1	1	1	0	1	1	1	0	1	0	1	1	0	0	0	1	0	0	0	1	-1	0	0	1	0	0	0
Bin1234	9	17.491	17.559	0.067	0	0	0	1	0	-1	-1	-1	1	0	0	0	0	0	0	1	1	1	-1	1	1	0	1	1	1	0	1	0	1	1	0	0	0	1	0	0	0	1	-1	0	0	1	0	0	0
Bin1235	9	17.559	17.69	0.132	0	0	0	1	0	-1	-1	-1	1	0	0	0	0	0	0	1	1	1	-1	1	1	0	1	1	1	0	1	0	1	1	0	0	0	1	0	0	0	1	-1	0	0	1	0	0	0
Bin1236	9	17.69	17.793	0.103	0	0	0	1	0	-1	-1	-1	1	0	0	0	0	0	0	1	1	1	-1	1	1	0	1	0	1	0	1	0	1	1	0	0	0	1	0	0	-1	1	-1	0	1	1	0	0	0
Bin1237	9	17.793	17.905	0.112	0	0	0	1	0	-1	-1	-1	1	0	0	0	0	0	0	1	0	1	-1	1	1	0	1	0	1	0	1	0	1	1	0	0	0	1	0	0	-1	1	-1	0	1	1	0	0	0
Bin1238	9	17.905	17.937	0.032	0	0	0	1	0	-1	-1	-1	1	0	0	0	0	0	0	1	0	1	-1	1	1	0	1	0	1	0	1	0	1	1	0	0	0	1	0	0	-1	1	-1	0	1	1	0	0	0
Bin1239	9	17.937	17.998	0.061	0	0	0	1	0	-1	-1	-1	1	0	0	0	0	0	0	1	0	1	-1	1	1	0	1	0	1	0	1	0	1	1	0	0	0	1	0	0	-1	1	-1	0	1	1	0	0	0
Bin1240	9	17.998	18.145	0.147	0	0	0	1	0	0	-1	-1	1	0	0	0	0	0	0	1	0	1	-1	1	1	0	1	0	1	0	1	0	1	1	0	0	0	1	0	0	-1	1	-1	0	1	1	0	0	0
Bin1241	9	18.145	18.158	0.013	0	0	0	1	0	0	-1	-1	1	0	0	0	0	0	0	1	0	1	-1	1	1	0	1	0	1	0	1	0	1	1	0	0	0	1	0	0	-1	1	-1	0	1	1	0	0	0
Bin1242	9	18.158	18.178	0.02	0	0	0	1	0	0	-1	-1	1	0	0	0	0	0	0	1	0	1	-1	1	1	0	1	0	1	0	1	0	1	1	0	0	0	1	0	0	-1	1	-1	0	1	1	0	0	0
Bin1243	9	18.178	18.306	0.128	0	0	0	1	0	0	-1	-1	1	0	0	0	0	0	0	1	0	1	-1	1	1	0	1	0	1	0	1	0	1	1	0	0	0	1	0	0	-1	1	-1	0	1	1	0	0	0
Bin1244	9	18.306	18.363	0.056	0	0	0	1	0	0	-1	-1	1	0	0	0	0	0	0	1	0	1	-1	1	1	0	1	0	1	0	0	0	1	1	0	0	0	1	0	0	-1	1	-1	0	1	1	0	0	0
Bin1245	9	18.363	18.431	0.069	0	0	0	1	0	0	-1	-1	1	0	0	0	0	0	0	1	0	1	-1	1	1	0	1	0	1	0	0	0	1	1	0	0	0	1	0	0	-1	1	-1	0	1	1	0	0	0
Bin1246	9	18.431	18.511	0.079	0	0	0	1	0	0	-1	0	1	0	1	0	0	0	0	1	0	1	-1	1	1	0	1	0	1	0	0	0	1	1	1	0	0	1	0	0	-1	1	-1	0	1	1	0	0	0
Bin1247	9	18.511	18.579	0.069	0	0	0	1	0	0	0	0	1	0	1	0	0	0	0	1	0	1	-1	1	1	0	1	0	1	0	0	0	1	1	1	0	0	1	0	0	-1	1	-1	0	1	1	0	0	0
Bin1248	9	18.579	18.736	0.156	0	0	0	1	0	0	0	0	1	0	1	0	0	0	0	1	0	1	-1	1	1	0	1	0	1	0	0	0	1	1	1	0	0	1	0	0	-1	1	-1	0	1	1	0	0	0
Bin1249	9	18.736	18.766	0.03	0	0	0	1	0	0	0	0	1	0	1	0	0	0	0	0	0	1	-1	1	1	0	1	0	1	0	0	0	1	1	1	0	0	1	0	0	-1	1	-1	0	1	1	0	0	0
Bin1250	9	18.766	18.818	0.051	0	0	0	1	0	0	0	0	1	0	1	0	0	0	0	0	0	1	-1	1	1	0	1	0	1	0	0	0	1	1	1	0	0	1	0	0	-1	1	-1	0	1	1	0	0	0
Bin1251	9	18.818	18.899	0.081	0	0	0	1	0	0	0	0	1	0	1	0	0	0	0	0	0	1	-1	1	1	0	1	0	1	0	0	0	1	1	1	0	0	1	0	0	-1	1	0	0	1	1	0	0	0
Bin1252	9	18.899	18.929	0.03	0	0	0	1	0	0	0	0	1	0	1	0	0	0	0	0	0	1	0	1	1	0	1	0	1	0	0	0	1	1	1	0	0	1	0	0	-1	1	0	0	1	1	0	0	0
Bin1253	9	18.929	19.01	0.081	0	0	0	1	0	0	0	0	1	0	1	0	0	0	0	0	0	1	0	1	1	0	1	0	1	0	0	0	1	1	1	0	0	1	0	0	-1	1	0	0	1	1	0	0	0
Bin1254	9	19.01	19.069	0.059	0	0	0	1	0	0	0	0	1	0	1	0	0	0	0	0	0	1	0	1	1	0	1	0	1	0	0	0	1	1	1	0	0	1	0	0	-1	1	0	0	1	1	0	0	0
Bin1255	9	19.069	19.099	0.031	0	0	0	1	0	0	0	-1	1	0	1	0	0	0	0	0	0	1	0	1	1	0	1	0	1	0	0	0	1	1	1	1	0	1	0	0	-1	1	0	0	1	1	0	0	0
Bin1256	9	19.099	19.176	0.077	0	0	0	1	0	0	0	-1	1	0	1	0	0	0	0	0	0	1	0	1	1	0	1	0	1	0	0	0	1	1	1	1	0	1	0	0	-1	1	0	0	1	1	0	0	1
Bin1257	9	19.176	19.24	0.064	0	0	0	1	1	0	0	-1	1	0	1	0	0	0	0	0	0	1	0	1	1	0	1	0	1	0	0	0	1	1	1	1	0	1	0	0	-1	1	0	0	1	1	0	0	1
Bin1258	9	19.24	19.27	0.03	0	0	0	1	1	0	0	-1	1	0	1	0	0	0	0	0	0	1	0	1	1	0	1	0	1	0	0	0	1	1	1	1	0	1	0	0	-1	1	0	0	1	1	0	0	1
Bin1259	9	19.27	19.295	0.025	0	0	0	1	1	0	0	-1	1	0	1	0	0	0	0	0	0	1	0	1	1	0	1	0	1	0	0	0	1	1	1	0	0	1	0	0	-1	1	0	0	0	1	0	0	1
Bin1260	9	19.295	19.45	0.155	0	0	0	0	0	0	0	-1	1	0	1	0	0	0	0	0	0	1	0	1	1	0	1	0	1	0	0	0	1	1	1	0	0	1	0	0	-1	1	0	0	0	1	0	0	1
Bin1261	9	19.45	19.55	0.1	0	0	0	0	0	0	0	-1	1	0	1	0	0	0	0	0	0	1	0	1	0	0	1	0	1	0	0	0	1	1	1	0	0	1	0	0	-1	0	0	0	0	1	0	0	1
Bin1262	9	19.55	19.805	0.256	0	0	0	0	0	0	0	-1	1	0	1	0	0	0	0	0	0	1	0	1	0	0	1	0	1	0	0	0	1	1	1	0	0	1	0	0	-1	0	-1	0	0	1	0	0	1
Bin1263	9	19.805	20.063	0.257	0	0	0	0	0	0	0	-1	1	0	1	0	0	0	0	0	0	1	0	1	0	0	1	0	1	0	0	0	1	1	1	0	0	1	0	0	-1	0	-1	0	0	1	0	0	1
Bin1264	9	20.063	20.212	0.149	0	0	0	0	0	0	0	-1	1	0	1	0	0	0	0	0	0	1	0	1	0	0	1	0	1	0	0	0	1	1	1	0	0	1	0	0	-1	0	-1	0	0	1	0	0	1
Bin1265	9	20.212	20.283	0.071	0	0	0	0	0	0	0	-1	1	0	1	0	0	0	0	0	0	1	0	1	0	0	1	0	1	0	0	0	1	1	1	0	0	1	0	0	-1	0	-1	0	0	1	0	0	1
Bin1266	9	20.283	20.374	0.091	0	0	0	0	0	0	0	-1	1	0	1	0	0	0	0	0	0	1	0	1	0	0	1	0	1	0	0	0	1	1	1	0	0	1	0	0	-1	0	-1	0	0	1	0	0	1
Bin1267	9	20.374	20.497	0.123	0	0	0	0	0	0	0	-1	1	0	1	0	0	-1	0	0	0	1	0	1	0	0	1	0	1	0	0	0	1	1	1	0	0	1	0	0	-1	0	-1	0	0	1	0	0	1
Bin1268	9	20.497	20.548	0.051	0	0	0	0	0	0	0	-1	1	0	1	0	0	-1	0	0	0	1	0	1	0	0	1	0	1	0	0	0	1	1	1	0	0	1	0	0	-1	0	-1	-1	0	1	0	0	1
Bin1269	9	20.548	20.59	0.042	0	0	0	0	0	0	0	-1	1	0	1	0	1	-1	0	0	0	1	0	1	0	0	1	0	1	0	0	0	1	1	1	0	0	1	0	0	-1	0	-1	-1	0	1	0	0	1
Bin1270	9	20.59	20.855	0.266	0	0	0	0	0	1	0	-1	1	0	1	0	1	-1	0	0	0	1	0	1	0	0	1	0	1	0	0	0	1	1	1	0	0	1	1	0	-1	0	-1	-1	0	1	0	0	1
Bin1271	9	20.855	20.891	0.035	0	0	0	0	0	1	0	-1	1	0	1	0	1	-1	0	0	0	1	0	1	0	0	1	0	1	0	0	0	1	1	1	0	0	1	1	0	-1	0	-1	-1	0	1	0	0	1
Bin1272	9	20.891	21.092	0.201	0	0	0	0	0	1	0	-1	1	0	1	0	1	-1	0	0	0	1	0	1	0	0	1	0	1	0	0	0	1	1	1	0	0	1	1	0	-1	0	-1	-1	0	1	0	0	1
Bin1273	9	21.092	21.131	0.039	0	0	0	0	0	0	0	-1	1	0	1	0	1	-1	0	0	0	1	0	1	0	0	1	0	1	0	0	0	1	1	1	0	0	1	1	0	-1	0	-1	-1	1	1	0	0	1
Bin1274	9	21.131	21.153	0.022	0	0	0	0	0	0	0	-1	1	0	1	0	1	-1	0	0	0	1	0	1	0	0	1	0	1	0	0	0	1	1	1	0	0	1	1	0	-1	0	-1	-1	1	1	0	0	1
Bin1275	9	21.153	21.177	0.023	0	-1	0	0	0	0	0	-1	1	0	1	0	1	-1	0	0	0	1	0	1	0	0	1	0	1	0	0	0	1	1	1	0	0	1	1	0	-1	0	-1	-1	1	1	0	0	1
Bin1276	9	21.177	21.279	0.102	0	-1	0	0	0	0	0	-1	1	0	1	0	1	-1	0	0	0	1	0	1	0	0	1	0	1	0	0	0	1	0	1	0	0	1	1	0	-1	0	-1	-1	1	1	0	0	1
Bin1277	9	21.279	21.309	0.03	0	-1	0	0	0	0	0	-1	1	0	1	0	1	-1	0	0	0	1	0	1	0	0	1	0	1	0	0	0	1	0	1	0	0	1	1	0	-1	0	-1	-1	1	1	0	0	1
Bin1278	9	21.309	21.372	0.063	0	-1	0	0	0	0	0	-1	1	0	1	0	1	-1	0	0	0	1	0	1	0	0	1	0	1	0	0	0	0	0	1	0	0	1	1	0	-1	0	-1	-1	1	1	0	0	1
Bin1279	9	21.372	21.381	0.009	0	-1	0	0	0	0	0	-1	1	0	1	0	1	-1	0	0	0	1	0	1	0	0	1	0	1	0	0	0	0	0	0	0	0	1	1	0	-1	0	-1	-1	1	1	0	0	1
Bin1280	9	21.381	21.514	0.134	0	-1	0	0	0	0	0	-1	1	0	1	0	1	-1	0	0	0	1	0	1	0	0	1	0	1	0	0	0	0	0	0	0	0	1	1	0	-1	0	-1	-1	1	1	0	0	1
Bin1281	9	21.514	21.53	0.015	0	-1	0	0	0	0	0	-1	1	0	1	0	0	-1	0	0	0	1	0	1	0	0	1	0	1	0	0	0	0	0	0	0	0	1	1	0	-1	0	-1	-1	1	1	0	0	1
Bin1282	9	21.53	21.597	0.067	0	-1	0	0	0	0	0	-1	1	0	0	0	1	-1	0	0	0	1	0	1	0	0	1	0	1	0	0	0	0	0	0	0	0	1	1	0	-1	0	-1	-1	1	1	0	0	1
Bin1283	9	21.597	21.639	0.042	1	-1	0	0	0	0	0	-1	1	0	0	0	1	-1	0	0	1	1	0	1	0	0	1	0	1	0	0	0	0	0	0	0	0	1	1	0	-1	0	-1	-1	1	1	0	0	1
Bin1284	9	21.639	21.794	0.155	1	-1	0	0	0	0	0	-1	1	0	0	0	1	-1	0	0	1	1	0	1	0	0	1	0	1	0	0	0	0	0	0	0	0	1	1	0	-1	0	-1	-1	1	1	0	0	1
Bin1285	9	21.794	21.921	0.128	1	-1	0	0	0	0	0	-1	1	0	0	0	1	-1	0	0	1	1	0	1	0	0	1	0	1	0	0	0	0	0	0	0	0	1	1	0	-1	0	-1	-1	1	1	0	0	1
Bin1286	9	21.921	22.177	0.255	0	-1	0	-1	0	0	0	-1	1	0	0	1	1	-1	0	0	1	0	0	1	0	0	1	1	1	-1	0	-1	0	0	0	0	-1	1	1	-1	0	-1	-1	-1	1	1	1	0	1
Bin1287	9	22.177	22.201	0.025	0	-1	0	-1	0	0	0	-1	1	0	0	1	1	-1	0	0	1	0	0	1	0	0	1	1	1	-1	-1	-1	0	0	0	0	-1	1	1	-1	0	-1	-1	-1	1	1	1	0	1
Bin1288	9	22.201	22.249	0.048	0	-1	0	-1	0	0	0	-1	1	0	0	1	1	-1	0	0	1	0	0	1	0	0	1	1	1	-1	-1	-1	0	0	0	0	-1	1	1	-1	0	-1	-1	-1	1	1	1	0	1
Bin1289	9	22.249	22.323	0.074	0	-1	0	-1	0	0	0	-1	1	0	0	1	1	-1	0	0	1	0	0	1	0	0	1	1	1	-1	-1	-1	0	0	0	0	-1	1	1	-1	0	-1	-1	-1	1	1	1	0	1
Bin1290	9	22.323	22.395	0.072	0	-1	0	-1	0	0	0	-1	1	0	0	1	1	-1	0	0	1	0	0	1	0	0	1	1	1	-1	-1	-1	0	0	0	0	-1	1	1	-1	0	-1	-1	-1	1	1	1	0	1
Bin1291	9	22.395	22.549	0.155	0	-1	0	-1	0	0	0	-1	1	0	0	1	1	-1	0	0	1	0	0	1	0	0	1	1	1	-1	-1	-1	0	0	0	0	-1	0	1	-1	0	-1	-1	-1	1	0	1	0	1
Bin1292	9	22.549	23.011	0.462	0	-1	0	-1	0	0	0	-1	1	0	0	1	1	-1	0	0	1	0	0	1	0	0	1	1	1	-1	-1	-1	0	0	0	0	-1	0	1	-1	0	-1	-1	-1	1	0	1	0	0
Bin1293	10	0	0.775	0.775	1	1	0	0	1	0	-1	-1	1	0	1	-1	1	0	0	0	0	0	0	1	-1	0	0	0	0	-1	0	1	0	1	0	0	0	0	0	0	0	-1	0	0	0	1	1	1	0
Bin1294	10	0.775	0.878	0.104	1	1	0	0	1	0	-1	-1	0	0	1	-1	1	0	0	0	0	0	0	1	-1	0	0	0	0	-1	0	1	0	1	0	0	0	0	0	0	0	-1	0	0	0	1	1	1	0
Bin1295	10	0.878	0.908	0.029	1	1	0	0	1	0	-1	-1	0	0	1	-1	1	0	0	0	0	0	0	1	-1	0	0	0	0	-1	0	1	0	1	0	0	0	0	1	0	0	-1	0	0	0	1	1	1	0
Bin1296	10	0.908	0.97	0.063	1	1	0	0	1	0	-1	-1	0	0	1	-1	1	0	0	0	0	0	0	1	-1	0	0	0	0	-1	0	1	0	0	0	0	0	0	1	0	0	-1	0	0	0	1	1	0	0
Bin1297	10	0.97	1.227	0.257	1	1	0	0	1	0	-1	-1	0	0	1	-1	1	0	0	0	0	0	0	1	-1	0	0	0	0	-1	0	1	0	0	0	0	0	0	1	-1	0	-1	0	0	0	1	1	0	0
Bin1298	10	1.227	1.265	0.037	1	1	0	0	1	0	-1	-1	0	0	1	-1	1	0	0	0	0	0	0	1	-1	0	0	0	0	-1	0	1	0	0	0	0	0	0	1	-1	0	-1	0	0	0	1	1	0	0
Bin1299	10	1.265	1.315	0.051	1	1	0	0	1	0	-1	-1	0	0	1	-1	1	0	0	0	0	0	0	1	-1	0	0	0	0	-1	0	1	0	0	0	0	0	0	1	-1	0	-1	0	0	0	1	1	0	0
Bin1300	10	1.315	2.301	0.986	1	1	0	0	1	0	-1	-1	0	0	1	-1	1	0	0	0	0	0	0	1	-1	0	0	0	0	-1	0	1	0	0	0	0	0	0	1	-1	0	-1	0	0	0	1	1	0	0
Bin1301	10	2.301	2.556	0.255	1	1	0	0	1	0	-1	-1	0	0	1	-1	1	0	0	0	0	0	0	1	-1	0	0	0	0	-1	0	1	0	0	0	0	0	0	1	-1	0	-1	0	0	0	1	1	0	1
Bin1302	10	2.556	2.636	0.079	0	1	0	0	1	0	-1	1	0	0	1	-1	1	0	0	0	0	0	0	1	-1	0	0	1	0	-1	0	1	0	0	0	0	0	1	1	0	0	-1	0	0	0	1	1	-1	1
Bin1303	10	2.636	3.524	0.888	0	1	0	0	1	0	-1	1	0	0	1	-1	1	0	0	0	0	0	0	1	-1	0	0	1	0	-1	0	1	0	0	0	0	0	1	1	0	0	-1	0	0	0	1	1	-1	1
Bin1304	10	3.524	4.114	0.59	0	1	0	0	1	0	-1	1	0	0	1	-1	1	0	0	0	0	0	0	1	-1	0	0	1	0	-1	0	1	0	0	0	0	0	1	1	0	0	-1	0	0	0	1	0	-1	1
Bin1305	10	4.114	4.938	0.824	0	1	0	0	1	0	-1	1	0	0	1	-1	1	0	0	0	0	0	0	1	-1	0	0	1	0	-1	0	1	0	0	0	0	0	1	1	-1	0	-1	0	0	0	1	0	-1	1
Bin1306	10	4.938	5.294	0.356	0	1	0	0	1	0	-1	1	0	0	1	-1	1	0	0	0	0	0	0	1	-1	0	0	1	0	-1	0	1	0	0	0	0	0	1	1	-1	0	-1	0	0	0	1	0	-1	1
Bin1307	10	5.294	5.334	0.04	0	1	0	1	1	0	-1	1	0	0	1	-1	1	0	0	0	0	0	0	1	-1	0	0	1	0	-1	0	1	0	0	0	0	0	1	1	-1	0	-1	0	0	0	1	0	-1	1
Bin1308	10	5.334	5.385	0.051	0	1	0	1	1	0	-1	1	0	0	1	-1	1	0	0	0	0	0	0	1	-1	0	0	1	0	-1	0	1	0	0	-1	0	0	1	1	-1	0	-1	0	0	0	1	0	-1	1
Bin1309	10	5.385	5.482	0.097	0	1	0	1	1	0	-1	1	0	0	1	-1	1	0	0	0	0	0	0	1	-1	0	0	1	0	-1	0	1	0	0	-1	0	0	1	1	-1	0	-1	0	0	0	1	0	-1	1
Bin1310	10	5.482	6.422	0.94	0	1	0	1	1	0	-1	1	0	0	1	-1	1	0	0	0	0	0	0	1	-1	0	0	1	0	-1	0	1	0	0	-1	0	0	1	1	-1	0	-1	0	0	0	1	0	-1	1
Bin1311	10	6.422	6.891	0.468	0	1	0	1	1	0	-1	1	0	0	1	-1	0	0	0	0	0	0	0	1	-1	0	0	1	0	-1	0	1	0	0	-1	0	0	1	1	-1	0	-1	0	0	0	1	0	-1	1
Bin1312	10	6.891	8.113	1.223	0	1	0	1	1	0	-1	1	0	0	1	-1	1	0	0	0	0	0	0	1	-1	0	0	1	0	-1	0	1	0	0	-1	0	0	1	1	-1	0	-1	0	0	0	1	0	-1	1
Bin1313	10	8.113	8.214	0.101	0	1	0	1	1	0	-1	1	0	0	1	-1	1	0	0	0	0	0	0	1	-1	0	0	1	0	-1	0	1	0	0	-1	0	0	1	1	-1	0	-1	0	-1	0	1	0	-1	1
Bin1314	10	8.214	8.503	0.289	0	1	0	1	1	0	-1	1	0	0	1	-1	1	0	0	0	0	0	0	1	-1	0	0	1	0	-1	0	1	0	0	0	0	0	1	1	-1	0	-1	0	0	0	1	0	-1	1
Bin1315	10	8.503	9.189	0.686	0	1	0	1	1	0	-1	1	0	0	1	-1	1	0	0	0	0	0	0	1	-1	0	0	1	0	-1	0	1	0	0	-1	0	0	1	1	-1	0	-1	0	0	0	1	0	-1	1
Bin1316	10	9.189	9.286	0.097	0	1	0	1	1	0	-1	1	0	0	1	-1	1	0	0	0	0	0	0	1	-1	0	0	1	0	-1	0	1	0	0	-1	0	0	1	1	-1	0	-1	0	0	0	1	0	-1	1
Bin1317	10	9.286	9.559	0.273	0	1	0	1	1	0	-1	1	0	0	1	-1	1	0	0	0	0	0	0	1	-1	0	0	1	0	-1	0	1	0	0	-1	0	0	1	1	-1	0	-1	0	0	0	1	0	-1	1
Bin1318	10	9.559	10.316	0.757	0	1	0	1	1	0	-1	1	0	0	1	-1	1	0	0	0	0	0	0	1	-1	0	0	1	0	-1	0	1	0	0	-1	0	0	1	1	-1	0	-1	0	0	0	1	0	-1	1
Bin1319	10	10.316	11.174	0.858	0	1	0	1	1	0	-1	1	0	0	1	-1	1	0	0	0	0	0	0	1	-1	0	0	1	0	-1	0	1	0	0	-1	0	0	1	1	-1	0	-1	0	0	0	0	0	-1	1
Bin1320	10	11.174	11.367	0.193	0	1	0	1	1	0	-1	1	0	0	1	-1	1	0	0	0	0	0	0	1	-1	0	0	1	0	-1	0	1	0	0	-1	0	0	1	1	-1	0	-1	0	-1	0	0	0	-1	1
Bin1321	10	11.367	11.524	0.157	0	1	0	1	1	0	-1	1	0	0	1	-1	1	0	0	0	0	0	0	1	-1	0	0	1	0	-1	0	1	0	0	-1	0	0	1	1	-1	0	-1	0	-1	0	0	0	-1	1
Bin1322	10	11.524	11.566	0.042	0	1	0	1	1	0	-1	1	0	0	1	-1	1	0	0	0	0	0	-1	1	-1	0	0	1	1	-1	0	1	0	0	-1	0	0	1	1	-1	0	-1	-1	0	0	0	0	-1	1
Bin1323	10	11.566	11.587	0.021	0	1	0	1	1	0	-1	1	0	0	1	-1	1	0	0	0	0	0	-1	1	-1	0	0	1	1	-1	0	1	0	0	-1	0	0	1	1	0	0	-1	-1	0	0	0	0	-1	1
Bin1324	10	11.587	11.646	0.059	0	1	0	1	1	0	-1	1	0	0	1	-1	0	0	0	0	0	0	-1	1	-1	0	0	1	1	-1	0	1	0	0	-1	0	0	1	1	-1	0	-1	-1	0	0	0	0	-1	1
Bin1325	10	11.646	11.711	0.065	0	1	0	1	1	0	-1	1	0	0	1	-1	1	0	0	0	0	0	-1	1	-1	0	0	1	1	-1	0	1	0	0	-1	0	0	1	1	-1	0	-1	-1	0	0	0	0	-1	1
Bin1326	10	11.711	11.822	0.111	0	1	0	1	1	0	-1	1	0	0	1	-1	1	0	0	0	0	0	-1	1	-1	0	0	1	1	-1	0	1	0	0	-1	0	0	1	1	-1	0	-1	-1	0	0	0	0	-1	1
Bin1327	10	11.822	11.857	0.035	0	1	0	1	1	0	-1	1	0	0	1	-1	1	0	0	0	0	0	-1	1	-1	0	0	1	1	-1	0	1	0	0	-1	0	0	1	0	-1	0	-1	-1	0	0	0	0	-1	1
Bin1328	10	11.857	11.944	0.086	0	1	0	1	1	0	-1	1	0	0	1	-1	1	0	0	0	0	0	-1	1	-1	0	0	1	1	-1	0	1	0	-1	-1	0	0	1	0	-1	0	-1	-1	0	0	-1	0	-1	1
Bin1329	10	11.944	12.001	0.057	0	1	0	1	1	0	-1	1	0	0	1	-1	1	0	0	0	0	0	-1	1	-1	0	0	1	1	-1	0	1	0	-1	-1	0	0	1	0	-1	0	-1	-1	0	0	-1	0	-1	1
Bin1330	10	12.001	12.903	0.902	0	1	0	1	1	0	-1	1	0	0	1	-1	1	0	0	0	0	0	-1	1	-1	0	0	1	1	-1	0	1	0	-1	-1	0	0	1	0	-1	0	-1	-1	0	0	-1	0	-1	1
Bin1331	10	12.903	12.979	0.076	0	1	0	1	1	0	0	1	0	0	1	-1	1	0	0	1	0	0	-1	1	-1	0	0	1	1	-1	0	0	0	-1	-1	0	0	1	0	-1	0	-1	-1	0	0	-1	0	-1	1
Bin1332	10	12.979	13.039	0.06	0	1	0	1	1	0	0	1	0	0	1	-1	1	0	0	1	0	0	-1	1	-1	0	0	1	1	-1	0	0	0	-1	-1	0	0	1	0	-1	0	-1	-1	0	0	-1	0	-1	1
Bin1333	10	13.039	13.085	0.046	0	1	0	1	1	0	0	1	0	0	1	-1	1	0	0	1	0	0	-1	1	-1	0	0	1	1	-1	0	0	0	-1	-1	0	0	1	0	-1	0	-1	-1	0	0	-1	0	-1	1
Bin1334	10	13.085	13.727	0.642	0	1	0	1	1	0	0	1	1	0	1	-1	1	0	0	1	0	0	-1	1	-1	0	0	1	1	-1	0	0	0	-1	-1	0	0	1	0	-1	0	-1	-1	0	0	-1	0	-1	1
Bin1335	10	13.727	13.757	0.03	1	1	0	1	1	0	0	1	1	0	1	-1	1	0	0	1	0	0	-1	1	-1	0	0	1	1	-1	0	0	0	-1	-1	0	0	1	0	-1	0	-1	-1	0	0	-1	0	-1	1
Bin1336	10	13.757	13.905	0.147	1	1	0	1	1	0	0	1	1	0	1	-1	1	0	0	1	0	0	-1	1	-1	0	0	1	1	-1	0	0	0	-1	-1	0	0	1	0	-1	0	-1	-1	0	0	0	0	-1	1
Bin1337	10	13.905	14.129	0.224	0	1	0	0	1	0	0	1	1	0	1	-1	1	0	0	1	0	0	-1	1	-1	0	0	1	1	-1	0	0	0	-1	0	0	0	1	0	-1	0	-1	-1	0	0	0	0	-1	1
Bin1338	10	14.129	14.393	0.263	0	1	0	0	1	0	0	1	1	0	1	-1	1	0	0	1	0	1	0	1	-1	0	0	1	1	-1	0	0	0	-1	0	0	0	1	0	-1	0	-1	-1	0	0	0	0	-1	1
Bin1339	10	14.393	14.473	0.081	0	1	0	0	1	0	-1	1	1	0	1	-1	0	0	1	1	0	1	0	1	-1	-1	0	1	0	-1	0	0	0	-1	0	0	0	1	0	0	0	-1	-1	0	0	0	-1	-1	1
Bin1340	10	14.473	14.52	0.047	0	1	0	0	1	0	-1	1	1	0	1	-1	0	0	1	1	0	1	0	1	-1	-1	0	1	0	-1	0	0	0	-1	0	0	0	1	0	0	0	-1	-1	0	0	0	-1	-1	1
Bin1341	10	14.52	14.556	0.036	0	1	0	0	1	0	-1	1	1	0	1	-1	0	0	1	1	0	1	0	1	-1	-1	0	1	0	-1	0	0	0	-1	0	0	0	1	0	0	0	-1	-1	0	0	0	-1	-1	1
Bin1342	10	14.556	14.57	0.014	0	1	0	0	1	0	-1	1	1	0	1	-1	0	0	1	1	0	1	0	1	-1	-1	0	1	0	-1	0	0	0	-1	0	0	0	1	0	0	0	-1	-1	0	0	0	-1	-1	1
Bin1343	10	14.57	14.578	0.008	0	1	0	0	1	0	-1	1	1	0	1	-1	0	0	1	1	0	1	0	1	-1	-1	0	1	0	-1	0	0	0	-1	0	0	0	1	0	0	0	-1	-1	0	0	0	-1	-1	1
Bin1344	10	14.578	14.648	0.07	0	1	0	0	1	0	-1	1	1	0	1	-1	0	0	1	1	0	1	0	1	-1	-1	0	1	0	-1	0	0	0	-1	0	0	0	1	0	0	0	-1	-1	0	0	0	-1	-1	1
Bin1345	10	14.648	14.765	0.117	0	1	0	0	1	0	-1	1	1	0	1	-1	0	0	1	1	0	1	0	1	-1	-1	0	1	0	-1	0	0	0	0	0	0	0	1	0	0	0	-1	-1	0	0	0	-1	-1	1
Bin1346	10	14.765	14.81	0.045	0	1	0	0	1	0	-1	1	1	0	1	-1	0	0	1	1	0	1	0	1	-1	-1	0	1	0	-1	0	0	0	0	0	0	0	1	0	0	0	-1	-1	0	0	0	-1	-1	1
Bin1347	10	14.81	14.967	0.156	0	1	0	0	1	0	-1	1	1	0	0	-1	0	0	1	1	0	1	0	1	-1	-1	0	1	0	-1	0	0	0	0	0	0	0	1	0	0	0	-1	-1	0	0	0	-1	-1	1
Bin1348	10	14.967	15.627	0.66	0	1	0	0	1	0	-1	1	1	0	0	-1	0	0	1	1	0	1	0	1	-1	-1	0	1	0	-1	0	0	0	0	0	0	0	1	0	0	0	-1	0	0	0	0	-1	-1	1
Bin1349	10	15.627	15.799	0.172	0	1	0	0	0	0	-1	1	1	0	0	-1	0	0	1	1	1	1	0	1	-1	-1	0	1	-1	-1	0	0	0	0	0	0	0	1	0	0	0	0	0	0	0	0	-1	-1	1
Bin1350	10	15.799	16.001	0.202	0	1	0	0	0	0	-1	1	1	0	0	-1	-1	0	1	1	1	1	0	1	-1	-1	0	1	-1	-1	0	0	0	0	0	0	0	1	0	0	0	0	0	0	0	0	-1	-1	1
Bin1351	10	16.001	16.107	0.106	0	1	0	0	0	0	-1	1	1	0	0	-1	0	0	1	1	0	1	0	1	-1	-1	0	1	-1	-1	0	0	0	0	0	0	0	1	-1	0	0	0	0	0	0	0	-1	-1	1
Bin1352	10	16.107	16.163	0.056	0	1	0	0	0	0	-1	1	1	0	0	-1	0	0	1	1	1	1	0	1	-1	-1	0	1	-1	-1	0	0	0	0	0	0	0	1	-1	0	0	0	0	0	0	0	-1	-1	1
Bin1353	10	16.163	16.197	0.034	0	0	0	0	0	0	-1	1	1	0	0	-1	0	0	1	1	1	1	0	1	-1	-1	0	1	-1	0	0	0	0	0	0	0	0	1	-1	0	0	0	0	0	0	0	-1	-1	1
Bin1354	10	16.197	16.386	0.189	-1	0	0	0	0	0	-1	1	1	0	0	-1	0	0	1	1	1	1	0	1	-1	-1	0	1	-1	0	0	0	0	0	0	0	0	1	-1	0	0	0	0	0	0	0	-1	-1	1
Bin1355	10	16.386	16.614	0.228	-1	0	0	0	0	0	-1	1	1	0	0	-1	0	0	1	1	1	1	0	1	-1	-1	0	1	-1	0	0	0	0	0	0	0	0	1	-1	0	0	-1	0	0	0	0	-1	-1	1
Bin1356	10	16.614	16.88	0.266	-1	0	0	0	0	0	-1	1	1	1	0	-1	0	0	1	0	1	1	0	1	-1	-1	0	1	-1	0	0	-1	0	0	0	0	0	1	0	0	0	-1	0	0	0	0	-1	-1	1
Bin1357	10	16.88	17.341	0.461	-1	0	0	0	0	0	-1	1	1	1	0	-1	0	0	1	0	1	1	0	1	-1	-1	0	1	-1	0	0	-1	0	0	0	0	0	1	-1	0	0	-1	0	0	0	0	-1	-1	1
Bin1358	10	17.341	17.395	0.055	-1	0	0	0	0	0	-1	1	1	1	0	-1	0	0	1	0	1	1	0	1	-1	-1	0	1	-1	0	0	-1	0	0	0	0	0	1	-1	0	0	-1	0	0	0	0	-1	-1	1
Bin1359	10	17.395	17.86	0.465	-1	0	0	0	0	0	-1	1	1	1	-1	-1	0	0	1	0	0	1	0	1	-1	-1	0	1	-1	0	0	-1	0	0	0	0	0	1	-1	0	0	-1	0	0	0	0	-1	-1	1
Bin1360	10	17.86	18.009	0.149	-1	0	0	0	0	0	0	1	1	1	-1	-1	0	0	1	0	0	1	0	1	-1	-1	0	1	-1	0	0	-1	0	0	0	0	0	1	-1	0	0	-1	0	0	0	0	-1	-1	1
Bin1361	10	18.009	18.198	0.189	-1	0	1	0	0	0	0	1	1	1	-1	-1	0	0	1	0	0	1	0	1	-1	-1	0	1	-1	0	0	-1	0	0	0	0	0	1	-1	0	0	-1	0	0	0	0	-1	-1	1
Bin1362	10	18.198	18.513	0.315	-1	0	1	0	0	0	0	1	1	1	0	-1	0	0	1	0	0	1	0	1	-1	-1	0	1	-1	0	0	-1	0	0	0	0	0	1	-1	0	0	-1	1	0	0	0	-1	-1	1
Bin1363	10	18.513	18.582	0.069	-1	0	0	0	0	0	0	1	1	1	0	-1	0	0	1	0	0	1	0	1	0	-1	0	1	-1	0	0	-1	0	0	0	0	0	1	-1	0	0	-1	1	0	0	0	-1	-1	1
Bin1364	10	18.582	18.748	0.167	0	0	0	0	0	0	1	1	1	1	0	-1	0	0	1	0	0	1	1	1	0	-1	0	1	-1	0	0	-1	0	0	0	0	0	0	-1	0	0	-1	1	0	0	0	-1	0	1
Bin1365	10	18.748	18.849	0.101	0	0	0	0	0	0	1	1	1	1	0	-1	0	0	1	0	0	1	1	1	-1	-1	0	1	-1	0	0	-1	0	0	0	0	0	0	-1	0	0	-1	1	0	0	0	-1	0	1
Bin1366	10	18.849	19.151	0.302	0	0	0	0	0	0	1	1	1	1	0	-1	0	0	1	0	0	1	1	1	-1	-1	0	1	-1	0	0	-1	0	0	0	0	0	0	-1	0	0	-1	1	0	0	0	-1	0	1
Bin1367	10	19.151	19.304	0.152	0	0	-1	0	0	0	1	1	1	1	0	0	0	0	1	0	0	1	1	1	-1	-1	0	1	-1	0	0	0	0	0	0	0	0	0	-1	0	0	-1	1	0	0	0	-1	0	1
Bin1368	10	19.304	19.674	0.371	0	0	-1	0	0	0	1	1	1	1	0	0	0	0	1	0	0	1	1	1	-1	-1	0	1	-1	0	0	0	0	0	0	0	0	0	-1	0	0	-1	1	0	0	0	-1	0	1
Bin1369	10	19.674	19.875	0.201	0	0	-1	-1	0	1	1	1	1	1	0	0	0	0	1	0	0	1	1	1	-1	-1	0	1	-1	0	0	0	0	0	0	0	0	0	-1	0	0	-1	1	0	0	0	0	0	1
Bin1370	10	19.875	19.934	0.059	0	0	-1	-1	0	1	0	1	1	1	0	0	0	0	1	0	0	1	1	1	-1	-1	0	1	-1	0	0	0	0	0	0	0	0	0	-1	0	0	-1	1	0	0	0	0	0	1
Bin1371	10	19.934	20.198	0.264	0	0	-1	-1	0	1	0	1	1	1	0	0	0	0	1	0	1	1	1	1	-1	-1	0	1	-1	0	0	0	0	0	0	0	0	0	-1	0	0	-1	1	0	0	0	0	0	1
Bin1372	10	20.198	20.753	0.555	0	0	-1	-1	0	1	0	1	1	1	0	0	0	0	1	0	1	1	1	1	-1	-1	0	1	-1	0	0	0	0	0	0	0	0	0	-1	0	0	-1	1	0	0	0	0	0	1
Bin1373	10	20.753	21.087	0.334	0	0	-1	0	-1	0	0	0	0	1	0	0	-1	0	1	0	1	1	1	1	-1	0	0	1	-1	0	0	0	0	0	0	0	0	0	0	0	0	-1	1	-1	0	0	0	1	1
Bin1374	10	21.087	21.663	0.576	0	0	-1	0	-1	0	0	0	0	1	0	0	-1	0	1	-1	1	1	1	1	-1	0	0	1	-1	0	0	0	0	0	0	0	0	0	0	0	0	-1	1	-1	0	0	0	1	1
Bin1375	10	21.663	21.716	0.053	0	0	-1	0	-1	0	0	0	0	1	0	0	-1	0	1	-1	1	1	1	1	-1	0	0	1	0	0	0	0	0	0	0	0	0	0	0	0	0	-1	1	-1	0	0	0	1	1
Bin1376	10	21.716	21.736	0.02	0	0	-1	0	-1	0	1	0	0	1	1	0	-1	0	1	0	1	1	1	1	-1	0	0	1	0	0	1	0	0	0	0	0	0	-1	0	0	-1	-1	1	-1	0	0	0	1	0
Bin1377	10	21.736	21.795	0.059	0	0	-1	0	-1	0	1	0	0	1	1	0	-1	0	1	0	1	1	1	1	-1	0	0	1	0	0	1	0	0	0	0	0	0	-1	0	0	-1	-1	1	-1	0	0	0	1	0
Bin1378	10	21.795	21.918	0.123	0	0	-1	0	-1	0	1	0	0	1	1	0	-1	0	1	0	1	1	1	1	-1	0	0	1	0	0	1	0	0	0	0	0	0	-1	0	0	-1	-1	1	-1	0	0	0	1	0
Bin1379	10	21.918	21.986	0.068	0	0	-1	0	-1	0	1	0	0	1	1	0	-1	0	1	0	1	1	1	1	-1	0	0	1	0	0	0	0	0	0	0	0	0	-1	0	0	-1	-1	1	-1	0	0	0	1	0
Bin1380	10	21.986	22.07	0.085	0	0	-1	0	-1	0	1	0	0	1	0	0	-1	0	1	0	1	1	1	0	-1	0	0	1	0	0	0	0	0	0	0	0	0	-1	0	0	-1	-1	1	-1	0	0	0	1	0
Bin1381	10	22.07	22.172	0.102	0	0	-1	0	-1	0	1	0	0	0	0	0	-1	0	1	-1	1	0	1	0	-1	0	0	1	0	0	0	0	0	0	0	0	0	-1	0	0	-1	-1	1	-1	0	0	0	1	0
Bin1382	10	22.172	22.214	0.042	0	0	-1	0	-1	0	1	0	0	0	0	0	-1	0	1	-1	1	0	1	0	-1	0	0	1	0	0	0	0	0	0	0	0	0	-1	0	0	-1	-1	1	-1	0	0	0	1	0
Bin1383	10	22.214	22.304	0.09	0	0	-1	0	-1	0	1	0	0	0	0	0	-1	0	1	-1	1	0	1	0	-1	0	0	1	0	0	0	0	0	0	0	0	0	-1	0	0	-1	-1	0	-1	0	0	0	1	0
Bin1384	10	22.304	22.382	0.078	0	0	-1	0	-1	0	1	0	0	0	0	0	-1	0	1	-1	1	0	1	0	-1	0	0	1	0	0	0	0	0	0	0	0	0	-1	0	0	-1	0	0	-1	0	0	0	1	0
Bin1385	10	22.382	22.523	0.141	0	0	-1	0	-1	0	1	0	0	0	0	0	-1	0	1	-1	0	0	1	0	-1	0	0	0	0	0	0	0	0	0	0	0	0	-1	0	0	-1	-1	0	-1	0	0	0	1	0
Bin1386	10	22.523	22.581	0.058	0	0	-1	0	-1	0	1	0	0	0	0	0	-1	0	1	-1	1	0	1	0	-1	0	0	0	0	0	0	0	0	0	0	0	0	-1	0	0	-1	-1	0	-1	0	0	0	1	0
Bin1387	10	22.581	22.66	0.078	0	0	-1	1	-1	0	1	0	0	0	0	0	-1	0	1	-1	1	0	1	0	-1	0	0	0	0	0	0	0	0	0	0	0	0	-1	0	0	-1	-1	0	-1	0	0	0	1	0
Bin1388	10	22.66	22.797	0.138	0	0	-1	1	-1	0	1	0	0	-1	0	0	-1	0	1	-1	1	0	1	0	-1	0	0	0	1	0	0	0	0	0	0	0	0	-1	0	0	-1	-1	0	-1	0	0	0	1	0
Bin1389	10	22.797	22.838	0.041	0	0	-1	1	-1	0	1	0	0	-1	0	0	-1	0	1	-1	1	0	1	0	-1	0	0	0	1	0	0	0	0	0	0	0	0	-1	0	0	-1	-1	0	-1	0	0	0	1	0
Bin1390	10	22.838	23.135	0.296	0	0	-1	1	-1	0	1	0	0	-1	0	0	-1	0	1	-1	1	0	1	0	-1	0	0	0	1	0	0	0	0	0	0	0	0	-1	0	0	-1	-1	0	-1	0	0	0	1	0
Bin1391	11	0	0.222	0.222	0	-1	1	0	0	0	1	1	1	0	1	0	0	1	0	0	1	0	0	-1	-1	1	-1	0	-1	-1	0	0	0	0	0	0	0	1	-1	0	-1	0	-1	1	0	-1	-1	0	1
Bin1392	11	0.222	0.371	0.149	0	-1	1	0	0	0	1	1	1	0	1	0	0	1	0	0	1	0	0	-1	-1	1	-1	0	-1	-1	0	0	0	0	0	0	0	1	-1	0	-1	0	-1	1	0	-1	-1	0	1
Bin1393	11	0.371	0.632	0.261	0	-1	1	0	0	0	0	1	1	0	1	1	0	1	1	0	0	0	1	-1	-1	1	0	0	-1	-1	0	0	0	0	0	0	0	1	-1	0	-1	0	-1	1	0	-1	-1	0	1
Bin1394	11	0.632	0.702	0.07	0	-1	1	0	0	0	0	1	0	0	1	1	0	1	1	0	0	0	1	-1	-1	0	0	0	-1	-1	0	0	0	0	0	0	0	1	-1	0	-1	0	-1	1	0	-1	-1	0	1
Bin1395	11	0.702	0.799	0.097	0	-1	1	0	0	0	0	1	0	0	1	1	0	1	0	0	0	0	1	-1	-1	0	0	0	-1	-1	0	0	0	0	0	0	0	1	-1	0	-1	0	-1	1	0	-1	-1	0	1
Bin1396	11	0.799	1.014	0.215	0	-1	1	0	0	0	0	1	0	0	1	1	0	1	0	0	0	0	1	-1	-1	0	0	0	-1	-1	0	0	0	0	0	0	0	1	-1	0	-1	0	-1	1	0	-1	-1	0	1
Bin1397	11	1.014	1.165	0.152	0	-1	1	0	0	0	0	1	0	0	1	1	0	1	0	1	0	0	1	-1	-1	0	0	0	-1	-1	0	0	0	0	0	0	0	1	-1	0	-1	0	-1	1	0	-1	-1	0	1
Bin1398	11	1.165	1.267	0.102	0	-1	1	0	0	0	0	1	0	0	1	1	0	1	0	1	0	0	1	-1	-1	0	0	0	-1	-1	0	0	0	0	0	0	0	1	-1	0	-1	0	-1	1	0	-1	-1	0	1
Bin1399	11	1.267	1.657	0.39	0	-1	0	0	0	0	-1	1	0	1	0	1	-1	1	0	1	-1	1	1	-1	-1	0	-1	0	-1	-1	0	0	0	0	0	0	0	1	-1	0	-1	1	0	0	0	0	-1	0	1
Bin1400	11	1.657	1.911	0.255	0	-1	0	0	0	0	-1	1	0	1	0	1	-1	1	0	1	-1	1	1	-1	-1	0	-1	0	-1	-1	0	0	0	0	0	0	0	1	-1	0	-1	1	0	0	0	0	-1	0	0
Bin1401	11	1.911	1.928	0.016	0	-1	0	0	0	0	-1	1	0	1	0	1	-1	1	0	1	-1	1	1	-1	-1	0	-1	0	-1	-1	0	0	0	0	0	0	0	1	-1	0	0	1	0	0	0	0	-1	0	0
Bin1402	11	1.928	2.374	0.446	0	-1	0	0	0	0	-1	1	-1	1	0	1	-1	1	0	1	-1	1	1	-1	-1	0	0	0	-1	-1	0	0	0	0	0	0	0	1	-1	0	0	1	0	0	0	0	-1	0	0
Bin1403	11	2.374	2.426	0.052	0	-1	0	0	0	0	-1	1	-1	1	0	1	-1	1	0	1	0	1	1	-1	-1	0	0	0	-1	-1	0	0	0	0	0	0	0	1	-1	0	0	1	0	0	0	0	-1	0	0
Bin1404	11	2.426	2.47	0.044	0	-1	0	0	0	0	-1	1	-1	1	0	1	-1	1	0	1	0	1	1	-1	-1	0	0	0	-1	-1	0	0	0	0	0	0	0	1	-1	0	0	1	0	0	0	0	-1	0	0
Bin1405	11	2.47	2.661	0.191	0	-1	0	0	0	0	-1	1	-1	1	0	0	-1	1	0	1	0	1	1	-1	-1	0	0	0	-1	-1	0	0	0	0	0	0	0	1	-1	0	0	1	-1	0	0	0	-1	0	0
Bin1406	11	2.661	2.685	0.024	0	-1	0	0	0	0	-1	1	-1	1	0	0	-1	1	0	1	0	1	1	-1	-1	0	0	0	-1	-1	0	0	0	0	0	0	0	1	-1	0	0	1	-1	0	0	0	-1	0	0
Bin1407	11	2.685	2.816	0.13	0	-1	0	0	0	0	-1	1	-1	1	0	0	-1	1	0	1	0	0	1	-1	-1	0	-1	0	-1	-1	0	0	-1	0	0	-1	0	1	-1	0	0	1	-1	0	0	0	-1	0	0
Bin1408	11	2.816	2.923	0.107	0	-1	0	0	0	0	-1	1	-1	1	0	0	-1	1	0	1	0	0	1	-1	-1	0	-1	0	-1	-1	0	0	-1	0	0	-1	0	1	-1	0	0	1	-1	0	0	0	-1	0	0
Bin1409	11	2.923	2.949	0.026	0	-1	0	1	0	0	-1	1	-1	1	0	0	-1	1	0	1	0	0	1	-1	-1	0	-1	0	-1	-1	0	0	-1	0	0	-1	0	1	-1	0	0	1	-1	0	0	0	-1	0	0
Bin1410	11	2.949	3.015	0.066	0	-1	0	1	0	0	-1	1	-1	1	0	0	-1	1	0	1	0	0	1	-1	-1	0	-1	0	-1	-1	0	0	-1	0	0	-1	0	1	-1	0	0	1	-1	0	0	0	-1	0	0
Bin1411	11	3.015	3.102	0.087	0	-1	0	1	0	0	-1	1	-1	1	0	0	-1	1	0	1	0	0	1	-1	-1	0	-1	0	-1	-1	0	0	-1	0	0	-1	0	1	-1	0	0	1	-1	0	0	0	-1	0	0
Bin1412	11	3.102	3.173	0.07	0	-1	0	1	0	0	-1	1	-1	1	0	1	-1	1	0	1	0	0	1	-1	-1	0	-1	0	-1	-1	0	0	-1	0	0	-1	0	1	-1	0	0	1	-1	0	0	0	-1	0	0
Bin1413	11	3.173	3.578	0.406	0	-1	0	1	0	0	-1	1	-1	1	0	1	-1	1	0	1	0	0	1	-1	-1	0	-1	0	-1	-1	0	0	-1	0	0	-1	-1	1	-1	0	0	1	-1	0	0	0	-1	0	0
Bin1414	11	3.578	3.613	0.035	0	-1	0	1	0	0	-1	1	-1	1	-1	1	-1	1	0	1	0	0	1	-1	-1	0	0	0	-1	-1	0	-1	0	-1	0	-1	-1	1	-1	-1	0	1	-1	0	0	0	-1	0	0
Bin1415	11	3.613	3.76	0.146	0	-1	0	1	0	0	-1	1	-1	1	-1	1	-1	1	0	1	0	0	1	-1	-1	0	0	0	-1	-1	0	-1	0	-1	0	-1	-1	1	-1	-1	0	1	-1	0	0	0	-1	0	0
Bin1416	11	3.76	3.857	0.097	0	-1	0	1	0	0	-1	1	-1	1	-1	1	-1	1	0	1	0	0	1	-1	-1	0	0	0	-1	-1	0	-1	0	-1	0	-1	-1	1	-1	-1	0	1	-1	0	0	0	-1	0	0
Bin1417	11	3.857	3.911	0.054	0	-1	0	1	1	0	-1	0	-1	1	-1	1	-1	1	-1	1	0	0	1	-1	-1	0	0	0	-1	-1	0	-1	0	-1	0	-1	-1	1	-1	-1	0	1	-1	0	0	0	-1	0	0
Bin1418	11	3.911	4.29	0.379	0	-1	0	1	1	0	-1	0	-1	1	-1	1	-1	1	-1	1	0	0	1	-1	-1	0	0	0	-1	-1	0	-1	0	-1	0	-1	-1	1	-1	-1	0	1	-1	0	0	0	-1	0	0
Bin1419	11	4.29	4.324	0.034	0	-1	0	1	1	-1	-1	0	0	1	-1	1	-1	1	-1	1	0	0	1	-1	0	0	0	0	-1	0	0	0	0	-1	0	-1	-1	1	-1	-1	0	1	0	0	0	0	0	0	0
Bin1420	11	4.324	4.339	0.015	0	-1	0	1	1	-1	-1	-1	0	1	-1	1	-1	1	-1	1	0	0	1	-1	0	0	0	0	-1	0	0	0	0	-1	0	-1	-1	1	-1	-1	0	1	0	0	0	0	0	0	0
Bin1421	11	4.339	4.422	0.083	0	-1	0	0	1	-1	-1	-1	0	1	-1	1	-1	1	-1	1	0	0	1	-1	0	0	0	0	-1	0	0	0	0	-1	0	-1	-1	1	-1	-1	0	1	0	0	0	0	0	0	0
Bin1422	11	4.422	4.692	0.27	0	-1	0	0	1	-1	-1	-1	0	1	-1	1	-1	1	0	1	0	1	1	-1	0	0	0	0	-1	0	0	0	0	-1	0	-1	-1	1	-1	-1	0	1	0	0	0	0	0	0	0
Bin1423	11	4.692	5.016	0.323	0	-1	0	1	1	-1	-1	-1	0	1	-1	1	-1	1	0	1	0	1	1	-1	0	0	0	0	-1	0	0	0	0	-1	0	-1	-1	1	-1	-1	0	1	0	0	0	0	0	0	0
Bin1424	11	5.016	5.443	0.428	0	-1	0	1	1	-1	-1	-1	0	1	-1	1	-1	1	0	1	0	1	1	-1	0	0	0	0	-1	1	0	0	0	-1	0	-1	-1	1	-1	-1	0	1	0	0	0	0	0	0	0
Bin1425	11	5.443	5.563	0.12	1	-1	0	1	1	-1	-1	-1	0	1	-1	1	-1	1	0	1	0	1	1	-1	1	0	0	0	-1	1	0	0	0	-1	0	-1	0	1	-1	-1	0	1	0	0	1	0	0	0	0
Bin1426	11	5.563	5.747	0.185	1	-1	0	1	1	-1	-1	-1	0	1	-1	1	-1	1	0	1	0	1	1	-1	1	0	0	0	-1	1	0	0	0	-1	0	-1	0	1	-1	-1	0	1	0	0	1	-1	0	0	0
Bin1427	11	5.747	5.832	0.085	1	-1	0	1	1	-1	-1	-1	0	1	-1	1	-1	1	0	1	0	1	1	-1	1	0	0	0	-1	1	0	0	0	-1	0	-1	0	1	-1	-1	0	1	0	0	1	-1	0	0	0
Bin1428	11	5.832	5.844	0.011	1	-1	0	1	1	-1	-1	-1	0	1	-1	1	-1	1	0	1	0	1	1	-1	1	1	0	0	-1	1	0	0	0	-1	0	-1	0	1	-1	-1	0	1	0	0	1	-1	0	0	0
Bin1429	11	5.844	6.655	0.812	1	-1	0	1	1	-1	-1	-1	0	1	-1	1	-1	1	0	1	-1	1	1	-1	1	1	0	0	-1	1	1	0	0	-1	0	-1	0	1	-1	-1	0	1	0	0	1	0	0	0	0
Bin1430	11	6.655	7.034	0.379	1	-1	0	-1	1	0	-1	-1	0	1	0	1	0	0	1	1	-1	1	1	-1	1	0	1	0	-1	1	1	1	0	-1	0	0	0	1	-1	-1	0	1	0	1	1	0	0	0	0
Bin1431	11	7.034	7.11	0.076	1	-1	0	-1	1	0	-1	-1	0	1	0	1	0	0	1	1	-1	1	1	-1	1	0	1	0	-1	1	1	1	0	-1	0	0	0	1	0	-1	0	1	0	1	1	0	0	0	0
Bin1432	11	7.11	7.498	0.388	1	-1	0	-1	1	0	-1	-1	0	1	0	1	0	0	1	1	-1	1	1	-1	1	0	1	0	-1	1	1	1	0	-1	0	0	0	1	0	-1	0	1	0	1	1	0	0	0	0
Bin1433	11	7.498	7.581	0.082	1	0	0	-1	1	0	-1	-1	0	1	0	1	0	0	1	1	-1	1	1	-1	1	0	1	0	-1	1	1	1	0	-1	0	0	0	1	0	-1	0	1	0	1	1	0	0	0	0
Bin1434	11	7.581	7.664	0.083	1	0	0	-1	1	0	-1	-1	0	1	0	1	0	0	1	1	-1	1	1	-1	1	0	1	0	-1	1	0	1	0	-1	0	0	0	1	0	-1	0	1	0	1	1	0	0	0	0
Bin1435	11	7.664	7.816	0.152	1	0	0	-1	1	0	-1	-1	0	1	0	1	1	0	1	1	-1	1	1	-1	1	0	1	0	-1	1	0	0	0	-1	0	-1	0	1	0	-1	0	1	0	1	0	0	0	0	0
Bin1436	11	7.816	7.852	0.036	1	0	0	-1	1	0	-1	-1	0	1	0	1	0	0	1	1	-1	1	1	-1	1	1	1	0	-1	1	0	0	0	-1	0	-1	0	1	0	-1	0	1	0	1	0	0	0	0	0
Bin1437	11	7.852	7.949	0.097	1	0	0	-1	1	0	-1	-1	0	1	0	1	0	0	1	1	-1	1	1	-1	1	1	1	0	-1	1	0	0	0	-1	0	-1	0	1	0	-1	0	1	0	1	0	0	0	0	0
Bin1438	11	7.949	8.858	0.91	1	0	0	-1	1	1	-1	-1	0	1	0	1	0	0	1	1	-1	1	1	-1	1	1	1	0	-1	1	0	0	0	-1	0	0	0	1	0	-1	0	1	0	1	0	0	0	0	0
Bin1439	11	8.858	9.001	0.143	1	0	0	-1	1	1	-1	-1	0	1	0	1	0	0	1	1	-1	1	1	-1	1	1	1	0	-1	1	0	0	0	-1	0	0	0	1	0	-1	0	1	0	1	0	0	0	0	0
Bin1440	11	9.001	9.031	0.029	1	0	0	-1	1	1	-1	-1	0	1	0	0	0	0	1	1	-1	1	1	-1	1	1	1	0	-1	1	0	0	0	-1	0	0	0	1	0	-1	0	1	0	1	0	0	0	0	0
Bin1441	11	9.031	9.294	0.264	1	0	0	-1	1	1	-1	-1	0	1	0	0	0	0	1	1	-1	1	1	-1	1	1	1	0	-1	1	0	0	0	-1	0	0	0	1	0	-1	0	1	0	1	0	0	0	0	0
Bin1442	11	9.294	9.441	0.147	1	1	0	-1	1	1	-1	-1	0	1	0	0	0	0	1	1	-1	1	1	-1	1	1	1	0	-1	1	0	0	0	-1	0	0	0	1	0	-1	0	1	0	1	0	0	0	0	0
Bin1443	11	9.441	9.586	0.145	1	1	0	-1	1	1	-1	-1	0	1	0	0	0	0	1	1	-1	1	1	-1	1	1	1	0	-1	1	0	1	0	-1	0	0	0	1	0	-1	0	1	0	1	0	0	0	0	0
Bin1444	11	9.586	9.729	0.143	1	1	0	-1	1	1	-1	-1	0	1	0	-1	0	0	1	1	-1	1	1	-1	1	1	1	0	-1	1	0	1	1	-1	0	0	0	1	0	-1	0	1	0	1	0	0	0	0	0
Bin1445	11	9.729	9.767	0.037	1	1	0	-1	1	1	-1	-1	0	1	0	0	0	0	1	1	-1	1	1	-1	1	1	1	0	-1	1	0	1	1	-1	0	0	0	1	0	-1	0	1	0	1	1	0	0	0	1
Bin1446	11	9.767	10.089	0.322	1	1	0	-1	1	1	-1	-1	0	1	0	0	0	0	1	1	-1	1	1	-1	1	1	1	0	-1	1	0	1	1	-1	0	0	0	1	0	-1	0	1	1	1	1	0	0	0	0
Bin1447	11	10.089	10.621	0.532	1	1	0	-1	1	1	-1	-1	0	1	0	0	0	0	1	1	-1	1	1	-1	1	1	1	0	-1	1	0	1	1	-1	0	0	0	1	0	-1	0	1	1	1	1	0	0	0	0
Bin1448	11	10.621	10.681	0.061	1	1	0	-1	1	1	-1	-1	0	1	0	0	0	0	1	1	-1	1	1	-1	1	1	1	0	0	1	1	1	1	-1	0	0	0	1	0	-1	0	1	1	1	1	0	0	0	0
Bin1449	11	10.681	10.941	0.259	1	1	0	-1	1	1	-1	-1	0	1	0	0	0	0	1	1	-1	1	1	-1	1	1	1	0	0	1	1	1	1	-1	0	0	0	1	0	-1	0	1	1	1	1	0	0	0	0
Bin1450	11	10.941	11.66	0.72	1	1	0	-1	1	1	-1	-1	0	1	0	0	0	0	1	1	-1	1	1	-1	1	1	1	0	1	1	1	1	1	-1	0	0	0	1	0	-1	0	1	1	1	1	0	0	0	0
Bin1451	11	11.66	11.912	0.252	1	1	0	-1	1	1	-1	-1	0	1	0	0	0	0	1	1	-1	1	1	-1	1	1	1	0	1	1	1	1	1	-1	0	0	0	1	0	-1	0	1	1	1	1	0	0	0	0
Bin1452	11	11.912	13.801	1.889	1	1	0	-1	1	1	-1	-1	0	1	0	0	0	0	1	1	-1	1	1	-1	1	1	1	0	1	1	1	1	1	-1	0	0	0	1	0	-1	0	1	1	1	1	0	0	0	0
Bin1453	11	13.801	14.231	0.43	1	1	0	-1	1	1	-1	-1	0	1	0	0	0	0	1	1	-1	1	1	-1	1	1	1	0	1	1	1	1	1	-1	0	0	0	1	0	-1	0	1	1	1	1	0	0	0	0
Bin1454	11	14.231	15.387	1.156	1	1	0	-1	1	1	-1	-1	0	1	0	0	0	0	1	1	-1	1	1	-1	1	1	1	0	1	1	1	1	1	-1	0	0	0	1	0	-1	0	1	1	1	1	0	0	0	0
Bin1455	11	15.387	15.745	0.358	1	1	0	-1	1	1	-1	-1	0	1	0	0	0	0	1	1	-1	1	1	-1	1	1	1	0	1	1	1	1	1	-1	0	0	0	1	0	-1	0	1	1	1	1	0	0	0	0
Bin1456	11	15.745	15.888	0.144	1	1	0	-1	1	1	-1	-1	0	1	0	0	0	0	1	1	-1	1	1	-1	1	1	1	0	1	1	1	1	1	-1	0	0	0	1	0	-1	0	1	1	1	1	0	0	0	0
Bin1457	11	15.888	16.313	0.425	1	1	0	-1	1	1	-1	-1	0	1	0	0	1	0	1	1	-1	1	1	-1	1	1	1	0	1	1	1	1	1	-1	0	0	0	1	0	-1	0	1	1	1	1	0	0	0	0
Bin1458	11	16.313	16.46	0.147	1	1	0	-1	1	1	-1	-1	0	1	0	0	1	0	1	1	-1	1	1	-1	1	1	1	0	1	1	1	1	1	-1	0	0	0	1	0	-1	0	1	1	1	1	0	0	0	0
Bin1459	11	16.46	16.549	0.088	1	1	0	-1	1	1	-1	-1	0	1	0	0	1	0	1	1	-1	1	1	-1	1	1	1	0	1	1	1	1	1	-1	0	0	0	1	0	-1	0	1	1	1	1	0	0	0	0
Bin1460	11	16.549	17.048	0.5	1	1	0	-1	1	1	-1	-1	0	1	0	0	1	0	0	1	-1	1	1	-1	1	1	1	0	1	1	1	1	1	-1	0	0	0	1	0	0	0	1	1	1	1	0	0	0	0
Bin1461	11	17.048	17.157	0.109	1	1	0	0	1	1	-1	-1	0	1	0	0	1	1	0	1	-1	1	1	-1	1	1	1	0	1	1	1	1	1	-1	0	0	0	1	0	0	0	1	1	1	1	0	0	0	0
Bin1462	11	17.157	17.337	0.18	1	1	0	0	1	1	-1	-1	0	1	0	0	1	1	0	1	-1	1	1	-1	1	1	1	1	1	1	1	1	1	-1	0	0	0	1	0	0	0	1	1	1	1	0	0	0	0
Bin1463	11	17.337	17.806	0.469	1	1	0	0	1	1	-1	-1	0	1	0	0	1	1	0	1	-1	1	1	0	1	1	1	0	1	1	1	1	1	-1	0	0	0	1	0	-1	1	1	1	1	1	0	0	0	1
Bin1464	11	17.806	17.859	0.053	1	1	0	0	1	1	-1	-1	0	1	0	0	1	1	0	1	-1	1	1	0	1	1	1	0	1	1	1	1	1	-1	0	0	0	1	0	-1	1	1	1	1	1	0	0	0	1
Bin1465	11	17.859	17.894	0.035	1	1	0	0	1	1	-1	-1	0	1	0	0	1	1	0	1	-1	1	1	0	1	1	1	0	1	1	1	1	1	-1	0	0	0	1	0	-1	1	1	1	1	1	0	0	0	1
Bin1466	11	17.894	17.965	0.071	1	1	0	0	1	1	-1	-1	0	1	0	0	1	1	0	1	-1	1	1	0	1	1	1	0	1	0	1	1	1	-1	0	0	0	1	0	-1	1	1	1	1	1	0	0	0	1
Bin1467	11	17.965	18.199	0.234	1	1	0	0	1	1	-1	-1	0	1	0	0	1	1	0	1	-1	1	1	0	1	1	1	0	1	0	1	1	0	-1	-1	0	0	1	0	-1	1	1	1	1	1	0	0	0	1
Bin1468	11	18.199	18.316	0.118	1	1	0	0	1	1	-1	-1	0	1	0	0	1	1	0	1	-1	1	1	0	1	0	1	0	1	0	1	1	0	-1	-1	0	0	1	0	-1	1	1	1	1	1	0	0	0	1
Bin1469	11	18.316	18.481	0.165	1	1	0	0	1	1	-1	0	0	1	0	0	1	1	0	1	-1	1	1	0	1	0	1	0	1	0	1	1	0	-1	-1	0	0	1	0	-1	1	1	1	1	1	0	0	0	1
Bin1470	11	18.481	18.779	0.298	1	1	0	0	1	1	-1	0	0	1	0	0	1	1	-1	1	-1	1	1	0	1	0	1	0	1	0	1	1	0	-1	-1	0	0	1	0	-1	1	1	1	1	1	0	0	0	1
Bin1471	11	18.779	18.811	0.032	1	1	0	0	1	1	-1	0	0	1	0	0	1	0	-1	1	-1	1	1	0	1	0	1	0	1	0	1	1	0	-1	-1	0	0	1	0	-1	1	1	1	1	1	0	0	0	1
Bin1472	11	18.811	18.852	0.041	1	1	0	0	1	1	-1	0	0	1	0	0	1	0	-1	1	-1	1	1	0	1	0	1	0	1	0	1	1	0	-1	-1	0	0	1	0	-1	1	1	1	1	1	0	0	0	1
Bin1473	11	18.852	18.882	0.029	1	1	0	0	1	1	-1	0	0	1	0	0	1	0	-1	1	-1	1	1	0	1	0	1	0	1	0	1	1	0	-1	-1	0	0	1	0	-1	1	1	1	1	1	0	0	0	1
Bin1474	11	18.882	19.062	0.18	1	1	0	0	1	1	-1	0	0	1	0	0	1	0	-1	1	-1	1	1	0	1	0	1	0	1	0	1	1	0	-1	-1	0	0	1	0	-1	1	1	1	1	1	0	0	0	1
Bin1475	11	19.062	19.091	0.029	1	1	0	0	1	1	-1	0	0	1	0	0	1	0	-1	1	-1	1	1	0	1	0	1	0	1	0	1	1	0	-1	-1	0	0	1	0	-1	1	1	1	1	1	0	0	0	1
Bin1476	11	19.091	19.137	0.046	1	1	0	0	1	1	-1	0	0	1	0	0	1	0	-1	1	-1	1	1	0	1	0	1	0	1	0	1	1	0	0	-1	0	0	1	0	-1	1	1	1	1	1	0	0	0	1
Bin1477	11	19.137	19.23	0.093	1	1	0	0	1	1	-1	0	0	1	0	0	1	0	-1	1	0	1	1	0	1	0	1	0	0	0	1	1	0	1	-1	0	0	1	0	-1	1	0	1	1	1	0	0	0	1
Bin1478	11	19.23	19.426	0.195	1	1	0	0	1	1	-1	0	0	1	0	0	0	0	-1	1	0	1	1	0	1	0	1	0	0	0	1	1	0	1	-1	0	0	1	0	-1	1	0	1	1	1	0	1	0	1
Bin1479	11	19.426	19.468	0.042	1	1	0	0	0	1	-1	0	0	1	0	0	0	0	-1	1	0	1	1	0	1	0	1	0	0	0	1	1	0	1	-1	0	0	1	0	-1	1	0	1	1	1	0	1	0	1
Bin1480	11	19.468	19.528	0.06	1	1	0	0	0	1	-1	0	0	1	0	0	0	0	-1	1	0	1	1	0	1	0	1	0	-1	0	1	1	0	1	-1	0	0	1	0	-1	1	0	1	1	1	0	1	0	1
Bin1481	11	19.528	19.637	0.109	1	1	0	0	0	1	-1	0	0	1	-1	0	0	0	-1	1	0	1	1	0	1	0	1	0	-1	0	1	1	0	1	-1	0	0	1	0	-1	1	0	1	1	1	0	1	0	1
Bin1482	11	19.637	20.091	0.454	1	1	0	0	0	1	-1	0	0	1	-1	0	0	0	-1	1	0	1	1	0	1	0	1	0	-1	0	1	1	0	1	-1	0	0	1	0	-1	1	0	1	1	1	0	1	0	1
Bin1483	11	20.091	20.177	0.086	1	1	0	0	0	1	-1	0	0	0	-1	0	0	0	-1	1	0	1	1	0	1	0	1	0	-1	0	1	1	0	1	-1	0	0	1	0	-1	1	0	1	1	1	0	1	0	1
Bin1484	11	20.177	20.338	0.16	1	1	0	0	0	1	-1	0	0	0	-1	-1	0	0	-1	1	0	1	1	0	1	0	1	0	-1	0	1	1	0	1	-1	0	0	1	0	-1	1	0	1	1	1	0	1	0	1
Bin1485	11	20.338	20.588	0.251	1	1	0	0	0	1	-1	1	0	0	-1	-1	0	0	-1	1	0	1	1	0	1	0	1	0	-1	0	1	1	-1	1	-1	0	0	1	0	-1	1	0	1	1	1	0	1	0	1
Bin1486	11	20.588	20.767	0.179	1	1	0	0	0	1	-1	1	0	0	-1	-1	0	0	-1	1	0	1	1	0	1	0	1	0	-1	0	1	1	-1	1	-1	0	0	1	0	-1	1	0	1	1	1	0	1	0	1
Bin1487	11	20.767	20.788	0.021	1	1	0	0	0	1	-1	1	0	0	-1	-1	0	0	-1	1	0	1	1	0	1	0	1	0	-1	0	1	1	-1	1	-1	0	0	1	0	-1	1	0	1	1	1	0	1	0	1
Bin1488	11	20.788	21.256	0.469	1	1	0	0	-1	1	-1	1	0	0	-1	-1	0	0	-1	1	0	1	1	0	1	0	1	0	-1	0	1	1	0	1	-1	0	1	1	0	-1	1	0	1	1	1	0	1	0	1
Bin1489	11	21.256	21.29	0.034	1	1	0	0	-1	1	-1	1	0	0	-1	-1	0	0	-1	1	0	1	1	0	1	-1	1	0	-1	0	1	1	0	1	-1	0	1	1	0	-1	1	0	1	0	1	0	1	0	1
Bin1490	11	21.29	21.504	0.214	1	1	0	0	-1	1	-1	1	0	0	-1	-1	0	0	-1	1	0	1	1	0	1	0	1	0	-1	0	1	1	0	1	-1	0	1	1	0	-1	1	0	1	0	1	0	1	0	1
Bin1491	11	21.504	21.583	0.08	1	1	0	0	-1	1	-1	1	0	0	-1	-1	0	0	-1	1	0	1	1	0	0	0	1	0	-1	0	1	1	0	1	-1	0	1	1	0	-1	1	0	1	1	1	0	1	0	1
Bin1492	11	21.583	21.786	0.203	1	1	0	0	-1	1	-1	1	0	0	-1	-1	0	0	-1	1	0	1	1	0	0	0	1	0	-1	0	1	1	0	1	-1	0	1	1	0	-1	1	0	1	1	1	0	1	0	1
Bin1493	11	21.786	22.042	0.256	1	1	0	0	-1	1	-1	1	0	1	-1	-1	0	0	-1	1	0	1	1	1	0	0	1	0	-1	0	1	1	0	1	-1	0	1	1	0	-1	1	0	1	1	1	0	1	0	1
Bin1494	11	22.042	22.14	0.099	1	1	0	0	-1	1	-1	1	0	1	-1	-1	0	0	-1	1	0	1	1	1	0	0	1	0	-1	0	1	1	0	1	-1	0	1	1	0	-1	1	0	1	1	1	1	1	0	1
Bin1495	11	22.14	22.547	0.407	1	0	0	0	-1	1	-1	1	0	1	-1	-1	-1	0	-1	1	0	1	1	1	0	0	1	0	-1	0	1	1	0	1	-1	0	1	1	0	0	1	0	0	0	1	0	1	0	1
Bin1496	11	22.547	22.586	0.039	1	0	0	0	-1	1	-1	1	0	1	0	-1	-1	0	-1	1	0	1	1	1	0	0	1	0	-1	0	1	1	0	1	-1	0	1	1	0	0	1	0	0	0	1	0	1	0	1
Bin1497	11	22.586	22.608	0.022	1	0	0	0	-1	1	-1	1	0	1	0	0	-1	0	-1	1	0	1	1	1	0	0	1	0	-1	0	1	1	0	1	-1	0	1	1	0	0	1	0	0	0	1	0	1	0	1
Bin1498	11	22.608	22.766	0.158	1	0	0	0	-1	1	-1	1	0	1	0	0	-1	0	-1	1	0	1	1	1	-1	0	1	0	-1	0	1	1	0	1	-1	0	1	1	0	0	1	0	0	0	1	0	1	0	1
Bin1499	11	22.766	22.8	0.034	1	0	0	0	-1	1	-1	1	0	1	0	0	-1	0	-1	1	0	1	1	1	-1	0	1	0	-1	0	1	1	0	1	-1	0	1	1	0	0	1	0	0	0	1	0	1	0	1
Bin1500	11	22.8	22.895	0.095	1	0	0	0	-1	1	-1	1	0	1	0	0	-1	0	0	1	0	1	1	1	-1	0	1	1	-1	0	1	1	0	1	-1	0	1	1	0	0	1	0	0	1	1	0	1	0	1
Bin1501	11	22.895	22.935	0.04	1	0	0	0	-1	1	-1	1	0	1	0	0	0	0	0	1	0	1	1	1	-1	0	1	1	-1	0	1	1	0	1	-1	0	1	1	0	0	1	0	0	1	1	0	1	0	1
Bin1502	11	22.935	23.041	0.106	1	0	0	0	-1	1	-1	1	0	1	0	0	-1	0	0	1	0	1	1	1	-1	0	1	1	-1	0	1	1	0	1	-1	0	1	1	0	0	1	0	0	1	1	0	1	0	1
Bin1503	11	23.041	23.265	0.223	1	0	0	0	-1	1	-1	1	0	1	0	0	-1	0	0	1	0	1	1	1	-1	0	1	1	-1	0	1	1	0	1	-1	0	1	1	0	0	1	0	0	1	1	0	1	0	1
Bin1504	11	23.265	23.654	0.389	1	0	0	0	-1	1	-1	1	0	1	1	0	-1	0	0	1	0	1	1	1	-1	0	1	1	-1	0	1	1	0	1	-1	0	1	1	0	0	1	0	0	1	1	0	1	0	1
Bin1505	11	23.654	23.823	0.169	1	0	0	0	-1	1	-1	1	0	1	1	0	-1	0	0	1	0	1	1	1	-1	-1	1	1	-1	0	0	1	0	1	-1	0	1	1	0	0	1	0	0	1	1	0	1	0	1
Bin1506	11	23.823	23.983	0.16	1	0	0	0	-1	1	-1	1	0	1	1	0	-1	0	0	1	0	1	1	1	-1	-1	1	1	-1	0	0	1	0	1	-1	0	1	1	0	0	1	0	0	1	1	0	1	0	1
Bin1507	11	23.983	24.249	0.265	0	0	0	0	-1	1	-1	0	-1	0	1	0	-1	0	0	1	0	1	1	1	-1	0	1	1	-1	0	0	1	0	1	-1	0	1	0	0	0	1	0	0	1	1	0	0	0	1
Bin1508	11	24.249	24.375	0.126	0	0	0	0	-1	1	-1	0	-1	0	1	0	-1	0	0	1	0	1	1	1	-1	0	1	1	-1	0	0	1	0	1	-1	0	1	0	0	0	1	0	0	1	1	0	0	0	1
Bin1509	11	24.375	24.442	0.067	0	0	0	0	-1	1	-1	0	-1	0	1	0	-1	0	0	1	0	1	1	1	-1	0	1	1	-1	0	0	1	0	1	-1	0	1	0	0	0	1	0	0	1	1	0	0	0	1
Bin1510	11	24.442	24.547	0.105	0	0	0	0	-1	1	-1	0	-1	0	1	0	-1	0	0	1	0	1	1	1	-1	0	1	1	-1	0	0	1	-1	1	-1	0	1	0	0	0	1	0	0	1	1	0	0	0	1
Bin1511	11	24.547	24.658	0.111	0	0	0	0	-1	1	-1	0	-1	0	1	0	0	0	0	1	0	1	1	1	-1	0	1	1	-1	0	0	1	-1	1	-1	0	1	0	0	0	1	0	0	1	1	0	0	0	1
Bin1512	11	24.658	24.679	0.021	0	0	0	0	-1	1	-1	0	-1	0	1	0	-1	0	0	1	0	1	1	1	-1	0	1	1	-1	0	0	1	-1	1	-1	0	1	0	0	0	1	0	0	1	1	0	0	0	1
Bin1513	11	24.679	24.703	0.023	1	0	0	0	-1	1	-1	0	-1	0	1	0	-1	0	0	1	0	1	1	1	-1	0	1	1	-1	0	0	1	-1	1	-1	0	1	0	0	0	1	0	0	1	1	0	0	0	1
Bin1514	11	24.703	24.743	0.04	1	0	0	0	-1	1	-1	0	-1	0	1	0	-1	0	0	1	0	1	1	1	-1	0	1	1	-1	0	0	1	-1	1	-1	0	1	0	0	0	1	0	0	1	1	0	0	0	1
Bin1515	11	24.743	24.76	0.017	1	0	0	0	-1	1	-1	0	-1	0	1	0	-1	0	0	1	0	1	1	1	-1	0	1	1	-1	0	0	1	-1	1	-1	0	1	0	0	0	1	0	0	1	1	0	0	0	1
Bin1516	11	24.76	24.795	0.036	1	0	0	0	-1	1	-1	0	-1	0	1	0	0	0	0	1	0	1	0	1	-1	0	1	1	-1	0	0	1	-1	1	-1	0	0	0	0	0	1	0	0	1	1	0	1	0	1
Bin1517	11	24.795	24.978	0.182	1	0	0	0	-1	1	-1	0	-1	0	1	0	0	0	0	1	0	1	0	1	-1	0	1	1	-1	-1	0	1	-1	1	-1	0	0	0	0	0	1	0	0	1	1	0	1	0	1
Bin1518	11	24.978	25.156	0.178	1	0	0	0	-1	1	-1	0	-1	0	1	0	-1	0	0	1	0	1	0	1	-1	0	1	1	-1	-1	0	1	-1	1	-1	0	0	0	0	0	1	0	0	1	1	0	1	0	1
Bin1519	11	25.156	25.793	0.638	0	0	0	0	-1	1	-1	0	-1	0	1	0	-1	0	0	1	0	1	0	1	-1	0	1	1	-1	-1	0	1	-1	1	-1	0	0	0	0	0	1	0	0	1	1	0	1	0	1
Bin1520	11	25.793	25.911	0.117	0	0	0	0	-1	1	-1	0	-1	0	1	0	-1	0	0	1	0	1	0	1	-1	0	1	1	-1	-1	0	1	-1	1	-1	0	0	0	0	0	1	0	0	1	1	0	1	0	1
Bin1521	11	25.911	25.957	0.047	0	0	0	0	-1	1	-1	0	-1	0	1	0	-1	0	0	1	0	1	0	0	-1	0	1	1	-1	-1	0	1	-1	1	-1	0	0	0	0	0	1	0	0	1	1	0	1	0	1
Bin1522	11	25.957	25.991	0.034	0	0	0	0	-1	1	-1	0	-1	0	1	0	-1	0	0	1	0	1	0	0	-1	0	1	1	-1	-1	0	1	-1	1	-1	0	0	0	0	0	1	0	0	1	1	0	1	0	1
Bin1523	11	25.991	26.032	0.04	0	0	0	0	-1	1	-1	0	-1	0	1	0	-1	0	0	1	0	1	0	0	-1	0	1	0	-1	-1	0	1	-1	1	-1	0	0	0	0	0	1	0	0	1	1	0	1	0	1
Bin1524	11	26.032	26.136	0.104	0	0	0	0	-1	1	-1	0	-1	0	1	0	-1	0	0	1	0	1	0	0	-1	0	0	0	-1	-1	0	1	-1	1	-1	0	0	0	0	0	1	0	0	1	1	0	0	0	1
Bin1525	11	26.136	26.511	0.375	0	0	0	0	-1	1	-1	0	-1	0	1	0	-1	0	0	1	0	1	0	0	-1	0	0	0	-1	-1	0	1	-1	1	-1	0	0	0	0	0	1	0	0	1	1	0	0	0	0
Bin1526	11	26.511	26.553	0.041	0	0	0	0	-1	1	-1	0	-1	0	1	0	-1	0	0	1	0	1	0	0	-1	0	0	0	-1	-1	0	1	-1	1	-1	0	0	0	0	0	1	0	0	1	1	0	0	0	0
Bin1527	11	26.553	26.645	0.092	0	0	0	0	-1	1	-1	0	-1	0	1	0	-1	0	0	1	0	1	0	0	-1	0	0	1	-1	-1	0	1	-1	1	-1	0	0	0	0	-1	1	0	0	1	1	0	0	0	0
Bin1528	11	26.645	26.709	0.064	0	0	0	0	-1	1	-1	0	-1	0	1	0	-1	0	0	1	0	1	0	0	-1	0	0	1	-1	-1	0	1	-1	1	-1	0	0	0	0	-1	1	0	0	1	1	0	0	0	0
Bin1529	11	26.709	26.75	0.041	0	0	0	0	-1	1	-1	0	-1	0	1	0	-1	0	0	1	0	1	0	0	-1	0	0	1	-1	-1	0	1	-1	1	-1	0	0	0	0	-1	1	0	0	1	1	0	0	0	0
Bin1530	11	26.75	26.78	0.03	0	0	0	0	-1	1	-1	0	-1	0	1	0	0	0	0	1	0	1	0	0	-1	0	0	1	-1	-1	0	1	-1	1	-1	0	0	0	0	-1	1	0	0	1	1	0	0	0	0
Bin1531	11	26.78	26.82	0.04	0	0	0	0	-1	1	-1	0	-1	0	1	0	0	0	0	1	0	1	0	0	-1	0	0	1	-1	-1	0	1	-1	1	-1	0	0	0	0	-1	1	0	0	1	1	0	0	0	0
Bin1532	11	26.82	26.86	0.04	0	0	0	0	-1	1	-1	0	-1	0	1	0	0	0	0	1	0	1	0	0	-1	0	0	1	-1	-1	0	1	-1	1	-1	0	0	0	0	-1	1	0	0	1	1	0	0	0	0
Bin1533	11	26.86	26.883	0.023	0	0	0	0	-1	1	-1	0	-1	0	1	0	0	0	0	1	0	1	0	0	-1	-1	0	1	-1	-1	0	1	-1	1	-1	0	0	0	0	-1	1	0	0	1	1	0	0	0	0
Bin1534	11	26.883	27.367	0.484	0	0	0	0	-1	1	-1	0	-1	0	1	0	-1	0	0	1	0	1	0	0	-1	0	0	1	-1	-1	0	1	-1	1	-1	0	0	0	0	-1	1	0	0	1	1	0	0	0	0
Bin1535	11	27.367	27.38	0.013	0	0	0	0	-1	1	-1	0	-1	0	1	0	-1	0	0	1	0	1	0	0	-1	0	0	1	-1	-1	0	1	-1	1	-1	0	0	0	0	-1	1	0	0	1	1	0	0	0	0
Bin1536	11	27.38	27.958	0.579	0	0	0	0	-1	1	-1	0	-1	0	1	0	-1	0	0	1	0	1	0	0	-1	0	0	1	-1	-1	0	1	-1	1	-1	0	0	0	0	-1	1	-1	0	1	1	0	0	0	0
Bin1537	11	27.958	28.25	0.291	0	0	0	0	-1	1	-1	0	-1	0	1	0	-1	0	0	1	0	1	0	0	-1	0	0	1	-1	-1	0	1	-1	1	0	0	0	0	0	-1	1	-1	0	1	1	0	0	0	0
Bin1538	11	28.25	28.291	0.042	0	0	0	0	-1	1	-1	0	-1	0	1	1	-1	0	0	1	0	1	0	0	-1	0	0	1	-1	-1	0	1	-1	1	0	0	0	0	0	-1	1	-1	0	1	1	0	0	0	0
Bin1539	11	28.291	28.344	0.053	0	0	0	0	-1	1	-1	0	-1	0	1	1	-1	0	0	1	0	1	0	0	-1	0	0	1	-1	-1	0	1	-1	1	-1	0	0	0	0	-1	1	-1	0	1	1	0	0	0	0
Bin1540	11	28.344	28.513	0.168	0	0	0	0	-1	1	-1	0	-1	0	1	1	-1	0	0	1	0	1	0	0	-1	0	0	1	-1	-1	0	1	-1	1	-1	0	0	0	0	-1	1	-1	0	1	1	0	0	1	0
Bin1541	12	0	0.724	0.724	0	0	0	-1	0	1	-1	0	0	0	1	0	0	1	0	1	0	0	0	0	1	0	0	0	0	-1	1	0	0	1	1	-1	-1	-1	0	-1	1	0	1	0	0	-1	-1	-1	-1
Bin1542	12	0.724	1.165	0.44	0	0	0	-1	0	1	-1	0	-1	0	1	0	0	1	0	1	0	0	0	0	0	0	0	0	0	-1	1	0	0	1	1	-1	-1	-1	0	-1	1	0	1	0	0	-1	-1	0	-1
Bin1543	12	1.165	1.191	0.026	0	0	0	-1	0	1	-1	0	-1	0	1	0	0	1	0	1	0	0	0	0	0	0	0	0	0	-1	1	0	0	1	1	-1	-1	-1	0	-1	1	0	1	0	0	-1	-1	0	-1
Bin1544	12	1.191	3.009	1.818	1	0	0	-1	0	1	0	-1	0	0	0	0	-1	1	-1	0	0	0	0	-1	0	0	0	0	0	-1	1	0	0	1	1	-1	-1	-1	0	-1	0	0	0	-1	1	0	-1	0	0
Bin1545	12	3.009	3.056	0.046	1	0	0	-1	0	1	1	-1	0	0	0	0	-1	1	-1	0	0	0	0	-1	0	0	0	0	0	-1	1	0	0	1	1	-1	-1	-1	0	-1	0	0	-1	-1	1	0	-1	0	0
Bin1546	12	3.056	3.134	0.078	1	0	0	-1	0	1	1	-1	0	0	0	0	-1	1	-1	0	0	0	0	-1	0	0	0	0	0	-1	1	0	0	1	1	-1	-1	-1	0	-1	0	0	-1	-1	1	0	-1	0	0
Bin1547	12	3.134	3.842	0.708	1	0	0	-1	0	1	1	-1	1	0	0	0	-1	1	-1	1	0	0	0	-1	0	0	0	0	0	-1	1	0	0	1	1	-1	-1	-1	0	-1	0	0	0	-1	1	0	-1	0	0
Bin1548	12	3.842	4.748	0.906	1	0	0	-1	1	1	1	-1	1	0	0	0	0	1	0	1	-1	0	0	0	0	-1	0	0	-1	-1	1	0	0	0	1	-1	-1	0	0	-1	0	0	0	-1	0	-1	-1	1	0
Bin1549	12	4.748	5.378	0.63	1	0	-1	-1	1	0	1	-1	1	-1	0	0	0	0	0	1	-1	0	0	0	0	0	-1	0	-1	-1	-1	1	0	0	1	-1	-1	0	0	-1	0	0	0	-1	0	-1	-1	0	0
Bin1550	12	5.378	7.2	1.822	1	-1	-1	-1	1	0	1	-1	1	-1	0	0	-1	-1	0	1	-1	0	0	0	0	0	-1	0	-1	-1	-1	1	0	0	1	-1	-1	0	0	-1	0	0	0	-1	0	-1	-1	0	1
Bin1551	12	7.2	7.392	0.192	1	-1	-1	-1	1	0	1	-1	1	-1	0	0	-1	-1	0	1	-1	0	0	0	0	0	-1	0	-1	-1	-1	1	0	0	1	-1	-1	0	0	-1	0	0	0	-1	0	-1	-1	0	1
Bin1552	12	7.392	7.408	0.016	1	-1	-1	-1	1	0	1	-1	1	-1	0	0	-1	-1	0	1	-1	0	0	0	0	0	-1	0	-1	-1	-1	1	0	0	1	-1	-1	0	0	-1	0	0	0	-1	0	-1	-1	0	1
Bin1553	12	7.408	7.651	0.243	1	-1	-1	-1	1	0	1	-1	1	-1	0	0	-1	-1	0	1	-1	0	0	0	0	0	-1	0	-1	-1	-1	1	0	0	1	-1	-1	0	0	-1	0	0	0	-1	0	-1	-1	0	1
Bin1554	12	7.651	7.924	0.273	0	-1	-1	-1	1	0	1	-1	1	-1	0	0	-1	-1	0	1	-1	0	0	0	0	0	-1	0	-1	-1	-1	1	0	-1	1	-1	-1	1	0	-1	0	0	0	-1	1	-1	-1	0	1
Bin1555	12	7.924	8.859	0.934	0	-1	-1	-1	1	0	1	-1	1	-1	-1	0	-1	-1	0	1	-1	0	0	0	0	0	-1	0	-1	-1	-1	1	0	-1	1	-1	-1	1	0	-1	0	0	0	-1	1	-1	-1	0	1
Bin1556	12	8.859	9.801	0.942	0	-1	-1	-1	1	0	1	-1	1	-1	-1	0	-1	-1	0	1	-1	0	0	0	0	0	-1	0	-1	-1	-1	1	0	-1	0	-1	-1	1	0	-1	0	0	0	-1	1	-1	-1	0	1
Bin1557	12	9.801	10.738	0.937	0	-1	-1	-1	1	0	1	-1	1	-1	-1	0	-1	-1	0	1	-1	0	0	0	0	0	-1	0	-1	-1	-1	1	0	-1	0	-1	-1	1	0	-1	0	0	0	-1	1	-1	-1	0	1
Bin1558	12	10.738	10.758	0.02	0	-1	-1	-1	1	0	1	-1	1	-1	-1	0	-1	-1	0	1	-1	0	0	0	0	0	-1	0	-1	-1	-1	1	0	-1	0	-1	-1	1	0	-1	0	0	0	-1	1	-1	-1	0	1
Bin1559	12	10.758	10.771	0.012	0	-1	-1	-1	1	0	1	-1	1	-1	-1	0	-1	-1	0	1	-1	0	0	0	0	0	-1	0	-1	-1	-1	1	0	-1	0	-1	-1	1	0	-1	0	0	0	-1	1	-1	-1	0	1
Bin1560	12	10.771	10.799	0.028	0	-1	-1	-1	1	0	1	-1	1	-1	-1	0	-1	-1	0	1	-1	0	0	0	0	0	-1	0	-1	-1	-1	1	0	-1	0	-1	-1	1	0	-1	0	0	0	-1	1	-1	-1	0	1
Bin1561	12	10.799	11.776	0.977	0	-1	-1	-1	1	0	1	-1	1	-1	-1	0	-1	-1	0	1	-1	0	0	0	0	0	-1	0	-1	-1	-1	1	0	-1	0	-1	-1	1	0	-1	0	0	0	-1	1	-1	-1	0	1
Bin1562	12	11.776	12.062	0.286	0	-1	-1	-1	1	0	1	-1	1	-1	-1	0	0	-1	0	1	-1	0	0	0	0	0	-1	0	-1	-1	-1	1	0	-1	0	-1	-1	1	0	-1	0	0	0	-1	1	-1	-1	0	1
Bin1563	12	12.062	14.546	2.484	0	-1	-1	-1	1	0	1	-1	1	-1	-1	0	-1	-1	0	1	-1	0	0	0	0	0	-1	0	-1	-1	-1	1	0	-1	0	-1	-1	1	0	-1	0	0	0	-1	1	-1	-1	0	1
Bin1564	12	14.546	14.674	0.129	0	-1	-1	-1	1	0	1	-1	1	-1	-1	0	-1	-1	0	1	-1	0	0	0	0	0	-1	0	-1	-1	-1	1	0	-1	0	-1	-1	1	0	-1	0	0	0	-1	1	-1	-1	0	1
Bin1565	12	14.674	16.255	1.581	0	-1	-1	-1	1	0	1	-1	1	-1	-1	0	-1	-1	0	1	-1	0	0	0	0	0	-1	0	-1	-1	-1	1	0	-1	0	-1	-1	1	0	-1	0	0	0	-1	1	-1	-1	0	1
Bin1566	12	16.255	16.364	0.108	0	-1	-1	-1	1	0	1	-1	1	-1	-1	0	-1	-1	0	1	-1	0	0	0	0	0	-1	-1	-1	-1	-1	1	0	-1	0	-1	-1	1	0	-1	0	0	0	-1	1	-1	-1	0	1
Bin1567	12	16.364	16.461	0.097	0	-1	-1	-1	1	0	1	-1	1	-1	-1	0	-1	-1	0	1	0	0	0	0	0	0	-1	-1	-1	-1	-1	1	0	-1	0	-1	-1	1	0	-1	0	0	0	-1	1	-1	-1	-1	1
Bin1568	12	16.461	17.398	0.937	0	-1	-1	-1	1	0	1	-1	1	-1	-1	0	-1	-1	0	1	0	0	0	0	0	0	-1	0	-1	-1	-1	1	0	-1	0	-1	-1	1	0	-1	0	0	0	-1	1	-1	-1	-1	1
Bin1569	12	17.398	17.608	0.21	0	-1	-1	-1	1	0	1	-1	1	-1	-1	1	-1	-1	0	1	0	0	0	0	0	0	-1	0	-1	-1	-1	1	0	-1	0	-1	-1	1	0	-1	0	0	0	-1	1	-1	-1	-1	1
Bin1570	12	17.608	17.635	0.027	0	-1	-1	-1	1	0	1	0	1	-1	-1	1	-1	-1	0	1	0	0	0	0	0	0	-1	0	-1	-1	-1	1	0	-1	0	-1	-1	1	0	-1	0	0	0	-1	1	-1	-1	-1	1
Bin1571	12	17.635	17.955	0.32	0	-1	-1	-1	1	0	1	0	1	-1	-1	1	-1	-1	0	1	0	0	0	0	0	0	-1	0	-1	-1	-1	1	0	-1	0	-1	-1	1	0	-1	0	0	0	-1	1	-1	-1	-1	1
Bin1572	12	17.955	18.243	0.288	0	-1	-1	-1	1	0	1	0	1	-1	-1	1	-1	-1	0	1	0	0	0	0	0	0	-1	0	-1	-1	-1	1	0	-1	0	-1	-1	1	0	-1	0	0	0	-1	1	-1	-1	-1	1
Bin1573	12	18.243	18.3	0.056	0	-1	-1	-1	1	0	1	0	1	-1	-1	1	-1	-1	0	1	0	0	0	0	0	0	-1	0	-1	-1	-1	1	0	-1	0	-1	-1	1	0	-1	0	0	0	-1	1	-1	-1	-1	1
Bin1574	12	18.3	18.361	0.061	0	-1	-1	-1	1	0	1	0	1	-1	-1	1	-1	-1	0	1	0	0	0	0	0	0	-1	0	-1	-1	-1	1	0	-1	0	-1	-1	1	0	-1	0	0	0	-1	1	-1	-1	-1	1
Bin1575	12	18.361	18.592	0.231	0	-1	-1	-1	1	0	1	0	1	-1	-1	1	-1	-1	0	1	0	0	0	0	0	0	-1	0	-1	-1	-1	1	0	-1	0	-1	-1	1	0	-1	0	0	0	-1	1	-1	-1	-1	1
Bin1576	12	18.592	19.087	0.495	0	0	-1	-1	1	0	1	-1	1	-1	-1	1	-1	0	0	1	0	-1	0	0	0	0	-1	0	-1	-1	-1	1	0	-1	0	-1	-1	1	0	-1	0	1	0	-1	1	-1	-1	-1	1
Bin1577	12	19.087	19.16	0.073	0	0	-1	-1	1	0	1	-1	1	-1	-1	1	-1	0	0	1	0	0	0	0	0	0	-1	0	-1	-1	-1	1	0	-1	0	-1	-1	1	0	-1	0	1	0	-1	1	-1	-1	-1	1
Bin1578	12	19.16	19.448	0.288	0	0	-1	-1	1	0	1	-1	1	-1	-1	1	-1	0	0	1	0	0	0	0	0	0	-1	0	-1	-1	-1	1	1	-1	0	-1	-1	1	0	-1	0	1	0	-1	1	-1	-1	-1	1
Bin1579	12	19.448	19.534	0.086	0	0	-1	-1	1	0	1	-1	1	-1	-1	1	-1	0	0	1	0	0	0	0	0	0	-1	0	-1	-1	-1	1	1	-1	0	-1	-1	0	0	-1	0	1	0	-1	1	-1	-1	-1	1
Bin1580	12	19.534	19.677	0.143	0	0	-1	-1	1	0	1	-1	1	-1	0	1	-1	0	0	1	0	0	0	0	0	0	-1	0	-1	-1	-1	1	1	-1	0	-1	-1	0	0	-1	0	1	0	-1	1	-1	-1	-1	1
Bin1581	12	19.677	19.82	0.143	-1	0	-1	-1	1	-1	1	-1	1	-1	1	1	-1	0	0	1	0	0	0	0	0	0	-1	0	-1	-1	-1	1	1	-1	0	-1	-1	0	-1	-1	0	1	0	-1	1	-1	-1	-1	1
Bin1582	12	19.82	19.884	0.064	-1	0	-1	-1	1	-1	1	-1	1	-1	1	1	-1	0	0	1	0	0	0	0	0	0	-1	0	-1	-1	-1	1	1	-1	0	-1	-1	0	-1	-1	0	1	0	-1	1	-1	-1	-1	1
Bin1583	12	19.884	20.022	0.138	-1	0	-1	-1	1	-1	1	-1	1	-1	1	1	-1	0	0	1	0	0	0	0	0	0	-1	0	-1	-1	-1	1	1	-1	0	-1	-1	0	-1	-1	0	1	0	-1	1	-1	-1	-1	1
Bin1584	12	20.022	21.145	1.123	-1	0	0	-1	1	-1	1	-1	1	-1	1	1	-1	0	0	1	0	0	0	0	0	0	-1	0	-1	-1	-1	1	1	-1	0	-1	-1	0	-1	-1	0	1	0	0	1	-1	-1	-1	1
Bin1585	12	21.145	21.329	0.184	-1	0	0	-1	1	-1	1	-1	1	-1	1	0	-1	0	0	1	0	0	0	0	0	0	-1	0	-1	-1	-1	1	1	-1	0	-1	-1	0	-1	-1	0	1	0	0	1	-1	-1	-1	0
Bin1586	12	21.329	21.59	0.261	-1	0	0	-1	0	-1	1	-1	1	-1	1	0	-1	0	0	1	0	0	0	0	0	0	-1	0	-1	-1	0	1	1	-1	0	-1	-1	0	-1	-1	0	1	0	0	1	-1	0	-1	0
Bin1587	12	21.59	21.728	0.137	-1	0	0	-1	0	-1	1	-1	1	-1	1	0	-1	0	1	1	0	0	0	0	0	0	-1	0	-1	-1	0	1	1	-1	0	-1	-1	0	-1	-1	0	1	0	0	1	-1	0	-1	0
Bin1588	12	21.728	22.018	0.29	-1	0	0	-1	0	-1	1	-1	1	-1	1	0	-1	0	1	1	0	0	0	0	0	0	-1	0	-1	-1	0	1	1	-1	0	-1	-1	0	-1	-1	0	1	0	0	1	-1	0	-1	0
Bin1589	12	22.018	22.448	0.43	-1	0	0	-1	0	-1	1	-1	1	-1	1	0	-1	0	1	1	0	0	0	0	0	0	-1	0	-1	-1	0	1	1	-1	0	-1	-1	0	-1	-1	0	1	0	0	1	-1	0	-1	0
Bin1590	12	22.448	22.563	0.116	0	1	0	-1	0	-1	1	0	1	-1	0	1	-1	0	1	1	1	0	0	0	0	0	-1	0	-1	0	0	0	1	-1	0	-1	0	0	-1	-1	0	1	0	0	1	-1	0	0	0
Bin1591	12	22.563	22.936	0.373	0	1	0	-1	0	-1	1	0	1	-1	0	1	-1	0	1	1	1	0	0	0	0	0	-1	0	-1	0	0	0	1	-1	0	-1	0	0	-1	-1	0	1	0	0	1	-1	0	0	0
Bin1592	12	22.936	23.052	0.115	0	1	0	-1	0	-1	1	0	1	-1	0	1	-1	0	1	1	1	0	0	0	0	0	-1	0	-1	0	0	0	1	-1	0	-1	0	0	-1	-1	0	1	0	0	1	-1	0	0	0
Bin1593	12	23.052	23.394	0.342	0	1	0	-1	0	-1	1	0	1	-1	0	1	-1	0	1	1	1	0	0	0	0	0	-1	0	-1	0	0	0	1	-1	0	-1	0	0	-1	-1	0	1	0	0	1	-1	0	0	0
Bin1594	12	23.394	23.479	0.086	0	1	0	-1	0	-1	1	0	1	-1	0	1	0	0	1	1	1	-1	0	0	0	0	-1	0	-1	0	0	0	1	0	0	-1	0	0	-1	-1	0	1	0	1	1	-1	0	-1	0
Bin1595	12	23.479	23.581	0.101	0	1	0	-1	1	-1	1	0	1	-1	0	1	0	0	1	1	1	-1	0	0	0	0	-1	1	-1	0	1	0	1	0	0	-1	0	0	-1	-1	0	1	0	1	1	-1	0	-1	0
Bin1596	12	23.581	23.886	0.306	0	1	0	-1	1	-1	1	0	1	-1	0	1	0	0	1	1	1	-1	0	0	0	0	-1	1	-1	0	1	0	1	0	0	-1	0	0	-1	-1	0	1	0	1	1	-1	0	-1	0
Bin1597	12	23.886	23.9	0.014	0	1	0	-1	1	-1	1	0	1	-1	0	1	0	0	1	1	1	-1	0	0	0	0	-1	1	-1	0	1	0	1	0	0	-1	0	0	-1	-1	0	1	0	1	1	-1	0	-1	0
Bin1598	12	23.9	23.966	0.066	0	1	0	-1	1	-1	1	0	1	-1	0	1	1	0	1	1	1	-1	0	0	0	0	-1	1	-1	0	1	0	1	0	0	-1	0	0	-1	-1	0	0	0	1	1	-1	0	-1	0
Bin1599	12	23.966	24.076	0.11	0	1	0	-1	1	-1	1	0	1	-1	0	1	1	0	1	1	1	-1	0	0	0	0	-1	1	-1	0	1	0	1	0	0	-1	0	0	-1	-1	0	0	-1	1	1	-1	0	-1	0
Bin1600	12	24.076	24.122	0.046	0	1	0	-1	1	-1	1	0	1	-1	0	1	1	-1	1	1	1	-1	0	0	0	0	-1	1	-1	0	1	0	1	0	0	-1	0	0	-1	-1	0	0	-1	1	1	-1	0	-1	0
Bin1601	12	24.122	24.44	0.318	0	1	0	-1	1	-1	1	0	1	-1	0	1	1	-1	1	1	1	-1	0	0	0	0	-1	1	-1	0	1	0	1	0	-1	-1	0	0	-1	-1	0	0	-1	1	1	-1	0	-1	0
Bin1602	12	24.44	24.521	0.081	0	1	0	-1	1	-1	1	0	1	-1	0	1	1	-1	1	1	1	-1	0	0	0	0	-1	1	-1	0	1	0	1	0	-1	-1	0	0	-1	-1	0	0	-1	1	1	-1	-1	-1	0
Bin1603	12	24.521	24.567	0.046	0	1	0	-1	1	-1	1	0	1	-1	0	1	1	-1	1	1	1	-1	0	0	0	0	-1	1	-1	0	1	0	1	0	-1	-1	0	0	-1	-1	0	0	-1	1	1	-1	-1	-1	0
Bin1604	12	24.567	24.707	0.14	0	1	0	-1	1	-1	1	0	1	-1	0	1	1	-1	1	1	1	-1	0	0	0	0	-1	1	-1	0	1	0	1	0	-1	-1	0	0	-1	-1	0	0	-1	1	1	-1	-1	-1	0
Bin1605	12	24.707	24.856	0.149	0	1	0	-1	1	-1	1	0	1	0	0	1	1	-1	0	1	1	0	0	0	0	0	-1	1	0	1	0	0	1	0	0	-1	1	0	-1	-1	0	0	-1	1	0	-1	-1	-1	0
Bin1606	12	24.856	25.248	0.392	0	1	0	-1	1	-1	1	0	1	0	0	1	1	-1	0	1	1	0	0	0	0	0	-1	1	0	1	0	0	1	0	0	-1	1	0	-1	-1	0	0	-1	1	0	-1	-1	-1	0
Bin1607	12	25.248	25.277	0.03	0	1	0	-1	1	-1	1	0	1	0	0	1	1	-1	0	1	1	0	1	0	0	0	-1	1	0	1	0	0	1	0	0	-1	1	0	-1	-1	0	0	-1	1	0	-1	-1	-1	0
Bin1608	12	25.277	25.31	0.032	0	1	0	-1	1	-1	1	0	1	0	0	1	1	-1	0	1	1	0	1	0	0	0	-1	1	0	1	0	0	1	0	0	-1	1	-1	-1	-1	0	0	-1	1	0	-1	-1	-1	0
Bin1609	12	25.31	25.351	0.042	0	1	0	-1	1	-1	1	0	1	0	0	1	1	-1	0	1	1	0	1	-1	0	0	-1	1	0	1	0	0	1	0	0	-1	1	-1	-1	-1	0	0	-1	1	0	-1	-1	0	0
Bin1610	12	25.351	25.603	0.252	0	1	0	0	1	-1	1	0	1	0	0	1	1	-1	0	1	1	0	1	-1	0	0	-1	1	0	1	1	0	0	0	0	-1	1	-1	-1	-1	0	0	-1	1	0	-1	-1	0	0
Bin1611	12	25.603	25.641	0.038	0	1	0	0	1	-1	1	0	1	0	0	1	1	0	0	1	1	0	1	-1	0	0	-1	1	0	1	1	0	1	0	0	-1	1	-1	-1	-1	0	0	-1	1	0	-1	-1	0	0
Bin1612	12	25.641	25.801	0.16	0	1	0	0	1	-1	1	0	1	0	0	1	1	0	0	1	1	0	1	-1	0	0	-1	1	0	1	1	0	1	0	0	-1	1	-1	-1	-1	0	0	-1	1	0	-1	-1	0	0
Bin1613	12	25.801	26.078	0.276	0	1	1	0	1	-1	1	-1	1	0	0	1	0	0	0	1	1	0	1	-1	0	0	-1	1	0	1	0	0	1	0	0	-1	1	-1	-1	-1	0	0	-1	1	0	0	-1	0	-1
Bin1614	12	26.078	26.322	0.244	0	1	1	0	1	-1	1	-1	1	0	0	1	0	0	0	1	1	0	1	-1	0	0	-1	1	0	1	0	0	1	0	0	-1	1	-1	-1	-1	0	0	-1	1	0	0	-1	0	-1
Bin1615	12	26.322	26.395	0.073	0	1	1	0	1	-1	1	-1	1	0	0	1	0	0	0	1	1	0	1	-1	0	0	-1	1	0	1	0	0	1	0	0	-1	1	-1	-1	-1	0	0	-1	1	0	0	-1	0	-1
Bin1616	12	26.395	26.521	0.126	0	1	1	0	1	-1	1	-1	1	0	0	1	0	0	0	1	1	0	1	-1	0	0	-1	1	0	1	0	0	1	0	0	-1	1	-1	-1	-1	0	0	-1	1	0	0	-1	-1	-1
Bin1617	12	26.521	26.664	0.142	0	1	1	0	1	-1	1	-1	1	0	0	1	0	0	0	1	1	0	1	-1	0	0	-1	1	0	1	0	0	1	0	0	-1	1	-1	-1	-1	0	0	-1	1	0	0	0	-1	-1
Bin1618	12	26.664	27.016	0.352	0	1	1	0	1	-1	1	-1	1	0	0	1	0	0	0	1	1	0	1	-1	0	0	-1	1	0	1	0	0	1	0	0	-1	1	-1	-1	-1	0	0	-1	1	0	0	0	-1	-1
Bin1619	12	27.016	27.497	0.481	0	1	0	0	1	-1	1	-1	1	0	0	1	0	0	0	1	1	0	0	-1	0	1	-1	1	0	1	0	0	1	1	0	-1	1	-1	-1	-1	0	1	-1	1	0	0	0	-1	-1
[truncated: 233 more columns]
