# Supplementary material for: Genome-wide association studies and QTL mapping for traits deviating from normal distribution
Source: Natl Sci Rev. 2026 Mar 23;13(10):nwag184. doi: 10.1093/nsr/nwag184 (PMC13218386; doi:10.1093/nsr/nwag184)
Supplement: nwag184_Supplemental_Files [file nwag184_supplemental_files.zip › Data S6.csv]

parm	row	col1	col2	col3	col4	col5	col6	col7	col8	col9	col10	col11	col12	col13	col14	col15	col16	col17	col18	col19	col20	col21	col22	col23	col24	col25	col26	col27	col28	col29	col30	col31	col32	col33	col34	col35	col36	col37	col38	col39	col40	col41	col42	col43	col44	col45	col46	col47	col48
1	1	1.0153926428	-0.315927251	0.185622626	-0.141368225	-0.047942268	0.2925707615	-0.164724714	0.1512025364	-0.167183292	0.1450560918	-0.307322228	-0.181934759	-0.002458578	0.1966862262	-0.142597514	-0.019668623	-0.038107956	0.1155531579	0.4314804088	0.0184393337	0.0811330683	0.1831640482	-0.003687867	0.0122928891	0.0356493785	0.2593799608	-0.068840179	-0.232335605	-0.013522178	0.1094067133	-0.04548369	-0.083591646	0.2274184491	0.0159807559	0.1241581803	-0.020897912	0.1352217805	-0.200374093	0.2114376932	-0.172100448	0.0196686226	-0.323302984	-0.015980756	-0.154890403	0.05654729	0.1487439586	0.5728486339	0.127846047
1	2	-0.315927251	1.1629073125	-0.049171557	0.0258150672	0.2901121837	-0.09096738	-0.14751467	-0.15857827	0.0614644457	-0.076215913	0.0393372452	-0.044254401	0.1659540034	-0.035649379	0.1106360022	0.0897380907	-0.043025112	-0.027044356	0.0504008455	0.1241581803	0.0344200896	0.1253874692	0.0885088018	0.1462853807	-0.028273645	-0.0110636	0.1819347592	0.4093532083	-0.055318001	-0.194227648	-0.227418449	-0.062693735	0.0442544009	-0.003687867	-0.07867449	-0.27167285	-0.137680358	0.0921966685	-0.057776579	0.2974879172	0.2077498264	0.2311063158	0.1684125812	0.0799037794	0.2495456495	-0.023356489	-0.10203098	0.0086050224
1	3	0.185622626	-0.049171557	0.7805984603	0.142597514	-0.100801691	0.1303046249	-0.04548369	0.1733297369	0.0196686226	0.2016033819	-0.098343113	-0.382308852	0.1610368477	0.1229288914	-0.088508802	-0.149973247	0.0295029339	0.0454836898	-0.063923024	0.0110636002	-0.126616758	-0.031961512	-0.014751467	0.05654729	0.200374093	0.0208979115	0.0122928891	-0.136451069	-0.126616758	-0.03442009	0.129075336	-0.07867449	-0.199144804	-0.143826803	0.1020309798	0.0024585778	0.3024050728	-0.039337245	0.1032602688	0.0122928891	0	-0.224959871	-0.013522178	0.0393372452	-0.065152312	-0.109406713	0.0172100448	0.0688401792
1	4	-0.141368225	0.0258150672	0.142597514	0.9588453528	0.0196686226	-0.018439334	-0.098343113	0.0368786674	-0.065152312	0.0688401792	0.0491715566	-0.167183292	0.0381079563	0.0934259575	0.0614644457	-0.276590006	-0.046712979	0.129075336	-0.243399205	-0.097113824	-0.167183292	-0.004917156	0.2630678276	0.099572402	0.2507749384	-0.202832671	0.0454836898	-0.019668623	0.1647247145	0.0676108903	0.0491715566	0.1389096473	-0.307322228	0.0799037794	0.2556920941	0.099572402	0.2827364502	0.1647247145	0.0221272004	0.05654729	-0.145056092	0.1880812038	-0.017210045	0.0602351568	0.0122928891	0.0811330683	-0.16964187	0.2261891601
1	5	-0.047942268	0.2901121837	-0.100801691	0.0196686226	1.0313733987	-0.175788315	-0.018439334	-0.245857783	0.1192410246	-0.133992492	-0.063923024	-0.079903779	0.3024050728	-0.130304625	0.1610368477	0.1462853807	-0.049171557	-0.173329737	0.0098343113	-0.038107956	0.0799037794	-0.111865291	0.1598075588	0.0602351568	-0.159807559	-0.152431825	0.1413682251	0.1253874692	0.2532335163	-0.426563253	0.0946552464	-0.168412581	0.0897380907	0.028273645	0.0885088018	-0.006146445	-0.15857827	-0.033190801	-0.079903779	0.200374093	0.1905397816	0.0479422676	-0.06761089	-0.10203098	-0.001229289	0.0516301344	0.2052912486	-0.05654729
1	6	0.2925707615	-0.09096738	0.1303046249	-0.018439334	-0.175788315	0.8359164614	-0.15857827	0.2065205375	-0.303634362	0.1327632027	-0.104489558	-0.175788315	0.0295029339	0.1266167581	-0.089738091	-0.024585778	0.0331908007	0.2470870717	0.127846047	-0.127846047	-0.12415818	-0.001229289	-0.0221272	0.0172100448	-0.0110636	0.1106360022	0.0688401792	-0.031961512	-0.18070547	0.1352217805	-0.116782447	0.0012292889	-0.024585778	-0.148743959	0.4093532083	-0.063923024	0.2815071613	-0.028273645	0.2114376932	-0.073757335	0.1413682251	-0.063923024	0.1130945801	-0.111865291	-0.044254401	0.0528594233	0.1229288914	-0.072528046
1	7	-0.164724714	-0.14751467	-0.04548369	-0.098343113	-0.018439334	-0.15857827	1.0153926428	-0.06761089	0.2802778724	-0.22618916	-0.007375733	0.0626937346	-0.130304625	-0.185622626	0.1303046249	-0.116782447	0.2925707615	-0.111865291	-0.04548369	0.0208979115	0.129075336	0.0024585778	-0.256921383	-0.18070547	0.0651523124	-0.081133068	-0.076215913	0.0307322228	0.1069481355	-0.15857827	0.0528594233	-0.029502934	-0.057776579	-0.297487917	-0.059005868	-0.008605022	-0.024585778	-0.033190801	0.1499732475	-0.115553158	0.1118652912	-0.097113824	0.0073757335	0.0885088018	-0.065152312	-0.104489558	-0.119241025	-0.274131428
1	8	0.1512025364	-0.15857827	0.1733297369	0.0368786674	-0.245857783	0.2065205375	-0.06761089	1.2821483371	-0.05654729	0.1770176036	-0.007375733	-0.32822014	0.0700694681	0.0823623572	-0.208979115	-0.070069468	0.0258150672	0.1303046249	-0.077445202	0.1364510694	-0.162266137	-0.059005868	-0.088508802	0.0491715566	-0.025815067	-0.118011736	-0.168412581	0	-0.227418449	0.2507749384	-0.210208404	0.0553180011	-0.019668623	-0.138909647	0.1364510694	0.0356493785	0.2089791154	-0.465900498	-0.081133068	-0.185622626	-0.192998359	-0.154890403	0.0553180011	-0.270443561	-0.035649379	0.1487439586	0.1081774244	0.0885088018
1	9	-0.167183292	0.0614644457	0.0196686226	-0.065152312	0.1192410246	-0.303634362	0.2802778724	-0.05654729	1.0535005992	0.0172100448	0.1327632027	0.043025112	-0.043025112	-0.181934759	0.1868519149	0.1684125812	0.0319615118	0.0983431131	-0.087279513	0.2520042273	0.1634954255	-0.027044356	-0.082362357	0.0417958231	0.1155531579	-0.072528046	0	0.1008016909	0.2913414726	-0.081133068	0.2397113382	-0.084820935	-0.104489558	0.0172100448	-0.132763203	-0.205291249	-0.073757335	-0.06761089	-0.071298757	0.0405665342	0.0467129787	0.0270443561	0.0393372452	0.0417958231	0.1966862262	0.057776579	-0.071298757	0.0774452016
1	10	0.1450560918	-0.076215913	0.2016033819	0.0688401792	-0.133992492	0.1327632027	-0.22618916	0.1770176036	0.0172100448	1.0854621109	0.1696418701	-0.119241025	-0.060235157	0.1339924916	-0.14751467	0.0651523124	-0.014751467	0.5126134771	0.0921966685	-0.121699602	-0.121699602	0.0073757335	-0.049171557	0.2077498264	-0.008605022	0.0270443561	0.0885088018	-0.151202536	0.0934259575	0.1462853807	0.1794761814	0	-0.04548369	0.2679849832	-0.051630134	0.0122928891	0.32822014	-0.055318001	-0.071298757	0.0725280459	0.1008016909	0.028273645	0.0049171557	0.1524318253	0.1081774244	-0.046712979	0.2249598712	0.3085515174
1	11	-0.307322228	0.0393372452	-0.098343113	0.0491715566	-0.063923024	-0.104489558	-0.007375733	-0.007375733	0.1327632027	0.1696418701	0.9674503752	0.0983431131	0.0467129787	-0.029502934	0.0221272004	0.213896271	0.0737573348	0.2778192945	-0.267984983	-0.002458578	-0.07867449	-0.164724714	0.1044895577	0.1020309798	0.114323869	-0.15857827	0.1106360022	0.3355958735	-0.013522178	0.200374093	-0.054088712	0.1905397816	0.0221272004	0.2815071613	-0.047942268	-0.014751467	-0.020897912	0.0540887122	-0.259379961	0.1696418701	0.0098343113	0.3048636506	0.0762159127	0.0540887122	0.0897380907	0.0073757335	-0.159807559	0.3675573852
1	12	-0.181934759	-0.044254401	-0.382308852	-0.167183292	-0.079903779	-0.175788315	0.0626937346	-0.32822014	0.043025112	-0.119241025	0.0983431131	1.2305182028	-0.295029339	-0.020897912	-0.088508802	0.1880812038	-0.040566534	0.0122928891	0.0454836898	-0.299946495	0.2483163606	0.2520042273	-0.196686226	-0.148743959	-0.141368225	0.2188134267	0.0799037794	0.1659540034	0.114323869	0.0946552464	-0.024585778	0.1893104927	0.0086050224	0.0958845353	-0.254462805	-0.027044356	-0.342971607	0.2630678276	-0.190539782	-0.116782447	-0.189310493	0.0024585778	-0.092196669	0.2126669821	0.0479422676	0.0504008455	-0.141368225	-0.22618916
1	13	-0.002458578	0.1659540034	0.1610368477	0.0381079563	0.3024050728	0.0295029339	-0.130304625	0.0700694681	-0.043025112	-0.060235157	0.0467129787	-0.295029339	1.0928378444	0.1241581803	-0.070069468	-0.007375733	-0.04548369	0.014751467	-0.137680358	0.0159807559	-0.036878667	0.0110636002	0.2802778724	-0.044254401	0.1069481355	0.0700694681	0.086050224	0.1057188466	-0.052859423	0.0024585778	-0.077445202	0.0245857783	0.0516301344	-0.027044356	0.2544628052	-0.098343113	0.0221272004	-0.092196669	-0.21512556	0.2483163606	-0.019668623	0.0774452016	0.1376803584	-0.239711338	-0.264297116	0.2052912486	0.0221272004	0.0885088018
1	14	0.1966862262	-0.035649379	0.1229288914	0.0934259575	-0.130304625	0.1266167581	-0.185622626	0.0823623572	-0.181934759	0.1339924916	-0.029502934	-0.020897912	0.1241581803	0.6601281467	-0.09096738	-0.012292889	-0.083591646	0.1585782699	0.170871159	-0.159807559	-0.001229289	0.0528594233	-0.014751467	-0.015980756	0.0184393337	0.2016033819	-0.039337245	0.0221272004	-0.146285381	0.0639230235	-0.154890403	0.1069481355	-0.015980756	0.129075336	-0.097113824	-0.043025112	0.1130945801	0.0848209351	0.0036878667	0.1253874692	0.0012292889	-0.027044356	-0.028273645	-0.030732223	-0.06761089	0.0454836898	-0.012292889	0.2102084043
1	15	-0.142597514	0.1106360022	-0.088508802	0.0614644457	0.1610368477	-0.089738091	0.1303046249	-0.208979115	0.1868519149	-0.14751467	0.0221272004	-0.088508802	-0.070069468	-0.09096738	0.9625332195	-0.178246893	0.0786744905	-0.129075336	0.1118652912	0.0811330683	-0.007375733	0.0036878667	0.1167824468	0.0811330683	-0.029502934	-0.188081204	0.1094067133	-0.103260269	0.2483163606	-0.333137296	0.1241581803	-0.017210045	-0.083591646	-0.152431825	-0.055318001	0.1044895577	-0.074986624	0.086050224	0.228647738	0.2016033819	0.1069481355	0.071298757	0.0233564894	0.1118652912	-0.009834311	-0.119241025	-0.030732223	-0.074986624
1	16	-0.019668623	0.0897380907	-0.149973247	-0.276590006	0.1462853807	-0.024585778	-0.116782447	-0.070069468	0.1684125812	0.0651523124	0.213896271	0.1880812038	-0.007375733	-0.012292889	-0.178246893	0.9772846865	-0.049171557	0.1893104927	0.05654729	0.086050224	0.0934259575	-0.089738091	-0.084820935	-0.006146445	-0.330678718	0.0762159127	0.0135221781	0.3024050728	0.0172100448	0.0307322228	-0.065152312	-0.11309458	0.2692142721	0.2323356047	-0.253233516	-0.286424317	-0.061464446	0.0688401792	-0.195456937	0.1106360022	0.3122393841	-0.013522178	-0.073757335	-0.189310493	0.0553180011	0.1094067133	0.099572402	0.1376803584
1	17	-0.038107956	-0.043025112	0.0295029339	-0.046712979	-0.049171557	0.0331908007	0.2925707615	0.0258150672	0.0319615118	-0.014751467	0.0737573348	-0.040566534	-0.04548369	-0.083591646	0.0786744905	-0.049171557	0.8531265062	0.0799037794	0.0135221781	0.1008016909	-0.061464446	-0.008605022	-0.175788315	0.0639230235	-0.06761089	-0.055318001	0.0024585778	-0.098343113	-0.044254401	0.1118652912	-0.074986624	-0.063923024	0.1475146697	-0.222501293	-0.054088712	0.0749866237	-0.038107956	0.0233564894	0.0221272004	-0.062693735	0.0110636002	-0.036878667	0.1204703136	0.0233564894	0.0159807559	-0.098343113	0.0442544009	-0.301175784
1	18	0.1155531579	-0.027044356	0.0454836898	0.129075336	-0.173329737	0.2470870717	-0.111865291	0.1303046249	0.0983431131	0.5126134771	0.2778192945	0.0122928891	0.014751467	0.1585782699	-0.129075336	0.1893104927	0.0799037794	0.9957240202	-0.027044356	-0.017210045	-0.046712979	0.1598075588	0.099572402	0.1130945801	0.1118652912	0.0344200896	0.0012292889	0.2556920941	-0.063923024	0.3687866742	-0.186851915	0.099572402	-0.106948136	0.3491180515	0.0909673796	-0.141368225	0.3601816518	0.1339924916	-0.082362357	0.0381079563	0.0491715566	0.1229288914	0.1069481355	-0.063923024	0.2347941825	0.2642971165	0.0799037794	0.2753607167
1	19	0.4314804088	0.0504008455	-0.063923024	-0.243399205	0.0098343113	0.127846047	-0.04548369	-0.077445202	-0.087279513	0.0921966685	-0.267984983	0.0454836898	-0.137680358	0.170871159	0.1118652912	0.05654729	0.0135221781	-0.027044356	1.1432386899	-0.130304625	0.0885088018	0.1266167581	-0.18070547	0.1905397816	-0.222501293	0.3024050728	-0.006146445	-0.186851915	0.0319615118	-0.054088712	-0.030732223	-0.084820935	0.3220736954	0.2311063158	-0.141368225	0.0319615118	0.0073757335	0.1081774244	0.3921431635	0.0270443561	0.2311063158	-0.196686226	-0.049171557	0.0405665342	0.3540352072	-0.041795823	0.3626402296	0.0221272004
1	20	0.0184393337	0.1241581803	0.0110636002	-0.097113824	-0.038107956	-0.127846047	0.0208979115	0.1364510694	0.2520042273	-0.121699602	-0.002458578	-0.299946495	0.0159807559	-0.159807559	0.0811330683	0.086050224	0.1008016909	-0.017210045	-0.130304625	0.9649917974	-0.061464446	-0.059005868	0.1229288914	0.1032602688	-0.033190801	-0.223730582	-0.163495426	0.0319615118	-0.063923024	0.1020309798	-0.097113824	-0.120470314	0.1167824468	-0.083591646	-0.149973247	-0.014751467	-0.106948136	-0.324532273	-0.027044356	-0.130304625	0.0762159127	0.0934259575	0.0417958231	-0.087279513	0.1880812038	0.0725280459	0.1462853807	0.0270443561
1	21	0.0811330683	0.0344200896	-0.126616758	-0.167183292	0.0799037794	-0.12415818	0.129075336	-0.162266137	0.1634954255	-0.121699602	-0.07867449	0.2483163606	-0.036878667	-0.001229289	-0.007375733	0.0934259575	-0.061464446	-0.046712979	0.0885088018	-0.061464446	0.8727951288	0.086050224	0.114323869	-0.135221781	0.057776579	0.3319080067	-0.030732223	0.1671832923	0.200374093	0.028273645	0.0442544009	0.1266167581	0.1438268029	-0.024585778	-0.145056092	0.0442544009	-0.149973247	0.0319615118	0.1106360022	0.0540887122	0.0688401792	0.1032602688	0.1094067133	0.0417958231	0.0122928891	0.0159807559	-0.09096738	0.0872795129
1	22	0.1831640482	0.1253874692	-0.031961512	-0.004917156	-0.111865291	-0.001229289	0.0024585778	-0.059005868	-0.027044356	0.0073757335	-0.164724714	0.2520042273	0.0110636002	0.0528594233	0.0036878667	-0.089738091	-0.008605022	0.1598075588	0.1266167581	-0.059005868	0.086050224	0.9182788186	-0.118011736	-0.065152312	0.086050224	0.1044895577	-0.062693735	-0.004917156	0.0098343113	0.1118652912	-0.149973247	-0.030732223	-0.095884535	0.0405665342	-0.077445202	-0.236023471	-0.009834311	0.0835916461	-0.047942268	-0.11309458	-0.195456937	-0.152431825	0.1376803584	-0.046712979	0.0356493785	0.4093532083	0.1266167581	-0.060235157
1	23	-0.003687867	0.0885088018	-0.014751467	0.2630678276	0.1598075588	-0.0221272	-0.256921383	-0.088508802	-0.082362357	-0.049171557	0.1044895577	-0.196686226	0.2802778724	-0.014751467	0.1167824468	-0.084820935	-0.175788315	0.099572402	-0.18070547	0.1229288914	0.114323869	-0.118011736	1.1223407783	0.0590058679	0.0909673796	-0.120470314	0.2188134267	0.3306787178	0.1610368477	0.099572402	-0.084820935	0.1634954255	-0.0221272	0.114323869	0.1684125812	0.0393372452	0.0344200896	0.0012292889	-0.122928891	0.2815071613	0.0258150672	0.3614109407	0.0553180011	0.05654729	0.0233564894	0.0799037794	0.0245857783	0.356493785
1	24	0.0122928891	0.1462853807	0.05654729	0.099572402	0.0602351568	0.0172100448	-0.18070547	0.0491715566	0.0417958231	0.2077498264	0.1020309798	-0.148743959	-0.044254401	-0.015980756	0.0811330683	-0.006146445	0.0639230235	0.1130945801	0.1905397816	0.1032602688	-0.135221781	-0.065152312	0.0590058679	0.7400319261	-0.07867449	0.0307322228	0.0528594233	-0.054088712	0.099572402	0.1598075588	-0.0221272	-0.130304625	0.1253874692	0.1880812038	0.0319615118	-0.074986624	0.1008016909	-0.038107956	0.0319615118	0.0012292889	0.0725280459	-0.006146445	-0.05654729	-0.054088712	0.2483163606	0.0872795129	0.0454836898	0.1721004479
1	25	0.0356493785	-0.028273645	0.200374093	0.2507749384	-0.159807559	-0.0110636	0.0651523124	-0.025815067	0.1155531579	-0.008605022	0.114323869	-0.141368225	0.1069481355	0.0184393337	-0.029502934	-0.330678718	-0.06761089	0.1118652912	-0.222501293	-0.033190801	0.057776579	0.086050224	0.0909673796	-0.07867449	0.9920361535	0.1241581803	0.0737573348	-0.119241025	0.0909673796	0.057776579	0.0651523124	0.1303046249	-0.131533914	0.0110636002	0.2864243169	0.0885088018	0.0504008455	0.0479422676	0.0086050224	-0.05654729	-0.256921383	0.1512025364	0.1548904031	0.1561196921	-0.027044356	0.0651523124	-0.082362357	0.2188134267
1	26	0.2593799608	-0.0110636	0.0208979115	-0.202832671	-0.152431825	0.1106360022	-0.081133068	-0.118011736	-0.072528046	0.0270443561	-0.15857827	0.2188134267	0.0700694681	0.2016033819	-0.188081204	0.0762159127	-0.055318001	0.0344200896	0.3024050728	-0.223730582	0.3319080067	0.1044895577	-0.120470314	0.0307322228	0.1241581803	1.0522713103	0.0184393337	-0.192998359	-0.020897912	0.2323356047	0.028273645	0.0122928891	0.5199892106	-0.072528046	0.0417958231	0.0516301344	-0.216354849	0.0774452016	0.1880812038	-0.039337245	-0.165954003	-0.087279513	0.0663816013	-0.036878667	-0.098343113	0.1106360022	0.0122928891	0.0110636002
1	27	-0.068840179	0.1819347592	0.0122928891	0.0454836898	0.1413682251	0.0688401792	-0.076215913	-0.168412581	0	0.0885088018	0.1106360022	0.0799037794	0.086050224	-0.039337245	0.1094067133	0.0135221781	0.0024585778	0.0012292889	-0.006146445	-0.163495426	-0.030732223	-0.062693735	0.2188134267	0.0528594233	0.0737573348	0.0184393337	0.8125599721	0.0762159127	0.1782468925	-0.100801691	0.0061464446	-0.030732223	0.1315339138	-0.127846047	0.1303046249	-0.009834311	-0.003687867	0.185622626	-0.049171557	0.2052912486	0.2163548488	0.0676108903	0.1057188466	0.0848209351	-0.16964187	-0.068840179	0.1106360022	0.0221272004
1	28	-0.232335605	0.4093532083	-0.136451069	-0.019668623	0.1253874692	-0.031961512	0.0307322228	0	0.1008016909	-0.151202536	0.3355958735	0.1659540034	0.1057188466	0.0221272004	-0.103260269	0.3024050728	-0.098343113	0.2556920941	-0.186851915	0.0319615118	0.1671832923	-0.004917156	0.3306787178	-0.054088712	-0.119241025	-0.192998359	0.0762159127	1.1567608679	-0.055318001	0.0393372452	-0.322073695	0.1130945801	-0.114323869	0.1647247145	-0.098343113	-0.35034734	0.1229288914	-0.014751467	-0.228647738	0.2987172061	0.213896271	0.256921383	0.1253874692	0	0.1819347592	0.1401389362	-0.111865291	0.2741314278
1	29	-0.013522178	-0.055318001	-0.126616758	0.1647247145	0.2532335163	-0.18070547	0.1069481355	-0.227418449	0.2913414726	0.0934259575	-0.013522178	0.114323869	-0.052859423	-0.146285381	0.2483163606	0.0172100448	-0.044254401	-0.063923024	0.0319615118	-0.063923024	0.200374093	0.0098343113	0.1610368477	0.099572402	0.0909673796	-0.020897912	0.1782468925	-0.055318001	0.9662210863	-0.066381601	0.470817654	-0.0110636	0.0516301344	0.014751467	0.0639230235	0.1315339138	0.0073757335	-0.030732223	0.0393372452	0.0651523124	0.0848209351	0.0639230235	-0.146285381	0.1229288914	-0.041795823	0.0946552464	0.0024585778	0.1585782699
1	30	0.1094067133	-0.194227648	-0.03442009	0.0676108903	-0.426563253	0.1352217805	-0.15857827	0.2507749384	-0.081133068	0.1462853807	0.200374093	0.0946552464	0.0024585778	0.0639230235	-0.333137296	0.0307322228	0.1118652912	0.3687866742	-0.054088712	0.1020309798	0.028273645	0.1118652912	0.099572402	0.1598075588	0.057776579	0.2323356047	-0.100801691	0.0393372452	-0.066381601	1.142009401	-0.097113824	0.0516301344	0.2102084043	0.0909673796	0.0331908007	0.0454836898	0.0897380907	-0.16964187	-0.20406196	-0.261838539	-0.313468673	0.1241581803	0.0688401792	-0.055318001	0.1266167581	0.200374093	0.0208979115	0.1647247145
1	31	-0.04548369	-0.227418449	0.129075336	0.0491715566	0.0946552464	-0.116782447	0.0528594233	-0.210208404	0.2397113382	0.1794761814	-0.054088712	-0.024585778	-0.077445202	-0.154890403	0.1241581803	-0.065152312	-0.074986624	-0.186851915	-0.030732223	-0.097113824	0.0442544009	-0.149973247	-0.084820935	-0.0221272	0.0651523124	0.028273645	0.0061464446	-0.322073695	0.470817654	-0.097113824	0.9440938858	-0.132763203	-0.063923024	-0.088508802	0.1413682251	0.242169916	-0.047942268	-0.074986624	0.0172100448	-0.046712979	-0.06761089	-0.029502934	-0.125387469	0.2729021389	-0.135221781	-0.136451069	-0.093425957	0.0110636002
1	32	-0.083591646	-0.062693735	-0.07867449	0.1389096473	-0.168412581	0.0012292889	-0.029502934	0.0553180011	-0.084820935	0	0.1905397816	0.1893104927	0.0245857783	0.1069481355	-0.017210045	-0.11309458	-0.063923024	0.099572402	-0.084820935	-0.120470314	0.1266167581	-0.030732223	0.1634954255	-0.130304625	0.1303046249	0.0122928891	-0.030732223	0.1130945801	-0.0110636	0.0516301344	-0.132763203	0.842062906	-0.062693735	0.2200427156	0.0073757335	0.1868519149	0.0725280459	0.0442544009	0.0516301344	0.0909673796	-0.100801691	0.1450560918	-0.028273645	0.0479422676	-0.084820935	-0.007375733	-0.16964187	0.1979155151
1	33	0.2274184491	0.0442544009	-0.199144804	-0.307322228	0.0897380907	-0.024585778	-0.057776579	-0.019668623	-0.104489558	-0.04548369	0.0221272004	0.0086050224	0.0516301344	-0.015980756	-0.083591646	0.2692142721	0.1475146697	-0.106948136	0.3220736954	0.1167824468	0.1438268029	-0.095884535	-0.0221272	0.1253874692	-0.131533914	0.5199892106	0.1315339138	-0.114323869	0.0516301344	0.2102084043	-0.063923024	-0.062693735	1.0571884659	-0.092196669	-0.103260269	0.2163548488	-0.290112184	-0.196686226	0.0983431131	0.0786744905	0.0909673796	-0.039337245	0.0823623572	-0.135221781	-0.052859423	-0.029502934	0.2655264054	0.0368786674
1	34	0.0159807559	-0.003687867	-0.143826803	0.0799037794	0.028273645	-0.148743959	-0.297487917	-0.138909647	0.0172100448	0.2679849832	0.2815071613	0.0958845353	-0.027044356	0.129075336	-0.152431825	0.2323356047	-0.222501293	0.3491180515	0.2311063158	-0.083591646	-0.024585778	0.0405665342	0.114323869	0.1880812038	0.0110636002	-0.072528046	-0.127846047	0.1647247145	0.014751467	0.0909673796	-0.088508802	0.2200427156	-0.092196669	1.284606915	-0.200374093	-0.09096738	0.1204703136	0.313468673	-0.185622626	0.1401389362	0.0676108903	0.1499732475	-0.165954003	0.0270443561	0.4966327212	0.1721004479	0.05654729	0.4339389866
1	35	0.1241581803	-0.07867449	0.1020309798	0.2556920941	0.0885088018	0.4093532083	-0.059005868	0.1364510694	-0.132763203	-0.051630134	-0.047942268	-0.254462805	0.2544628052	-0.097113824	-0.055318001	-0.253233516	-0.054088712	0.0909673796	-0.141368225	-0.149973247	-0.145056092	-0.077445202	0.1684125812	0.0319615118	0.2864243169	0.0417958231	0.1303046249	-0.098343113	0.0639230235	0.0331908007	0.1413682251	0.0073757335	-0.103260269	-0.200374093	1.0104754872	0.0897380907	0.1684125812	-0.054088712	0.1180117357	-0.149973247	-0.108177424	0.0762159127	0.127846047	0.0024585778	-0.146285381	0.1634954255	0.0036878667	0.0319615118
1	36	-0.020897912	-0.27167285	0.0024585778	0.099572402	-0.006146445	-0.063923024	-0.008605022	0.0356493785	-0.205291249	0.0122928891	-0.014751467	-0.027044356	-0.098343113	-0.043025112	0.1044895577	-0.286424317	0.0749866237	-0.141368225	0.0319615118	-0.014751467	0.0442544009	-0.236023471	0.0393372452	-0.074986624	0.0885088018	0.0516301344	-0.009834311	-0.35034734	0.1315339138	0.0454836898	0.242169916	0.1868519149	0.2163548488	-0.09096738	0.0897380907	0.9600746417	0.0122928891	-0.020897912	0.1905397816	-0.004917156	-0.256921383	0.0467129787	-0.029502934	0.1216996025	-0.036878667	-0.228647738	-0.094655246	-0.094655246
1	37	0.1352217805	-0.137680358	0.3024050728	0.2827364502	-0.15857827	0.2815071613	-0.024585778	0.2089791154	-0.073757335	0.32822014	-0.020897912	-0.342971607	0.0221272004	0.1130945801	-0.074986624	-0.061464446	-0.038107956	0.3601816518	0.0073757335	-0.106948136	-0.149973247	-0.009834311	0.0344200896	0.1008016909	0.0504008455	-0.216354849	-0.003687867	0.1229288914	0.0073757335	0.0897380907	-0.047942268	0.0725280459	-0.290112184	0.1204703136	0.1684125812	0.0122928891	1.0891499777	0.0405665342	0.2384820493	0.185622626	0.1634954255	-0.132763203	0.0208979115	-0.119241025	0.0381079563	-0.0221272	-0.007375733	0.1069481355
1	38	-0.200374093	0.0921966685	-0.039337245	0.1647247145	-0.033190801	-0.028273645	-0.033190801	-0.465900498	-0.06761089	-0.055318001	0.0540887122	0.2630678276	-0.092196669	0.0848209351	0.086050224	0.0688401792	0.0233564894	0.1339924916	0.1081774244	-0.324532273	0.0319615118	0.0835916461	0.0012292889	-0.038107956	0.0479422676	0.0774452016	0.185622626	-0.014751467	-0.030732223	-0.16964187	-0.074986624	0.0442544009	-0.196686226	0.313468673	-0.054088712	-0.020897912	0.0405665342	1.170283046	0.129075336	0.1450560918	0.0528594233	0.0971138242	0.0110636002	0.1536611142	0.0381079563	0.0159807559	-0.130304625	-0.207749826
1	39	0.2114376932	-0.057776579	0.1032602688	0.0221272004	-0.079903779	0.2114376932	0.1499732475	-0.081133068	-0.071298757	-0.071298757	-0.259379961	-0.190539782	-0.21512556	0.0036878667	0.228647738	-0.195456937	0.0221272004	-0.082362357	0.3921431635	-0.027044356	0.1106360022	-0.047942268	-0.122928891	0.0319615118	0.0086050224	0.1880812038	-0.049171557	-0.228647738	0.0393372452	-0.20406196	0.0172100448	0.0516301344	0.0983431131	-0.185622626	0.1180117357	0.1905397816	0.2384820493	0.129075336	1.1358629564	0.028273645	0.0676108903	-0.195456937	0.1327632027	0.0454836898	0.1155531579	-0.129075336	0.099572402	-0.059005868
1	40	-0.172100448	0.2974879172	0.0122928891	0.05654729	0.200374093	-0.073757335	-0.115553158	-0.185622626	0.0405665342	0.0725280459	0.1696418701	-0.116782447	0.2483163606	0.1253874692	0.2016033819	0.1106360022	-0.062693735	0.0381079563	0.0270443561	-0.130304625	0.0540887122	-0.11309458	0.2815071613	0.0012292889	-0.05654729	-0.039337245	0.2052912486	0.2987172061	0.0651523124	-0.261838539	-0.046712979	0.0909673796	0.0786744905	0.1401389362	-0.149973247	-0.004917156	0.185622626	0.1450560918	0.028273645	1.0498127324	0.2384820493	0.200374093	0.142597514	0.0909673796	-0.142597514	-0.179476181	-0.060235157	0.2679849832
1	41	0.0196686226	0.2077498264	0	-0.145056092	0.1905397816	0.1413682251	0.1118652912	-0.192998359	0.0467129787	0.1008016909	0.0098343113	-0.189310493	-0.019668623	0.0012292889	0.1069481355	0.3122393841	0.0110636002	0.0491715566	0.2311063158	0.0762159127	0.0688401792	-0.195456937	0.0258150672	0.0725280459	-0.256921383	-0.165954003	0.2163548488	0.213896271	0.0848209351	-0.313468673	-0.06761089	-0.100801691	0.0909673796	0.0676108903	-0.108177424	-0.256921383	0.1634954255	0.0528594233	0.0676108903	0.2384820493	1.155531579	-0.020897912	-0.025815067	-0.049171557	0.0491715566	-0.132763203	0.1364510694	0.0737573348
1	42	-0.323302984	0.2311063158	-0.224959871	0.1880812038	0.0479422676	-0.063923024	-0.097113824	-0.154890403	0.0270443561	0.028273645	0.3048636506	0.0024585778	0.0774452016	-0.027044356	0.071298757	-0.013522178	-0.036878667	0.1229288914	-0.196686226	0.0934259575	0.1032602688	-0.152431825	0.3614109407	-0.006146445	0.1512025364	-0.087279513	0.0676108903	0.256921383	0.0639230235	0.1241581803	-0.029502934	0.1450560918	-0.039337245	0.1499732475	0.0762159127	0.0467129787	-0.132763203	0.0971138242	-0.195456937	0.200374093	-0.020897912	0.8445214838	0.1610368477	0.1893104927	0.0983431131	-0.024585778	-0.175788315	0.1868519149
1	43	-0.015980756	0.1684125812	-0.013522178	-0.017210045	-0.06761089	0.1130945801	0.0073757335	0.0553180011	0.0393372452	0.0049171557	0.0762159127	-0.092196669	0.1376803584	-0.028273645	0.0233564894	-0.073757335	0.1204703136	0.1069481355	-0.049171557	0.0417958231	0.1094067133	0.1376803584	0.0553180011	-0.05654729	0.1548904031	0.0663816013	0.1057188466	0.1253874692	-0.146285381	0.0688401792	-0.125387469	-0.028273645	0.0823623572	-0.165954003	0.127846047	-0.029502934	0.0208979115	0.0110636002	0.1327632027	0.142597514	-0.025815067	0.1610368477	0.7572419709	0.0762159127	-0.028273645	-0.072528046	0.0885088018	0.0221272004
1	44	-0.154890403	0.0799037794	0.0393372452	0.0602351568	-0.10203098	-0.111865291	0.0885088018	-0.270443561	0.0417958231	0.1524318253	0.0540887122	0.2126669821	-0.239711338	-0.030732223	0.1118652912	-0.189310493	0.0233564894	-0.063923024	0.0405665342	-0.087279513	0.0417958231	-0.046712979	0.05654729	-0.054088712	0.1561196921	-0.036878667	0.0848209351	0	0.1229288914	-0.055318001	0.2729021389	0.0479422676	-0.135221781	0.0270443561	0.0024585778	0.1216996025	-0.119241025	0.1536611142	0.0454836898	0.0909673796	-0.049171557	0.1893104927	0.0762159127	0.8396043282	0.0762159127	-0.356493785	-0.029502934	0.0848209351
1	45	0.05654729	0.2495456495	-0.065152312	0.0122928891	-0.001229289	-0.044254401	-0.065152312	-0.035649379	0.1966862262	0.1081774244	0.0897380907	0.0479422676	-0.264297116	-0.06761089	-0.009834311	0.0553180011	0.0159807559	0.2347941825	0.3540352072	0.1880812038	0.0122928891	0.0356493785	0.0233564894	0.2483163606	-0.027044356	-0.098343113	-0.16964187	0.1819347592	-0.041795823	0.1266167581	-0.135221781	-0.084820935	-0.052859423	0.4966327212	-0.146285381	-0.036878667	0.0381079563	0.0381079563	0.1155531579	-0.142597514	0.0491715566	0.0983431131	-0.028273645	0.0762159127	1.0645641994	0.0676108903	0.0626937346	0.1303046249
1	46	0.1487439586	-0.023356489	-0.109406713	0.0811330683	0.0516301344	0.0528594233	-0.104489558	0.1487439586	0.057776579	-0.046712979	0.0073757335	0.0504008455	0.2052912486	0.0454836898	-0.119241025	0.1094067133	-0.098343113	0.2642971165	-0.041795823	0.0725280459	0.0159807559	0.4093532083	0.0799037794	0.0872795129	0.0651523124	0.1106360022	-0.068840179	0.1401389362	0.0946552464	0.200374093	-0.136451069	-0.007375733	-0.029502934	0.1721004479	0.1634954255	-0.228647738	-0.0221272	0.0159807559	-0.129075336	-0.179476181	-0.132763203	-0.024585778	-0.072528046	-0.356493785	0.0676108903	0.8592729508	0.0700694681	0.1266167581
1	47	0.5728486339	-0.10203098	0.0172100448	-0.16964187	0.2052912486	0.1229288914	-0.119241025	0.1081774244	-0.071298757	0.2249598712	-0.159807559	-0.141368225	0.0221272004	-0.012292889	-0.030732223	0.099572402	0.0442544009	0.0799037794	0.3626402296	0.1462853807	-0.09096738	0.1266167581	0.0245857783	0.0454836898	-0.082362357	0.0122928891	0.1106360022	-0.111865291	0.0024585778	0.0208979115	-0.093425957	-0.16964187	0.2655264054	0.05654729	0.0036878667	-0.094655246	-0.007375733	-0.130304625	0.099572402	-0.060235157	0.1364510694	-0.175788315	0.0885088018	-0.029502934	0.0626937346	0.0700694681	0.9342595745	0.0295029339
1	48	0.127846047	0.0086050224	0.0688401792	0.2261891601	-0.05654729	-0.072528046	-0.274131428	0.0885088018	0.0774452016	0.3085515174	0.3675573852	-0.22618916	0.0885088018	0.2102084043	-0.074986624	0.1376803584	-0.301175784	0.2753607167	0.0221272004	0.0270443561	0.0872795129	-0.060235157	0.356493785	0.1721004479	0.2188134267	0.0110636002	0.0221272004	0.2741314278	0.1585782699	0.1647247145	0.0110636002	0.1979155151	0.0368786674	0.4339389866	0.0319615118	-0.094655246	0.1069481355	-0.207749826	-0.059005868	0.2679849832	0.0737573348	0.1868519149	0.0221272004	0.0848209351	0.1303046249	0.1266167581	0.0295029339	1.213308158
1	49	0.2372527604	-0.292570761	0.2433992049	0.1241581803	-0.224959871	0.1880812038	-0.018439334	0.2225012934	-0.111865291	0.1721004479	-0.043025112	0.0331908007	-0.065152312	0.0184393337	-0.245857783	-0.049171557	-0.009834311	0.2630678276	-0.140138936	-0.076215913	-0.025815067	0.1745590258	-0.031961512	0.0159807559	0.0897380907	0.0258150672	-0.168412581	-0.025815067	-0.070069468	0.3515766294	0.0639230235	-0.041795823	-0.173329737	-0.106948136	0.1585782699	-0.028273645	0.2606092497	-0.175788315	-0.070069468	-0.188081204	-0.208979115	-0.132763203	-0.076215913	-0.036878667	-0.094655246	0.1192410246	-0.023356489	0.1032602688
1	50	-0.30609294	0.1389096473	-0.138909647	0.0504008455	0.1647247145	-0.084820935	0.2372527604	0.0221272004	0.1512025364	-0.125387469	0.0221272004	-0.038107956	0.1241581803	-0.207749826	0.0086050224	0.157348981	0.0897380907	-0.013522178	-0.291341473	0.1647247145	-0.04548369	-0.141368225	-0.031961512	0.0491715566	-0.205291249	-0.131533914	-0.105718847	0.1401389362	-0.028273645	0.0737573348	-0.059005868	-0.129075336	0.0553180011	-0.177017604	-0.014751467	-0.025815067	-0.040566534	-0.092196669	-0.10203098	0.0700694681	0.0381079563	0.1831640482	-0.008605022	-0.060235157	-0.072528046	-0.046712979	-0.079903779	-0.238482049
1	51	-0.029502934	0.427792542	-0.093425957	-0.065152312	0.0344200896	0.0073757335	-0.0221272	-0.141368225	0.0061464446	-0.062693735	-0.03442009	0.2077498264	0.1094067133	0.0516301344	0.0540887122	0.0024585778	0.0073757335	0.1180117357	0.1167824468	0.0774452016	0.1585782699	0.3663280963	0.028273645	0.0417958231	0.1106360022	0.341742318	0.0295029339	0.2372527604	-0.018439334	0.1216996025	-0.224959871	0.0614644457	0.200374093	-0.051630134	-0.086050224	-0.086050224	-0.161036848	0.1094067133	0.1548904031	0.0799037794	-0.115553158	0.1044895577	0.2692142721	0.0122928891	0.1094067133	0.2556920941	0.0688401792	-0.003687867
1	52	-0.216354849	0.2298770269	0.014751467	0.0835916461	0.1893104927	-0.194227648	-0.233564894	-0.245857783	-0.002458578	0.2114376932	0.256921383	0.1241581803	0.014751467	-0.0110636	0.0897380907	0.2102084043	-0.143826803	0.0122928891	0.0368786674	-0.175788315	-0.050400845	-0.224959871	0.299946495	0.142597514	-0.154890403	-0.167183292	0.2483163606	0.2815071613	0.2372527604	-0.145056092	0.1389096473	0.129075336	-0.086050224	0.4093532083	-0.033190801	0.0221272004	0.0946552464	0.3097808063	-0.068840179	0.3823088522	0.0897380907	0.1659540034	-0.076215913	0.2581506719	0.1081774244	-0.081133068	-0.068840179	0.2925707615
1	53	-0.061464446	-0.006146445	-0.220042716	0.1155531579	0.3011757839	-0.12415818	-0.024585778	-0.126616758	0.1155531579	-0.077445202	-0.023356489	0.0258150672	-0.008605022	-0.068840179	0.0835916461	0.1130945801	-0.108177424	-0.047942268	-0.03442009	-0.082362357	0.0983431131	-0.125387469	0.0036878667	0.0626937346	-0.105718847	0.0393372452	0.0307322228	-0.070069468	0.270443561	-0.04548369	0.1253874692	-0.057776579	0.1020309798	0.0737573348	-0.002458578	0.0553180011	-0.194227648	-0.061464446	0.0516301344	-0.051630134	0.1450560918	0.0553180011	0.0073757335	-0.173329737	-0.013522178	0.157348981	-0.025815067	0.0405665342
1	54	-0.10203098	0.2163548488	0.0036878667	0.0061464446	0.1216996025	-0.088508802	0.0651523124	-0.167183292	0.2114376932	0.0110636002	-0.025815067	0.1585782699	-0.095884535	-0.052859423	0.1610368477	0.1081774244	-0.050400845	0.0602351568	0.0897380907	-0.020897912	0.1647247145	-0.024585778	0.1598075588	0.0196686226	0.0049171557	-0.018439334	0.1979155151	0.2483163606	0.2175841378	-0.172100448	0.0786744905	-0.070069468	-0.057776579	-0.073757335	0.0307322228	-0.119241025	0.0528594233	0.0749866237	0.0921966685	0.1807054703	0.1880812038	0.0393372452	-0.049171557	0.1831640482	0.0405665342	-0.0221272	-0.025815067	0.0344200896
1	55	0.1524318253	-0.030732223	0.0098343113	0.0110636002	0.1893104927	0.0368786674	0.057776579	-0.228647738	-0.046712979	-0.127846047	-0.191769071	-0.054088712	0.185622626	0.1192410246	0.0208979115	-0.019668623	0.0012292889	-0.043025112	0.1229288914	-0.232335605	0.0258150672	0.1721004479	-0.030732223	-0.065152312	0.0405665342	-0.054088712	0.0700694681	-0.074986624	0.0700694681	-0.159807559	-0.122928891	-0.043025112	-0.174559026	0.1081774244	-0.071298757	-0.083591646	0.1315339138	0.256921383	0.0491715566	0.1634954255	0.1413682251	-0.119241025	-0.179476181	-0.159807559	-0.089738091	0.2077498264	0.0639230235	-0.087279513
1	56	-0.038107956	0.1622661366	-0.029502934	-0.054088712	0.2679849832	-0.240940627	0	-0.141368225	0.1647247145	-0.184393337	0.0491715566	0.0344200896	0.0073757335	-0.001229289	0.2102084043	0.3024050728	-0.138909647	-0.04548369	0.0061464446	0.2323356047	0.1192410246	-0.172100448	0.3700159631	-0.039337245	-0.175788315	-0.173329737	0.0196686226	0.5261356551	0.0958845353	-0.177017604	-0.09096738	0.0725280459	0.0270443561	0.1020309798	-0.304863651	-0.108177424	-0.001229289	-0.052859423	0.0848209351	0.3614109407	0.2089791154	0.0909673796	0.014751467	0.1352217805	0.0909673796	-0.047942268	0.1364510694	0.2778192945
1	57	0.1696418701	0.0676108903	-0.006146445	-0.020897912	0.2384820493	-0.148743959	-0.001229289	0.0848209351	0.1671832923	0.0958845353	0.05654729	-0.152431825	-0.063923024	-0.248316361	0.0626937346	0.1634954255	-0.065152312	-0.121699602	0.028273645	0.2397113382	0.228647738	-0.177017604	0.1770176036	-0.030732223	0.1069481355	-0.099572402	0.2864243169	-0.014751467	0.3183858287	0.0086050224	0.1180117357	-0.092196669	0.2729021389	-0.097113824	0.0639230235	0.0590058679	-0.046712979	-0.094655246	0.0626937346	0.1081774244	0.1598075588	0.1487439586	0.0614644457	0.0872795129	-0.004917156	-0.09096738	0.4228753864	0.2151255599
1	58	0.2347941825	0.0405665342	0.127846047	0.0295029339	0.0786744905	0.0135221781	-0.275360717	0.0307322228	-0.129075336	0.27167285	0	-0.165954003	-0.028273645	0.127846047	0.0098343113	-0.148743959	-0.092196669	0.1241581803	0.1462853807	0.1130945801	0.0159807559	0.0393372452	0.0799037794	0.0946552464	0.1819347592	-0.04548369	-0.0221272	-0.055318001	0.0540887122	-0.033190801	0.0540887122	0.0381079563	0.028273645	0.1376803584	0.0258150672	0.1807054703	0.1020309798	-0.109406713	0.170871159	0.0897380907	0.0061464446	0.0405665342	0.0786744905	0.1794761814	0.0639230235	-0.084820935	0.2446284939	0.3626402296
1	59	-0.36264023	0.2667556943	-0.242169916	0.142597514	0.1696418701	-0.054088712	-0.10203098	-0.133992492	0.0184393337	-0.095884535	0.2188134267	0.1721004479	-0.044254401	0.0393372452	0.2102084043	-0.014751467	-0.089738091	0.1524318253	-0.196686226	0.0073757335	-0.106948136	0	0.0540887122	0.1204703136	-0.046712979	-0.213896271	0.0110636002	0.3331372957	-0.068840179	-0.159807559	-0.222501293	0.1339924916	-0.201603382	0.1610368477	-0.020897912	-0.050400845	-0.065152312	0.1721004479	-0.061464446	0.1893104927	-0.038107956	0.3368251624	0.1266167581	-0.001229289	0.099572402	0.1118652912	-0.240940627	0.0479422676
1	60	-0.109406713	-0.108177424	-0.03442009	-0.108177424	-0.071298757	-0.046712979	0.1450560918	-0.223730582	0.1352217805	-0.088508802	0.1155531579	0.2175841378	-0.141368225	-0.055318001	0.1757883147	0.1069481355	0.0700694681	-0.03442009	0.0024585778	-0.030732223	-0.041795823	-0.086050224	-0.119241025	-0.003687867	-0.098343113	-0.088508802	0.1180117357	-0.017210045	-0.035649379	-0.033190801	-0.072528046	0.0258150672	-0.138909647	0.0307322228	-0.168412581	-0.141368225	0.0036878667	0.2667556943	0.0651523124	-0.115553158	-0.014751467	-0.007375733	-0.125387469	-0.018439334	0.0614644457	-0.038107956	-0.050400845	-0.196686226
1	61	-0.199144804	0.1671832923	-0.108177424	-0.089738091	0.0590058679	-0.051630134	-0.046712979	-0.371245252	-0.054088712	-0.10203098	0.1671832923	0.086050224	-0.098343113	-0.151202536	0.1966862262	0.071298757	-0.136451069	-0.232335605	-0.138909647	0.0909673796	-0.017210045	-0.183164048	0.1561196921	-0.047942268	0.0172100448	-0.004917156	0.2962586282	0.0700694681	-0.002458578	-0.190539782	-0.019668623	0.0295029339	0.1389096473	-0.017210045	-0.100801691	-0.027044356	-0.255692094	0.0368786674	0.0086050224	0.1389096473	0.3257615622	0.2188134267	0.1266167581	0.1327632027	-0.001229289	-0.200374093	-0.008605022	-0.015980756
1	62	-0.212666982	0.1401389362	0.1327632027	0.1327632027	0.1008016909	-0.114323869	0.1216996025	-0.049171557	0.0381079563	0.0307322228	0.1745590258	-0.217584138	0.3737038298	-0.024585778	-0.125387469	0.0602351568	-0.082362357	-0.007375733	-0.280277872	0.0368786674	0.114323869	-0.156119692	0.5113841882	-0.035649379	-0.015980756	-0.028273645	0.1081774244	0.3528059183	0.0749866237	0.1253874692	-0.062693735	0.2089791154	0.0307322228	0.0172100448	-0.050400845	-0.074986624	0.1782468925	-0.151202536	-0.206520538	0.3626402296	0.1807054703	0.1942276484	-0.008605022	0.0307322228	-0.212666982	-0.073757335	-0.157348981	0.3306787178
1	63	0.0331908007	0.0737573348	-0.164724714	0.0946552464	-0.060235157	0.0971138242	-0.202832671	-0.070069468	-0.008605022	0.1008016909	0.3773916966	0.0725280459	0.0516301344	0.1807054703	0.0934259575	0.2974879172	-0.041795823	0.3823088522	0.1303046249	0.0700694681	-0.027044356	-0.068840179	0.1942276484	0.0909673796	0.1462853807	0.0934259575	-0.008605022	0.2335648936	-0.074986624	0.1450560918	-0.224959871	0.0405665342	0.1241581803	0.3626402296	-0.087279513	-0.100801691	0.071298757	0.142597514	-0.084820935	0.1880812038	0.0958845353	0.3921431635	0.0799037794	-0.110636002	0.2950293393	0.1487439586	0.0749866237	0.2925707615
1	64	0.2188134267	-0.125387469	-0.025815067	0.0663816013	-0.062693735	0.0393372452	-0.061464446	0.0799037794	-0.012292889	0.0233564894	0.1524318253	-0.068840179	0.071298757	0.0417958231	-0.065152312	-0.023356489	0.0208979115	0.0762159127	-0.002458578	0.057776579	-0.149973247	0.0368786674	-0.138909647	-0.051630134	0.1106360022	-0.030732223	0.0590058679	-0.21512556	-0.066381601	0.1192410246	-0.05654729	0.1487439586	0.0417958231	0.0319615118	0.0356493785	0.0725280459	-0.004917156	-0.077445202	0.0331908007	-0.066381601	-0.040566534	-0.10203098	0.0049171557	-0.168412581	-0.0110636	0.0934259575	0.2692142721	0.1733297369
1	65	-0.062693735	0.1610368477	-0.086050224	0.0307322228	0.1733297369	0.0393372452	-0.151202536	-0.031961512	0.1696418701	0.1757883147	0.0885088018	0.3601816518	-0.163495426	-0.132763203	-0.017210045	0.1512025364	-0.178246893	0.2409406271	0.0356493785	-0.222501293	0.1192410246	0.086050224	0.0172100448	0.1032602688	-0.046712979	-0.029502934	0.0626937346	0.2126669821	0.2175841378	0.028273645	0.1241581803	0.0172100448	-0.197915515	0.1524318253	0.1831640482	-0.055318001	0.0516301344	0.0184393337	-0.12415818	0.0061464446	-0.119241025	0.0516301344	-0.077445202	0.1622661366	0.2065205375	0.1216996025	-0.084820935	0.0958845353
1	66	0.0344200896	-0.05654729	-0.003687867	0.0897380907	-0.154890403	-0.081133068	-0.020897912	0.1733297369	0.0393372452	-0.065152312	0.0086050224	-0.199144804	-0.072528046	-0.024585778	-0.007375733	0.0799037794	-0.062693735	-0.052859423	-0.097113824	0.2642971165	0.1929983595	-0.050400845	0.2630678276	-0.083591646	0.0553180011	0.0688401792	-0.033190801	0.1253874692	0.0442544009	0.1389096473	-0.049171557	0.0036878667	0.0749866237	-0.050400845	-0.068840179	-0.03442009	-0.018439334	-0.097113824	0.1376803584	0.0811330683	-0.059005868	0.1204703136	0.0442544009	-0.052859423	0.0270443561	0.099572402	0.0676108903	0.3208444065
1	67	-0.132763203	-0.055318001	-0.001229289	-0.09096738	0.1167824468	0.0196686226	0.0504008455	0.0626937346	0.071298757	0.1745590258	0.2962586282	0.0663816013	0.0024585778	-0.15857827	0.0331908007	0.0909673796	0.1536611142	0.1069481355	-0.164724714	0.1081774244	-0.120470314	-0.031961512	0.0110636002	0.0614644457	-0.120470314	-0.192998359	0.129075336	0.1794761814	-0.070069468	0.0774452016	-0.051630134	-0.012292889	0.1008016909	-0.161036848	0.0848209351	-0.062693735	-0.074986624	-0.025815067	-0.036878667	-0.035649379	0.0012292889	0.0799037794	0.1647247145	0.1094067133	-0.099572402	-0.066381601	0.2261891601	-0.061464446
1	68	0.2433992049	-0.029502934	0.0983431131	-0.035649379	0.0110636002	-0.099572402	-0.206520538	-0.174559026	-0.012292889	0.1671832923	0	-0.140138936	0.0786744905	-0.07867449	0.0946552464	0.0848209351	-0.041795823	-0.137680358	0.1364510694	0.0036878667	0.0393372452	0.2261891601	0.114323869	0.0958845353	0.1512025364	0.1536611142	0.1745590258	-0.279048583	0.2102084043	0.028273645	0.2114376932	-0.154890403	0.2433992049	0.1216996025	-0.120470314	-0.129075336	-0.036878667	0.086050224	-0.035649379	0.0737573348	0.0909673796	-0.070069468	0.0663816013	0.0049171557	-0.051630134	0.0553180011	0.2901121837	0.1253874692
1	69	-0.072528046	-0.093425957	-0.076215913	-0.0110636	0.2458577828	-0.287653606	0.1167824468	-0.098343113	0.0135221781	-0.057776579	0.0848209351	0.1450560918	-0.044254401	-0.145056092	0.1389096473	-0.10203098	0.0393372452	-0.35034734	-0.126616758	-0.036878667	0	-0.175788315	0.0196686226	0.0061464446	-0.173329737	-0.116782447	0.1684125812	-0.028273645	0.1401389362	-0.191769071	0.1610368477	0.0909673796	0.1192410246	-0.089738091	-0.141368225	0.200374093	-0.161036848	-0.046712979	-0.046712979	-0.119241025	-0.119241025	-0.033190801	-0.095884535	0.0971138242	-0.122928891	-0.170871159	0.0934259575	-0.115553158
1	70	-0.162266137	-0.087279513	-0.184393337	0.1389096473	0.0159807559	0.0258150672	-0.035649379	0.0823623572	-0.174559026	0.1020309798	-0.072528046	0.2052912486	-0.052859423	0.1106360022	-0.052859423	0.0196686226	-0.148743959	0.0737573348	0.1622661366	-0.167183292	0.0700694681	-0.163495426	0.0688401792	-0.0221272	-0.207749826	0.0331908007	-0.153661114	0.1438268029	-0.028273645	0.0344200896	-0.008605022	0.0491715566	0.0319615118	0.0159807559	0.0110636002	0.1843933371	0.1118652912	0.0245857783	0.1548904031	0.0688401792	-0.040566534	0.1610368477	0.1130945801	0.0774452016	-0.025815067	-0.120470314	-0.136451069	0.0270443561
1	71	0.0491715566	-0.207749826	-0.014751467	-0.012292889	0.1204703136	-0.164724714	-0.0221272	-0.084820935	0.0590058679	-0.076215913	-0.164724714	-0.014751467	-0.027044356	-0.051630134	0.1327632027	-0.03442009	-0.201603382	-0.301175784	-0.052859423	0.213896271	0.2790485834	-0.264297116	0.2433992049	-0.122928891	0.1057188466	0.0983431131	0.0479422676	-0.21512556	0.2581506719	-0.143826803	0.2655264054	0.1364510694	0.2347941825	-0.116782447	-0.031961512	0.3171565398	-0.291341473	-0.247087072	0.0823623572	-0.025815067	0.1130945801	0.0909673796	-0.04548369	0.0786744905	-0.270443561	-0.172100448	0.0344200896	0.1094067133
1	72	-0.028273645	-0.108177424	0.1180117357	0.270443561	0.1044895577	0.0344200896	-0.292570761	-0.089738091	0.057776579	0.1266167581	0.1130945801	-0.098343113	0.0614644457	0.05654729	0.1831640482	-0.094655246	-0.09096738	0.1585782699	-0.030732223	-0.076215913	-0.355264496	-0.002458578	0.1327632027	0.2298770269	0.1721004479	-0.290112184	0.2409406271	-0.115553158	0.1684125812	-0.066381601	0.0479422676	-0.017210045	-0.323302984	0.3982896081	0.1929983595	-0.0110636	0.2544628052	0.3761624076	-0.054088712	0.086050224	0.0184393337	0.0061464446	-0.131533914	0.0504008455	0.0614644457	0.1979155151	0.0725280459	0.0270443561
1	73	-0.121699602	0.0504008455	-0.057776579	-0.008605022	0.05654729	-0.110636002	0.0958845353	-0.222501293	-0.025815067	0.014751467	0.0295029339	0.1216996025	-0.015980756	0.028273645	0.1499732475	0.0307322228	-0.0110636	-0.050400845	0.0528594233	-0.09096738	-0.050400845	0.0823623572	-0.138909647	-0.073757335	-0.074986624	-0.098343113	0.0971138242	-0.014751467	0.0553180011	-0.178246893	0.0086050224	-0.025815067	-0.05654729	0.1044895577	-0.243399205	0.0319615118	0.043025112	0.2483163606	-0.006146445	0.1807054703	0.1057188466	0.0110636002	0.0823623572	0.0663816013	-0.038107956	-0.143826803	0.0331908007	-0.044254401
1	74	0.0172100448	0.0885088018	0.0368786674	0.0811330683	0.0799037794	0.0319615118	-0.086050224	-0.047942268	0.0245857783	-0.172100448	0.057776579	-0.109406713	0.1389096473	0.0208979115	-0.099572402	0.1807054703	-0.111865291	0.2593799608	-0.267984983	0.1352217805	0.1241581803	-0.020897912	0.3700159631	-0.073757335	0.0835916461	-0.09096738	-0.059005868	0.4732762318	-0.11309458	0.0405665342	-0.245857783	-0.019668623	-0.154890403	0.1389096473	0.0061464446	-0.221272004	0.1192410246	-0.0110636	-0.04548369	0.1253874692	0.2507749384	0.1450560918	0.0897380907	-0.149973247	0.086050224	0.2261891601	0.0098343113	0.1819347592
1	75	-0.120470314	0.1536611142	-0.114323869	-0.029502934	0.2261891601	-0.296258628	0.2532335163	-0.285195028	0.157348981	-0.055318001	0.0172100448	0.1733297369	0.1155531579	0.0270443561	0.1598075588	0.1438268029	-0.055318001	0.0553180011	0.028273645	-0.068840179	0.2274184491	0.199144804	0.1167824468	-0.10203098	-0.044254401	0	-0.020897912	0.200374093	0.2028326708	-0.199144804	0.043025112	-0.009834311	-0.012292889	0.0946552464	-0.197915515	-0.162266137	-0.189310493	0.1868519149	-0.179476181	0.1192410246	0.0885088018	0.1020309798	-0.095884535	0.0245857783	-0.033190801	0.0688401792	-0.087279513	0.0749866237
1	76	0.0921966685	0.0172100448	0.043025112	0.0184393337	-0.019668623	0.0799037794	-0.197915515	-0.11309458	0.0208979115	0.3196151176	0.1721004479	0.1524318253	0.0393372452	0.0233564894	-0.105718847	-0.007375733	-0.221272004	0.2778192945	-0.082362357	-0.098343113	0.0344200896	0.0626937346	0.2753607167	-0.043025112	-0.009834311	-0.103260269	0.0749866237	0.1721004479	0.0319615118	0.1020309798	0.0331908007	0.142597514	-0.212666982	0.2507749384	0.0098343113	0	0.2261891601	0.028273645	-0.177017604	0.1622661366	0.0295029339	0.1487439586	0.0762159127	0.1536611142	0.1462853807	-0.027044356	-0.008605022	0.2114376932
1	77	-0.167183292	0.0983431131	0.1684125812	0.014751467	-0.122928891	-0.159807559	0.0393372452	-0.07867449	0.1979155151	-0.023356489	0.1671832923	-0.126616758	-0.027044356	-0.089738091	0.0479422676	0.0368786674	0.0848209351	0.0270443561	-0.207749826	0.4376268533	-0.140138936	-0.0110636	-0.097113824	0.1438268029	0.0676108903	-0.252004227	-0.086050224	-0.020897912	-0.142597514	0.1044895577	-0.009834311	-0.066381601	-0.120470314	0.1032602688	-0.168412581	-0.126616758	-0.033190801	0.0122928891	-0.11309458	-0.14751467	0.0651523124	0.1020309798	0.0467129787	-0.012292889	0.114323869	-0.062693735	-0.043025112	-0.023356489
1	78	-0.104489558	0.0417958231	-0.03442009	0.0245857783	0.1229288914	-0.035649379	0.2188134267	0.0159807559	0.1069481355	0.0958845353	0.0356493785	0.0159807559	0.0073757335	-0.060235157	0.0614644457	0.0749866237	0.1450560918	0.2102084043	-0.125387469	-0.115553158	0.071298757	0	-0.084820935	-0.014751467	0.0208979115	-0.054088712	0.0172100448	0.1253874692	0.0553180011	0.0073757335	0.0356493785	-0.108177424	-0.050400845	-0.109406713	0.0258150672	-0.137680358	0.0086050224	-0.039337245	-0.188081204	0.0528594233	0.2495456495	0.1192410246	0.1180117357	0.0368786674	-0.120470314	-0.059005868	-0.001229289	-0.028273645
1	79	-0.104489558	0	0.1315339138	-0.065152312	0.0221272004	-0.06761089	0.0479422676	-0.003687867	0.0270443561	0.2864243169	-0.043025112	0.0307322228	-0.015980756	0.1118652912	0.1598075588	-0.002458578	-0.178246893	-0.027044356	-0.054088712	-0.211437693	0.0811330683	0.0061464446	0.0528594233	-0.079903779	-0.092196669	-0.115553158	0.0356493785	0.2016033819	0.1721004479	-0.290112184	0.1696418701	-0.013522178	-0.162266137	-0.115553158	-0.221272004	-0.11309458	0.2151255599	-0.051630134	-0.006146445	0.3368251624	0.228647738	-0.046712979	0.0319615118	0.2102084043	-0.259379961	-0.229877027	-0.047942268	0.0921966685
1	80	-0.218813427	0.099572402	0.0086050224	0.2618385386	-0.098343113	-0.14751467	-0.179476181	0.0073757335	-0.003687867	0.0663816013	0.2200427156	0.2126669821	-0.023356489	0.1327632027	-0.013522178	0.0467129787	-0.222501293	-0.007375733	-0.213896271	-0.014751467	-0.047942268	-0.108177424	0.1622661366	0.0405665342	0.0737573348	-0.031961512	0.0073757335	0.185622626	0.0036878667	0.0786744905	-0.05654729	0.3097808063	-0.195456937	0.1548904031	-0.197915515	-0.055318001	0.0024585778	-0.094655246	-0.119241025	0.0835916461	-0.132763203	0.1647247145	-0.127846047	-0.024585778	0.0823623572	0.0774452016	-0.177017604	0.242169916
1	81	-0.089738091	-0.04548369	0.0454836898	0.1094067133	-0.26060925	0.1229288914	-0.213896271	0.014751467	-0.279048583	0.1241581803	0.1032602688	0.0934259575	-0.028273645	0.1524318253	-0.129075336	-0.074986624	-0.109406713	0.0442544009	-0.084820935	-0.028273645	-0.109406713	0.0676108903	0.199144804	0.0442544009	-0.060235157	-0.027044356	-0.008605022	0.086050224	-0.14751467	0.2581506719	-0.143826803	0.1843933371	-0.072528046	0.2397113382	-0.074986624	-0.013522178	0.1130945801	0.2335648936	-0.118011736	0.0381079563	0.0110636002	0.1929983595	0.0516301344	0.2729021389	-0.083591646	-0.054088712	0.0086050224	0.0848209351
1	82	0.0331908007	0.2679849832	-0.307322228	-0.228647738	0.1253874692	-0.120470314	-0.062693735	-0.184393337	0.1118652912	-0.14751467	-0.035649379	0.2642971165	-0.086050224	-0.043025112	0.0749866237	0.0897380907	0.1118652912	0.0233564894	0.2901121837	0.2827364502	0.1610368477	0.1057188466	-0.14751467	0.2040619597	-0.065152312	0.0663816013	-0.033190801	0.057776579	0.1770176036	0.0159807559	-0.013522178	0.1303046249	0.2323356047	0.2458577828	-0.145056092	0.0086050224	-0.314697962	-0.111865291	0.0331908007	-0.065152312	0.0799037794	0.0184393337	-0.027044356	0.0381079563	0.3073222285	0.1794761814	0.0762159127	-0.024585778
1	83	0	0.1130945801	-0.061464446	-0.057776579	0.057776579	0.1229288914	-0.270443561	-0.070069468	-0.065152312	-0.023356489	-0.001229289	0.2433992049	0.0405665342	-0.017210045	-0.077445202	0.1118652912	0.0590058679	0.0491715566	-0.019668623	-0.052859423	0.1216996025	-0.001229289	0.2470870717	0.0073757335	-0.161036848	-0.039337245	0.0823623572	0.2642971165	-0.054088712	0.0651523124	-0.156119692	0.0331908007	0.0061464446	-0.020897912	-0.009834311	-0.029502934	-0.103260269	0.1216996025	-0.234794183	0.0405665342	0.1376803584	0.185622626	0.0184393337	0.0196686226	0.0307322228	-0.015980756	-0.004917156	-0.125387469
1	84	0.0159807559	-0.137680358	0.1180117357	0.0823623572	0.0454836898	-0.103260269	0.0749866237	-0.036878667	-0.0110636	0.0786744905	-0.095884535	-0.036878667	-0.013522178	0.0135221781	0.1499732475	0	0.0774452016	-0.062693735	-0.023356489	-0.043025112	0.0725280459	-0.020897912	0.0590058679	0.0012292889	-0.008605022	0.0688401792	0.0417958231	-0.285195028	0.1475146697	0.0270443561	0.1303046249	-0.079903779	0.099572402	-0.173329737	-0.059005868	0.170871159	0.0098343113	0.0934259575	0.0528594233	0	-0.111865291	-0.019668623	-0.172100448	-0.036878667	-0.11309458	-0.076215913	-0.083591646	-0.149973247
1	85	0.0258150672	-0.039337245	0.1942276484	0.05654729	-0.051630134	0.2089791154	-0.133992492	0	-0.267984983	0.0295029339	-0.108177424	-0.018439334	0.0135221781	0.0061464446	-0.106948136	-0.149973247	0.0295029339	-0.043025112	-0.129075336	-0.066381601	-0.029502934	-0.059005868	0.0504008455	-0.145056092	0.1647247145	0.0626937346	0.0811330683	-0.183164048	-0.277819295	-0.04548369	-0.007375733	0.099572402	0.0454836898	-0.20406196	0.1966862262	0.1524318253	0.043025112	0.0454836898	0.1770176036	-0.066381601	-0.131533914	-0.055318001	0.2237305823	0.1512025364	-0.14751467	-0.208979115	0.1192410246	-0.172100448
1	86	0.1315339138	0.1216996025	0.0958845353	-0.059005868	0.1634954255	0.1536611142	-0.153661114	0.1512025364	0.0307322228	0.1512025364	0	0.0196686226	0.0786744905	-0.024585778	-0.087279513	0.1241581803	0.1094067133	0.0934259575	0.1401389362	-0.239711338	0.0270443561	0.0036878667	-0.184393337	0.057776579	-0.006146445	0.2311063158	0.0983431131	-0.018439334	-0.019668623	-0.014751467	0.0811330683	-0.177017604	0.1327632027	-0.040566534	0.2102084043	-0.028273645	-0.013522178	0.1401389362	0.1954569373	-0.044254401	-0.217584138	-0.153661114	0.1389096473	-0.104489558	0.0848209351	0.0811330683	0.1499732475	-0.174559026
1	87	-0.068840179	-0.018439334	0.1044895577	0.0639230235	0.0196686226	-0.015980756	0.2790485834	0.0971138242	0.0762159127	0.0811330683	0.0909673796	-0.164724714	-0.020897912	0.05654729	0.0135221781	-0.059005868	0.1020309798	-0.023356489	0.0811330683	-0.013522178	-0.081133068	-0.234794183	-0.148743959	0.0245857783	-0.03442009	-0.060235157	-0.004917156	0.1401389362	-0.003687867	-0.131533914	0.0270443561	-0.024585778	-0.049171557	-0.081133068	-0.009834311	0.0504008455	0.1721004479	0.014751467	0.2827364502	0.0381079563	0.1634954255	-0.057776579	0.0639230235	0.0921966685	0.1057188466	-0.135221781	0.0934259575	0.1081774244
1	88	-0.030732223	-0.170871159	-0.136451069	0.05654729	-0.213896271	0.0467129787	0.1622661366	0.0799037794	-0.130304625	0.1721004479	0.1733297369	0.0921966685	-0.233564894	0.1499732475	-0.244628494	-0.108177424	0.1684125812	0.1229288914	-0.097113824	-0.111865291	-0.153661114	-0.033190801	-0.374933119	0.0356493785	0.1057188466	0.1204703136	-0.154890403	-0.149973247	-0.154890403	0.1524318253	-0.143826803	0.028273645	0.0971138242	0.1376803584	-0.140138936	0.05654729	-0.019668623	-0.006146445	-0.018439334	-0.210208404	-0.12415818	-0.024585778	-0.004917156	-0.038107956	0.1044895577	-0.001229289	-0.072528046	-0.049171557
1	89	0.0651523124	0.0098343113	0.0368786674	0.2655264054	0.0626937346	-0.06761089	-0.21512556	0.1069481355	-0.059005868	0.2360234715	0.1831640482	-0.121699602	0.0504008455	0.228647738	-0.033190801	0.0122928891	-0.191769071	0.3011757839	0.0614644457	-0.015980756	-0.009834311	0.0110636002	0.3405130291	0.1303046249	0.1008016909	-0.039337245	-0.136451069	0.2175841378	0.0295029339	0.1499732475	-0.012292889	0.1561196921	-0.082362357	0.5445749888	-0.076215913	0.0245857783	0.1499732475	0.0184393337	0.0135221781	0.1438268029	-0.122928891	0.1524318253	-0.0110636	0.1315339138	0.2815071613	0.1069481355	0.1130945801	0.5863708119
1	90	-0.118011736	-0.065152312	-0.002458578	0.1413682251	-0.154890403	-0.126616758	0.0749866237	0.0061464446	0.1401389362	0.0774452016	0.3073222285	0.0626937346	-0.047942268	0.0233564894	-0.040566534	-0.074986624	0.1130945801	0.1475146697	-0.055318001	0.0098343113	0.0368786674	0.0086050224	0.0086050224	0.1106360022	0.200374093	-0.145056092	-0.118011736	0.0356493785	0.0049171557	0.2409406271	0.0356493785	0.2298770269	-0.181934759	0.3982896081	-0.092196669	-0.039337245	0.0971138242	0.1094067133	-0.116782447	-0.007375733	-0.100801691	0.2077498264	0.1880812038	0.1868519149	0.1831640482	-0.047942268	-0.141368225	0.1364510694
1	91	0.3171565398	-0.170871159	0.0590058679	-0.038107956	0.1327632027	0.0872795129	-0.036878667	-0.191769071	-0.012292889	0.0405665342	0.043025112	-0.11309458	-0.054088712	-0.072528046	0.0295029339	0.299946495	0.0012292889	0.1462853807	0.1499732475	0.0602351568	0.0553180011	-0.159807559	0.1253874692	-0.030732223	0.0049171557	-0.06761089	0.0467129787	0.0172100448	0.1339924916	-0.178246893	0.0602351568	-0.063923024	0.0442544009	0.2249598712	0.0651523124	-0.035649379	0.1216996025	0.099572402	0.0528594233	0.0885088018	0.3675573852	-0.061464446	-0.09096738	-0.10203098	0.127846047	0	0.1905397816	0.0897380907
1	92	0.0356493785	0.0983431131	0.0405665342	0.0159807559	0.3392837402	0.1634954255	-0.130304625	-0.341742318	-0.044254401	0.2692142721	0.0196686226	0.05654729	0.086050224	-0.020897912	0.0540887122	0.0946552464	0.0024585778	0.1929983595	-0.077445202	-0.258150672	-0.194227648	0.0590058679	-0.039337245	0.0245857783	-0.163495426	-0.051630134	0.2827364502	0.0491715566	0.0934259575	-0.163495426	0.1266167581	-0.076215913	-0.108177424	0.1020309798	0.1327632027	-0.170871159	0.0602351568	0.1893104927	-0.024585778	0.0921966685	0.2618385386	-0.066381601	0.0491715566	0.0872795129	-0.059005868	0.0454836898	0.213896271	-0.019668623
1	93	-0.136451069	0.05654729	0.0049171557	-0.007375733	0.0381079563	0.0479422676	0.0626937346	0.1204703136	0.0958845353	0.1094067133	0.157348981	-0.177017604	-0.036878667	-0.125387469	0.1044895577	0.0639230235	0.2040619597	0.1339924916	-0.020897912	0.0848209351	-0.0221272	-0.03442009	0.0159807559	0.0504008455	-0.03442009	-0.094655246	-0.115553158	0.0307322228	-0.040566534	0.1094067133	0.071298757	-0.028273645	0.0516301344	-0.055318001	0.0528594233	0.0417958231	0.0700694681	-0.253233516	-0.033190801	-0.052859423	0.0590058679	0.0921966685	0.1057188466	-0.043025112	0.1266167581	-0.004917156	-0.014751467	-0.073757335
1	94	-0.165954003	0.2729021389	-0.140138936	0.0983431131	0.0725280459	-0.110636002	-0.084820935	-0.233564894	0.0135221781	-0.228647738	0.0639230235	0.1770176036	0.086050224	0.0012292889	0.0073757335	0.27167285	-0.061464446	-0.043025112	-0.050400845	0.2679849832	0.0381079563	-0.002458578	0.1634954255	0.0233564894	-0.07867449	-0.062693735	-0.019668623	0.3097808063	-0.031961512	0.0688401792	-0.211437693	0.0393372452	0.0393372452	0.057776579	-0.240940627	-0.188081204	-0.20406196	0.0540887122	-0.066381601	0.2483163606	0.114323869	0.2753607167	-0.055318001	-0.024585778	0.1598075588	0.1438268029	0.0233564894	0.0946552464
1	95	-0.004917156	0.1081774244	0.1081774244	0.0184393337	-0.049171557	-0.121699602	0.200374093	-0.028273645	0.3196151176	-0.103260269	-0.213896271	-0.29380005	-0.133992492	-0.076215913	0.3946017413	-0.185622626	-0.071298757	-0.157348981	0.170871159	0.4917155655	0.0184393337	-0.057776579	0.0626937346	0.0811330683	0.0098343113	-0.164724714	-0.092196669	-0.100801691	0.0762159127	-0.206520538	0.0774452016	-0.061464446	-0.039337245	-0.054088712	-0.172100448	0.0086050224	0.0885088018	-0.10203098	0.3159272509	0.0381079563	0.1610368477	-0.029502934	-0.05654729	0.0491715566	0.2102084043	-0.165954003	0.0258150672	-0.0110636
1	96	-0.152431825	-0.211437693	-0.059005868	0.1155531579	-0.248316361	-0.030732223	0.3958310303	0.1020309798	0.0676108903	-0.055318001	0.1757883147	0.213896271	-0.055318001	0.0135221781	-0.127846047	-0.070069468	-0.030732223	0.0676108903	-0.127846047	-0.108177424	0.1462853807	-0.047942268	-0.0110636	-0.071298757	0.0614644457	0.0159807559	-0.0110636	0.1548904031	0.014751467	0.4179582307	-0.088508802	0.1942276484	-0.012292889	-0.04548369	0.0676108903	0.0651523124	0.142597514	0.0331908007	0.0208979115	-0.154890403	-0.092196669	0.1057188466	-0.002458578	0.0331908007	-0.024585778	-0.015980756	-0.192998359	0.014751467
1	97	0.0307322228	-0.043025112	0.2360234715	0.1315339138	-0.084820935	-0.020897912	-0.072528046	0.1130945801	0.200374093	0.4757348097	0.3810795633	-0.135221781	0.0934259575	-0.027044356	-0.077445202	0.0135221781	0.1167824468	0.5052377436	-0.051630134	0.0381079563	-0.142597514	0.0393372452	0.0921966685	0.2876536058	0.2237305823	-0.125387469	0.1315339138	0.0626937346	0.0663816013	0.2741314278	0.043025112	0.0295029339	0.0012292889	0.3196151176	0.0516301344	-0.066381601	0.2360234715	-0.015980756	-0.18070547	0.0344200896	0.014751467	0.1757883147	0.1044895577	0.0098343113	0.1598075588	0.0725280459	0.157348981	0.3196151176
1	98	0.1696418701	-0.114323869	0.0479422676	-0.049171557	-0.065152312	0.0971138242	-0.142597514	-0.014751467	-0.161036848	0.086050224	-0.072528046	0.1057188466	0.0663816013	0.2642971165	-0.281507161	0.0393372452	-0.125387469	0.0823623572	0.071298757	-0.190539782	0.1917690706	0.1057188466	0.0540887122	-0.152431825	0.0036878667	0.1253874692	-0.178246893	0.1057188466	-0.108177424	0.142597514	-0.116782447	0.1008016909	0.0098343113	0.1696418701	-0.16964187	0.0049171557	0.0971138242	0.1266167581	-0.076215913	0.0540887122	0.0934259575	0.0971138242	-0.031961512	-0.031961512	0.0172100448	0.0344200896	0.0110636002	0.028273645
1	99	0.0405665342	-0.111865291	-0.119241025	-0.024585778	0.1315339138	0.0331908007	0.043025112	-0.183164048	-0.0221272	0.0921966685	0.1352217805	0.0024585778	0.0946552464	0.05654729	0.1831640482	0.1819347592	-0.017210045	0.1155531579	0.3269908511	-0.05654729	0.0110636002	-0.031961512	0.0073757335	0.0528594233	-0.116782447	-0.006146445	0.0528594233	-0.09096738	0.1450560918	-0.116782447	-0.009834311	0.0786744905	0.1094067133	0.2765900056	-0.004917156	0.0208979115	0.1032602688	0.2102084043	0.0491715566	0.2520042273	0.3110100952	0.0491715566	-0.10203098	-0.066381601	-0.084820935	0.0442544009	0.1376803584	0.2028326708
1	100	-0.122928891	0.256921383	-0.109406713	0.1204703136	0.1659540034	-0.041795823	0.1032602688	-0.052859423	-0.009834311	-0.004917156	0.0061464446	0.0331908007	0.1782468925	0.356493785	0.0958845353	0.0479422676	-0.079903779	0.0934259575	0.0012292889	-0.081133068	0.0245857783	-0.082362357	0.1253874692	-0.017210045	-0.050400845	0.0381079563	0.2433992049	0.2790485834	0.0897380907	-0.143826803	-0.097113824	-0.018439334	0.0221272004	-0.127846047	0.0344200896	-0.130304625	-0.06761089	-0.0110636	-0.172100448	0.27167285	0.2507749384	0.1684125812	0.0442544009	0.0528594233	-0.232335605	-0.041795823	-0.081133068	0.1561196921
1	101	0.0381079563	-0.077445202	0.0172100448	-0.072528046	-0.05654729	0.0331908007	-0.049171557	-0.050400845	-0.031961512	-0.083591646	0.1659540034	0.114323869	0.0270443561	0.0024585778	-0.057776579	-0.033190801	-0.076215913	-0.119241025	-0.137680358	-0.033190801	0.0811330683	-0.151202536	0.2274184491	-0.055318001	0.0504008455	0.0688401792	0.057776579	0.2052912486	-0.027044356	0.0737573348	0.0368786674	0.142597514	0.0135221781	0.0442544009	0.0184393337	-0.03442009	-0.109406713	0.0012292889	-0.099572402	0.071298757	-0.001229289	0.1499732475	0.0479422676	0.2323356047	-0.116782447	-0.100801691	-0.006146445	0.1512025364
1	102	0.1167824468	-0.040566534	-0.099572402	-0.137680358	0.3060929395	-0.118011736	-0.082362357	-0.116782447	-0.007375733	0.1057188466	0.0245857783	0.014751467	-0.071298757	-0.115553158	0.0344200896	0.1266167581	-0.086050224	-0.197915515	0.0676108903	0.0319615118	0.3675573852	-0.31715654	0.2618385386	-0.121699602	0.0417958231	0.1180117357	0.2175841378	-0.03442009	0.2925707615	-0.077445202	0.1966862262	0.0983431131	0.4130410751	0.0049171557	0.043025112	0.2839657391	-0.217584138	-0.16964187	0.057776579	0.2311063158	0.2544628052	0.1843933371	0.0319615118	0.2520042273	-0.143826803	-0.265526405	0.242169916	0.1499732475
1	103	0.099572402	0.0799037794	-0.044254401	-0.054088712	0.127846047	-0.164724714	-0.223730582	-0.039337245	-0.002458578	0.213896271	0.1548904031	-0.027044356	0.2028326708	-0.028273645	-0.10203098	0.2409406271	-0.09096738	0.1475146697	0.1475146697	0.0885088018	0.0036878667	0.1954569373	0.0749866237	0.0811330683	0.0700694681	-0.039337245	-0.019668623	0.0454836898	0.0688401792	-0.004917156	-0.025815067	0.099572402	0.1229288914	0.6896310807	-0.190539782	-0.119241025	-0.007375733	0.1352217805	-0.234794183	0.0024585778	0.1081774244	0.0221272004	-0.097113824	-0.129075336	0.1512025364	0.200374093	0.2126669821	0.1770176036
1	104	0.0749866237	-0.135221781	0.1438268029	0.0098343113	-0.190539782	0.157348981	0.0061464446	0.1905397816	-0.105718847	0.2544628052	0.0958845353	0.0700694681	-0.031961512	0.1044895577	-0.281507161	0.0208979115	0.0848209351	0.1610368477	-0.052859423	-0.135221781	0.0258150672	-0.103260269	-0.125387469	-0.10203098	0.0442544009	0.1622661366	-0.050400845	0.0245857783	-0.276590006	0.1745590258	-0.012292889	0.1450560918	0.0700694681	-0.061464446	0.0504008455	0.043025112	0.1339924916	-0.068840179	0.1327632027	-0.105718847	-0.084820935	-0.055318001	0.2274184491	0.1696418701	0.0159807559	-0.173329737	0.1561196921	0.1180117357
1	105	0.0749866237	-0.063923024	-0.057776579	0.2397113382	0.0786744905	0.2089791154	0.1696418701	0.0393372452	0.0553180011	-0.0110636	0.0946552464	-0.110636002	0.1327632027	-0.038107956	0.0012292889	-0.054088712	-0.014751467	0.256921383	-0.181934759	-0.197915515	0.0602351568	0.0946552464	0.2274184491	-0.104489558	0.1929983595	-0.024585778	0.0663816013	0.1917690706	0.2040619597	0.0295029339	0.0504008455	0.0184393337	-0.151202536	-0.095884535	0.5876001008	-0.177017604	0.142597514	-0.002458578	-0.09096738	-0.015980756	0.0417958231	0.127846047	0.0417958231	-0.013522178	-0.156119692	0.2274184491	-0.05654729	0.2397113382
1	106	0.0749866237	0.0725280459	-0.008605022	-0.059005868	0.1241581803	-0.008605022	0.1352217805	0.0381079563	0	-0.008605022	0.0639230235	-0.409353208	0.0270443561	-0.065152312	0.1929983595	-0.062693735	0.3589523628	-0.191769071	0.1819347592	0.2618385386	-0.141368225	-0.130304625	0.0086050224	0.1389096473	-0.063923024	-0.039337245	0.0479422676	-0.15857827	0.0528594233	-0.041795823	0.0602351568	-0.100801691	0.6355423685	-0.304863651	0.0295029339	0.2839657391	-0.028273645	-0.446231876	0.1807054703	0.0590058679	0.1155531579	0.0036878667	0.1659540034	0.0172100448	0.028273645	-0.22618916	0.1819347592	-0.007375733
1	107	-0.371245252	0.1229288914	-0.043025112	0.1794761814	0.1155531579	-0.149973247	0.3503473404	-0.063923024	0.2114376932	-0.165954003	0.099572402	-0.231106316	-0.073757335	-0.130304625	0.2311063158	-0.173329737	0.1352217805	-0.153661114	-0.135221781	0.2483163606	-0.084820935	-0.38476743	0.0454836898	0.4118117861	-0.068840179	-0.22618916	0.0086050224	0.1843933371	0.2335648936	-0.066381601	0.0295029339	-0.154890403	-0.06761089	-0.185622626	0.0442544009	0.0442544009	0.0762159127	-0.004917156	0.1634954255	0.0184393337	0.2864243169	0.1303046249	-0.11309458	0.0528594233	0.114323869	-0.063923024	-0.206520538	-0.0221272
1	108	-0.119241025	-0.059005868	0.0270443561	0.1487439586	0.0245857783	-0.24954565	0.0885088018	-0.063923024	0.1094067133	-0.095884535	0.1733297369	0.1536611142	-0.001229289	-0.065152312	0.0368786674	-0.221272004	-0.163495426	-0.177017604	-0.307322228	-0.09096738	0.0921966685	-0.178246893	0.1622661366	-0.014751467	0.399518897	-0.03442009	0.213896271	0.0614644457	0.2225012934	-0.130304625	0.1167824468	0.1339924916	-0.103260269	-0.10203098	0.0307322228	0.0971138242	-0.088508802	-0.004917156	-0.196686226	-0.072528046	-0.082362357	0.0590058679	-0.121699602	0.129075336	-0.186851915	-0.054088712	-0.228647738	0.1303046249
1	109	0.0344200896	0.157348981	-0.098343113	-0.111865291	0.0614644457	0.129075336	-0.173329737	-0.14751467	-0.114323869	0.0270443561	0.043025112	0.1032602688	0.0036878667	-0.165954003	0.0934259575	0.1106360022	-0.0221272	-0.036878667	-0.051630134	0.0036878667	-0.002458578	-0.049171557	0.1303046249	-0.172100448	0.0528594233	0.1180117357	0.4105824972	0.0835916461	-0.059005868	-0.136451069	-0.079903779	-0.012292889	0.2888828948	-0.16964187	0.057776579	0.0307322228	-0.152431825	-0.015980756	0.0934259575	0.0295029339	0.1794761814	0.0762159127	0.4376268533	0.05654729	-0.103260269	-0.142597514	0.3024050728	-0.10203098
1	110	0.1364510694	-0.104489558	-0.083591646	-0.167183292	0.0479422676	-0.109406713	0.0626937346	-0.076215913	0.1106360022	0.2188134267	-0.007375733	0.0491715566	-0.120470314	0.086050224	0.2778192945	0.1696418701	0.1401389362	-0.027044356	0.5580971669	0.0405665342	0.0295029339	-0.054088712	-0.261838539	0.0749866237	-0.290112184	-0.076215913	0.0590058679	-0.228647738	0.127846047	-0.121699602	0.0663816013	-0.046712979	0.2040619597	0.1180117357	-0.312239384	0.1094067133	0.014751467	0.1229288914	0.1745590258	0.0958845353	0.1671832923	-0.061464446	-0.047942268	0.1155531579	0.0688401792	-0.239711338	0.3122393841	-0.013522178
1	111	0.0245857783	-0.146285381	0.142597514	0.5335113886	-0.129075336	-0.019668623	-0.043025112	0.0934259575	-0.14751467	0.0848209351	0.1032602688	-0.077445202	-0.020897912	0.1180117357	-0.046712979	-0.077445202	0.1315339138	0.2102084043	-0.108177424	-0.05654729	0.014751467	0.014751467	0.1352217805	0.0651523124	0.1106360022	-0.003687867	-0.224959871	-0.039337245	0.0036878667	0.3700159631	-0.070069468	0.1081774244	-0.084820935	0.1561196921	-0.035649379	0.157348981	0.2052912486	0.1585782699	0.0110636002	0.0368786674	-0.258150672	0.1721004479	-0.028273645	-0.033190801	0.1389096473	0.0479422676	-0.118011736	0.142597514
1	112	0.1376803584	0.0848209351	0.1130945801	0.0491715566	0.0122928891	-0.178246893	-0.043025112	-0.184393337	0.5679314782	0.1339924916	0.0307322228	-0.118011736	-0.014751467	-0.0110636	0.2261891601	0.1216996025	-0.159807559	0.0479422676	0.2163548488	0.0024585778	0.1966862262	0.1253874692	0.071298757	0.1905397816	0.1315339138	0.2237305823	0.0749866237	-0.029502934	0.2950293393	0.0749866237	0.256921383	-0.18070547	0.0663816013	0.2298770269	-0.125387469	-0.252004227	0.0516301344	0.1094067133	0.1315339138	0.2052912486	0.0749866237	0.0061464446	0.1561196921	0.0442544009	0.2765900056	0.086050224	0.1069481355	0.3233029843
1	113	-0.173329737	0.2200427156	0.0270443561	0.2630678276	0.0098343113	-0.121699602	0	0.0270443561	0.142597514	0.0934259575	0.3761624076	-0.168412581	0.1634954255	0.0909673796	-0.051630134	0.0442544009	0.0208979115	0.313468673	-0.111865291	0.0307322228	0.1622661366	0.0405665342	0.2655264054	0.0762159127	0.1733297369	-0.097113824	-0.051630134	0.3946017413	0	0.1659540034	-0.163495426	0.1536611142	-0.055318001	0.2901121837	0.0024585778	-0.084820935	0.256921383	0.1081774244	0.0196686226	0.628166635	0.0405665342	0.3724745409	0.4400854312	0.0516301344	0.0823623572	0.0233564894	-0.161036848	0.4437732979
1	114	-0.076215913	0.3823088522	-0.030732223	-0.136451069	0.2655264054	-0.087279513	0.0749866237	-0.18070547	0.0848209351	-0.178246893	-0.055318001	-0.001229289	0.4659004983	0.0811330683	0.1487439586	-0.044254401	0.213896271	-0.004917156	0.0590058679	0.185622626	0.0614644457	0.2089791154	0.0184393337	0.0172100448	0.0233564894	0.0270443561	0.1069481355	0.0872795129	-0.023356489	-0.132763203	-0.093425957	-0.008605022	0.0872795129	-0.014751467	-0.081133068	-0.100801691	-0.281507161	-0.050400845	-0.154890403	0.1376803584	0.0467129787	0.0356493785	0.071298757	-0.014751467	-0.001229289	0.1339924916	-0.020897912	-0.044254401
1	115	0.3011757839	-0.06761089	0.099572402	-0.081133068	-0.057776579	0.1192410246	-0.073757335	0	-0.086050224	0.4437732979	-0.206520538	0.0405665342	-0.163495426	0.1684125812	-0.073757335	-0.057776579	-0.093425957	-0.002458578	0.6380009463	-0.266755694	0.0270443561	0.0184393337	-0.129075336	0.1585782699	-0.089738091	0.2729021389	-0.0221272	-0.218813427	0.1204703136	-0.044254401	0.1524318253	0.0331908007	0.057776579	0.2200427156	-0.024585778	0.0208979115	0.1204703136	0.0491715566	0.3024050728	-0.063923024	0.1364510694	-0.232335605	-0.189310493	0.1253874692	0.2311063158	-0.030732223	0.2126669821	0.0528594233
1	116	-0.142597514	-0.049171557	-0.025815067	0.2323356047	-0.043025112	-0.043025112	-0.15857827	-0.120470314	0.0110636002	0.0663816013	0.2888828948	0.2397113382	0.0786744905	0.1216996025	-0.038107956	0.0516301344	-0.184393337	0.2765900056	-0.132763203	-0.253233516	0.2237305823	-0.038107956	0.4671297873	-0.087279513	0.1721004479	-0.006146445	0.1536611142	0.3933724524	0.1819347592	0.0540887122	-0.097113824	0.6380009463	-0.184393337	0.3737038298	0	0.0295029339	0.2606092497	0.2827364502	-0.105718847	0.4167289418	0.1266167581	0.2495456495	0.0233564894	0.1130945801	-0.114323869	0.0971138242	-0.148743959	0.4179582307
1	117	0.0749866237	-0.227418449	0.043025112	0.0799037794	-0.020897912	-0.054088712	0.0307322228	-0.173329737	-0.043025112	-0.009834311	-0.11309458	0.0270443561	-0.140138936	-0.157348981	0.0835916461	-0.097113824	-0.110636002	-0.197915515	-0.120470314	-0.065152312	-0.084820935	-0.039337245	0.1733297369	-0.103260269	0.057776579	-0.145056092	0.0233564894	-0.173329737	0.114323869	-0.086050224	0.2753607167	-0.084820935	-0.228647738	-0.09096738	0.1585782699	0.028273645	-0.073757335	0.05654729	0.0086050224	-0.137680358	-0.184393337	-0.038107956	-0.036878667	0.4081239194	-0.115553158	-0.200374093	0.0909673796	-0.05654729
1	118	0.2532335163	0.0356493785	-0.173329737	-0.039337245	0.0344200896	-0.036878667	-0.394601741	0.0098343113	0.0098343113	0.2765900056	0.1315339138	-0.050400845	-0.06761089	0.1094067133	-0.014751467	0.2876536058	-0.218813427	0.2052912486	0.2778192945	0.0774452016	0.0823623572	0.0614644457	0.0626937346	0.2102084043	-0.070069468	0.0245857783	-0.025815067	0.0368786674	0.1868519149	0.1229288914	0.0221272004	0.1438268029	0.1757883147	0.5187599216	-0.108177424	-0.071298757	0.0663816013	-0.202832671	0.0012292889	0.1413682251	0.1610368477	0.0319615118	-0.03442009	-0.051630134	0.2360234715	0.1536611142	0.2581506719	0.6859432139
1	119	0.0872795129	-0.028273645	-0.055318001	-0.275360717	0.1647247145	0.0122928891	0.5802243673	-0.133992492	0.1462853807	-0.047942268	-0.153661114	-0.098343113	-0.157348981	-0.138909647	0.0946552464	0.0885088018	0.38476743	0	0.2446284939	0.1032602688	0.142597514	0.0307322228	-0.20406196	-0.074986624	-0.11309458	-0.076215913	0.0405665342	-0.030732223	0.127846047	-0.14751467	0.0516301344	-0.243399205	0.1807054703	-0.201603382	-0.086050224	-0.028273645	-0.03442009	0.0602351568	0.1008016909	-0.001229289	0.6232494793	-0.106948136	0.0700694681	0.0663816013	0.0405665342	-0.108177424	0.2175841378	-0.250774938
1	120	-0.024585778	0.1659540034	0.0024585778	0.057776579	0.1229288914	0.0295029339	-0.108177424	0.0024585778	0.0958845353	0.6195616126	0.1499732475	0.0122928891	0.0528594233	0.0393372452	-0.036878667	0.1585782699	0.0073757335	0.4130410751	0.1548904031	-0.140138936	0.0098343113	0.0626937346	0.043025112	0.1598075588	-0.04548369	0.0233564894	0.4720469429	0.0639230235	0.2249598712	0.0381079563	0.0602351568	-0.098343113	0.1548904031	0.1118652912	0.0012292889	-0.019668623	0.157348981	0.1118652912	-0.130304625	0.2593799608	0.2741314278	0.1229288914	0.1130945801	0.0651523124	-0.043025112	0.0258150672	0.1659540034	0.2028326708
1	121	-0.084820935	0.1352217805	-0.036878667	0.099572402	0.1462853807	-0.076215913	-0.030732223	-0.222501293	0.0073757335	0.0233564894	0.0983431131	0.2765900056	-0.196686226	0.0159807559	0.1524318253	-0.103260269	0.0528594233	0.1180117357	0.0676108903	-0.248316361	-0.0110636	0.1512025364	-0.243399205	0.028273645	-0.020897912	-0.190539782	-0.127846047	0.1094067133	-0.017210045	-0.238482049	0.0073757335	-0.027044356	-0.354035207	0.3503473404	-0.0221272	0.0258150672	0.0528594233	0.4622126316	0.0602351568	0.0110636002	-0.081133068	0.0331908007	0.0528594233	0.1647247145	0.3085515174	-0.006146445	-0.132763203	-0.149973247
1	122	-0.156119692	0.2200427156	-0.031961512	0.0049171557	0.1536611142	0.0467129787	-0.223730582	-0.132763203	-0.087279513	0.2901121837	0.2175841378	0.0504008455	-0.002458578	-0.036878667	0.1020309798	0.1893104927	0.057776579	0.1106360022	0.0393372452	-0.224959871	-0.141368225	-0.194227648	-0.03442009	0.1180117357	-0.095884535	-0.033190801	0.2372527604	0.1229288914	0.1266167581	-0.03442009	0.1401389362	-0.184393337	0.0036878667	0.2225012934	0.0872795129	0.0417958231	-0.028273645	0.3146979619	0.0208979115	0.1438268029	0.0872795129	0.1069481355	0.0934259575	0.1339924916	0.2016033819	-0.066381601	0.0135221781	-0.028273645
1	123	0.0098343113	0.1327632027	-0.309780806	0.0676108903	0.2311063158	0.0934259575	-0.326990851	0.0036878667	-0.206520538	-0.081133068	-0.009834311	0.3810795633	-0.213896271	-0.082362357	-0.008605022	0.1880812038	-0.292570761	0.0258150672	0.0909673796	-0.252004227	0.0762159127	-0.027044356	0.2225012934	0.0479422676	-0.196686226	0.0540887122	0.0516301344	0.2593799608	0.1561196921	-0.03442009	0.043025112	0.0479422676	0.0159807559	0.3048636506	0.1327632027	0.0934259575	-0.157348981	0.05654729	-0.062693735	0	-0.151202536	0.1130945801	-0.114323869	0.0049171557	0.2679849832	0.170871159	-0.003687867	-0.012292889
1	124	0.1192410246	0.0073757335	-0.031961512	0.2655264054	-0.104489558	0.2040619597	-0.07867449	0.043025112	0.0442544009	-0.073757335	0.0307322228	0.1327632027	-0.039337245	0.2225012934	0.0479422676	0.0049171557	0.0258150672	0.6257080571	-0.0221272	0.0295029339	0.1339924916	0.157348981	0.1843933371	-0.062693735	0.2102084043	0.0848209351	-0.028273645	0.2630678276	-0.023356489	0.2225012934	-0.266755694	0.1561196921	-0.135221781	0.127846047	0.1266167581	-0.0221272	0.1057188466	0.0749866237	0.1192410246	-0.020897912	-0.070069468	0.0885088018	-0.008605022	-0.04548369	0.1966862262	0.2839657391	-0.083591646	0.199144804
1	125	-0.05654729	0.0405665342	0.0405665342	0.2593799608	-0.116782447	0.427792542	0.0983431131	0.1598075588	-0.076215913	-0.030732223	0.1671832923	-0.242169916	0.1524318253	0.028273645	-0.068840179	-0.149973247	0.071298757	0.2913414726	-0.181934759	-0.05654729	0.0208979115	0.0024585778	0.2470870717	-0.004917156	0.1622661366	-0.099572402	-0.0221272	0.2556920941	-0.154890403	0.2028326708	-0.185622626	0.0553180011	-0.275360717	-0.074986624	0.4806519653	-0.081133068	0.3294494289	0.028273645	0.1020309798	0.0774452016	0.028273645	0.2778192945	0.4204168085	0.0135221781	0.0368786674	0.0688401792	-0.207749826	0.1167824468
1	126	0.0368786674	-0.205291249	0.0221272004	0.1979155151	-0.024585778	0.1192410246	-0.030732223	0.1487439586	-0.098343113	0.2544628052	-0.066381601	0.0135221781	-0.104489558	0.0762159127	-0.197915515	0.0823623572	-0.157348981	0.3306787178	0.1721004479	-0.33928374	-0.003687867	-0.103260269	0.0184393337	0.1450560918	-0.205291249	0.0393372452	-0.179476181	0.1917690706	0.0516301344	0.1524318253	0.0393372452	-0.008605022	-0.057776579	0.1819347592	0.1352217805	0.1020309798	0.6306252128	0.1020309798	0.1757883147	0.0786744905	0.0983431131	-0.062693735	0.0159807559	-0.084820935	0.0454836898	-0.052859423	-0.093425957	0.0417958231
1	127	-0.040566534	0.1364510694	-0.22618916	-0.060235157	0.3392837402	-0.115553158	0.0024585778	-0.097113824	0.1057188466	-0.060235157	-0.044254401	0.0442544009	0.2016033819	0.0540887122	0.1327632027	0.2913414726	-0.154890403	0.0626937346	0.2520042273	0.0258150672	0.071298757	0.1057188466	0.1167824468	0.1057188466	-0.220042716	0.05654729	-0.027044356	0.1266167581	0.1094067133	-0.185622626	-0.086050224	-0.052859423	0.1130945801	0.2520042273	-0.111865291	-0.14751467	-0.200374093	0.1401389362	-0.03442009	0.0258150672	0.0491715566	0.0516301344	-0.191769071	-0.28273645	0.1401389362	0.4290218309	0.05654729	0.0528594233
1	128	-0.338054451	0.1610368477	0.1192410246	0.2618385386	-0.127846047	-0.043025112	-0.07867449	-0.054088712	0.0602351568	0.3503473404	0.3355958735	0.1721004479	-0.115553158	0.1192410246	0.0835916461	-0.11309458	-0.079903779	0.170871159	-0.132763203	-0.185622626	-0.043025112	-0.184393337	0.0725280459	0.0295029339	0.1770176036	-0.11309458	0.1757883147	0.1684125812	0.0737573348	-0.074986624	0.1499732475	0.27167285	-0.259379961	0.1548904031	-0.003687867	0.1032602688	0.1364510694	0.0196686226	-0.068840179	0.2151255599	0.0516301344	0.2815071613	0	0.4437732979	0.0737573348	-0.224959871	-0.295029339	0.2606092497
1	129	-0.030732223	0.0405665342	0.0086050224	0.0307322228	0.3085515174	0.0233564894	-0.07867449	0.014751467	-0.039337245	-0.164724714	0.2323356047	0.0676108903	0.5163013438	-0.046712979	-0.202832671	0.4105824972	-0.0221272	0.0516301344	-0.181934759	-0.020897912	-0.017210045	-0.142597514	0.0602351568	-0.074986624	-0.031961512	0.0110636002	0.0393372452	0.2581506719	-0.018439334	0.0553180011	-0.095884535	-0.031961512	0.1253874692	0.0159807559	0.2360234715	-0.023356489	-0.008605022	0.0700694681	-0.115553158	0.043025112	-0.061464446	0.0774452016	0.0467129787	-0.232335605	-0.105718847	0.1524318253	0.043025112	0.0024585778
1	130	-0.217584138	0.0479422676	-0.216354849	0.2987172061	0.0184393337	-0.110636002	0.071298757	-0.291341473	0.0971138242	-0.106948136	-0.019668623	0.4659004983	-0.140138936	0.0012292889	0.1782468925	-0.245857783	0.0012292889	0.0491715566	-0.114323869	-0.154890403	0.1880812038	0.2077498264	0.1069481355	-0.023356489	0.157348981	-0.0221272	0.0626937346	0.0946552464	0.199144804	0.0184393337	-0.008605022	0.3269908511	-0.222501293	0.0835916461	-0.086050224	0.0614644457	-0.099572402	0.2520042273	0.0454836898	0.0676108903	-0.145056092	0.1770176036	0.0454836898	0.1917690706	-0.003687867	0.1118652912	-0.174559026	-0.099572402
1	131	0.0159807559	-0.092196669	0.1130945801	0.0651523124	-0.15857827	0.1241581803	-0.141368225	-0.084820935	-0.088508802	0.05654729	0.0061464446	-0.15857827	-0.170871159	0.0319615118	0.114323869	-0.089738091	-0.024585778	-0.014751467	-0.019668623	-0.014751467	-0.276590006	0.0725280459	0.014751467	0.0393372452	0.1413682251	-0.227418449	0.057776579	-0.148743959	-0.084820935	-0.082362357	-0.09096738	-0.029502934	-0.329449429	0.2126669821	-0.039337245	-0.049171557	0.2630678276	0.342971607	0.0897380907	-0.001229289	-0.015980756	-0.108177424	-0.099572402	0.0676108903	0.0626937346	0.0122928891	0.0135221781	-0.098343113
1	132	-0.059005868	-0.191769071	-0.148743959	0.0540887122	-0.12415818	-0.154890403	-0.002458578	0.0319615118	-0.09096738	0.0958845353	0.1905397816	0.0835916461	-0.22618916	0.1020309798	0.0639230235	-0.028273645	0.0676108903	0.057776579	0.0725280459	0.0024585778	0.213896271	-0.159807559	0.1192410246	-0.088508802	-0.054088712	0.0872795129	-0.116782447	0.0504008455	0.0811330683	0.1831640482	-0.008605022	0.2679849832	0.2114376932	0.1180117357	-0.281507161	0.542116411	0.014751467	-0.077445202	0.1524318253	0.2225012934	-0.008605022	0.1585782699	-0.008605022	0.0983431131	0.1352217805	-0.118011736	-0.077445202	0.2729021389
1	133	0.1905397816	0.142597514	-0.029502934	0.0663816013	0.099572402	0.1192410246	-0.338054451	0.0897380907	-0.027044356	0.1352217805	0.1094067133	0.0540887122	0.129075336	0.0540887122	-0.136451069	0.1389096473	-0.071298757	0.2446284939	0.2544628052	-0.156119692	0.0639230235	0.114323869	0.1118652912	0.1634954255	0.1413682251	0.2987172061	0.0233564894	0.028273645	-0.0110636	0.1303046249	-0.052859423	0.0024585778	0.2335648936	0.3048636506	0.1512025364	-0.020897912	0.0245857783	0.129075336	0.0417958231	0.0946552464	-0.27167285	0.1216996025	0.1229288914	-0.159807559	0.185622626	0.2298770269	0.1819347592	0.1327632027
1	134	-0.388455297	0.6060394345	0.1241581803	0.5322820997	0.127846047	-0.073757335	-0.079903779	-0.071298757	0.0307322228	-0.009834311	0.1057188466	-0.229877027	0.1954569373	-0.076215913	0.1192410246	-0.140138936	-0.054088712	-0.004917156	-0.244628494	0.0295029339	-0.220042716	-0.001229289	0.2360234715	0.1659540034	0.1647247145	-0.269214272	0.1647247145	0.1610368477	0.0233564894	-0.175788315	-0.043025112	0.014751467	-0.242169916	0.0295029339	0.2040619597	-0.12415818	0.1929983595	0.2163548488	-0.071298757	0.185622626	0.0528594233	0.2089791154	0.0467129787	0.1118652912	0.0307322228	-0.065152312	-0.23725276	0.0036878667
1	135	-0.041795823	0.1327632027	0.1721004479	0.1216996025	-0.017210045	-0.052859423	-0.044254401	-0.126616758	-0.092196669	0.0614644457	-0.109406713	0.1770176036	0.1450560918	0.0799037794	0.0393372452	-0.137680358	-0.137680358	0.057776579	-0.197915515	-0.122928891	-0.009834311	0.3896845857	0.0319615118	-0.065152312	0.1155531579	0.0122928891	-0.061464446	0.071298757	0.0811330683	-0.044254401	0.0159807559	-0.036878667	-0.250774938	-0.07867449	-0.049171557	-0.100801691	0.0971138242	0.1438268029	-0.081133068	0.0331908007	-0.121699602	-0.020897912	0.028273645	0.0516301344	-0.086050224	0.2274184491	-0.131533914	-0.111865291
1	136	0.1942276484	0.0676108903	0.299946495	-0.057776579	-0.060235157	0.2938000504	-0.136451069	0.0786744905	0.0626937346	0.0491715566	-0.072528046	-0.199144804	0.0184393337	0.1548904031	0.1032602688	-0.062693735	0.0270443561	0.0602351568	0.1389096473	0.2520042273	-0.110636002	0.0098343113	-0.202832671	0.1843933371	0.0626937346	-0.007375733	-0.036878667	-0.173329737	-0.138909647	-0.012292889	-0.0221272	-0.013522178	0.0172100448	0.0024585778	-0.062693735	-0.092196669	0.0024585778	-0.116782447	0.1536611142	-0.07867449	0.1487439586	-0.130304625	0.071298757	-0.081133068	0.0971138242	-0.043025112	0.1401389362	0.043025112
1	137	-0.18070547	-0.119241025	0.1905397816	0.0245857783	-0.170871159	-0.018439334	0.1905397816	0.1180117357	0.427792542	0.0774452016	0.1684125812	-0.14751467	0.0872795129	-0.116782447	0.0184393337	-0.060235157	0.1979155151	0.1081774244	-0.330678718	0.2642971165	-0.167183292	-0.083591646	0.0110636002	-0.039337245	0.1327632027	-0.303634362	0.0762159127	0.0307322228	-0.054088712	0.0172100448	0.0024585778	0.1057188466	-0.21512556	-0.119241025	-0.017210045	-0.040566534	0.3884552968	-0.111865291	-0.082362357	0.0208979115	-0.055318001	-0.040566534	0.0036878667	0.0122928891	-0.068840179	-0.063923024	-0.071298757	-0.076215913
1	138	-0.038107956	0.2212720045	-0.04548369	0.1020309798	0.1020309798	-0.167183292	-0.017210045	-0.222501293	0.1610368477	-0.108177424	0.0946552464	0.0848209351	-0.109406713	0.0098343113	0.157348981	0.0245857783	-0.088508802	0.0688401792	-0.065152312	0.1979155151	0.1966862262	0.0368786674	0.2618385386	-0.088508802	0.185622626	-0.175788315	0.0442544009	0.3786209855	0.1745590258	-0.059005868	0.0110636002	0.0540887122	-0.16964187	0.1684125812	-0.186851915	-0.039337245	-0.114323869	-0.019668623	0.0393372452	0.2347941825	0.1020309798	0.2102084043	0.0504008455	0.2163548488	0.2974879172	0.0639230235	-0.009834311	0.38476743
1	139	-0.162266137	-0.071298757	0.0528594233	0.3196151176	-0.10203098	-0.015980756	-0.009834311	0.0799037794	0.0737573348	0.2126669821	0.2483163606	-0.003687867	-0.083591646	0.0467129787	-0.043025112	-0.154890403	0.0184393337	0.1843933371	-0.194227648	-0.10203098	-0.304863651	-0.049171557	-0.059005868	0.1757883147	0.1880812038	-0.138909647	0.0872795129	-0.11309458	-0.003687867	0.0233564894	-0.049171557	0.1389096473	-0.183164048	0.256921383	0.0639230235	0.014751467	0.2102084043	0.1106360022	-0.043025112	-0.009834311	-0.09096738	0.0467129787	-0.038107956	0.0454836898	0.1069481355	0.0442544009	-0.093425957	0.0528594233
1	140	0.0516301344	0.3146979619	-0.122928891	-0.258150672	0.2470870717	0.0381079563	0.1167824468	-0.104489558	0.0344200896	-0.156119692	-0.157348981	-0.028273645	0.4253339642	0.0602351568	0.0885088018	0.1696418701	0.1057188466	-0.009834311	0.1954569373	0.0233564894	0.4327096977	0.0983431131	0.0528594233	-0.103260269	-0.108177424	0.2483163606	-0.03442009	0.1401389362	-0.03442009	-0.062693735	-0.157348981	-0.019668623	0.2114376932	-0.050400845	-0.054088712	-0.140138936	-0.190539782	0.014751467	0.0122928891	0.2089791154	0.1942276484	0.0331908007	0.129075336	-0.060235157	-0.018439334	0.028273645	0.0553180011	-0.071298757
1	141	0.1831640482	0.114323869	-0.095884535	-0.046712979	-0.033190801	0.0233564894	-0.179476181	0.2249598712	-0.148743959	0.1450560918	-0.006146445	0.0762159127	0.014751467	0.1327632027	-0.003687867	-0.028273645	-0.035649379	0.057776579	0.38476743	-0.017210045	0.0172100448	0.1094067133	-0.130304625	0.3355958735	-0.07867449	0.200374093	-0.120470314	-0.121699602	-0.028273645	0.0774452016	-0.149973247	0.3368251624	0.2446284939	0.200374093	-0.052859423	0.1241581803	-0.013522178	-0.185622626	0.1487439586	-0.051630134	-0.199144804	-0.097113824	-0.020897912	-0.174559026	0.1462853807	0.0663816013	0.071298757	0.1721004479
1	142	0.0381079563	-0.013522178	-0.036878667	-0.015980756	-0.029502934	0.014751467	0.043025112	0.1032602688	0.0208979115	0.1413682251	-0.070069468	0.1180117357	-0.196686226	-0.083591646	0.1831640482	0.0110636002	0.1130945801	0.142597514	0.1548904031	-0.137680358	0.0356493785	0.4204168085	-0.207749826	-0.033190801	-0.03442009	-0.092196669	-0.10203098	-0.087279513	0.0024585778	-0.017210045	0.0295029339	-0.031961512	-0.095884535	0.0270443561	-0.063923024	-0.038107956	0.0381079563	-0.025815067	0.0516301344	-0.083591646	-0.062693735	-0.087279513	0.1524318253	0.0786744905	0.0835916461	-0.018439334	0.142597514	-0.038107956
1	143	-0.108177424	0.1401389362	-0.051630134	-0.057776579	0.3122393841	-0.089738091	0.0749866237	-0.049171557	0.1512025364	0.1450560918	-0.0221272	0.1671832923	-0.014751467	-0.033190801	0.1622661366	0.1389096473	-0.046712979	-0.023356489	0.1942276484	-0.168412581	0.1389096473	-0.006146445	0.0504008455	0.1008016909	-0.181934759	0.0036878667	0.3515766294	0.1376803584	0.3503473404	-0.179476181	0.1954569373	-0.126616758	0.1757883147	-0.240940627	0.05654729	0.014751467	0.0504008455	-0.065152312	0.0651523124	0.2618385386	0.1659540034	-0.038107956	-0.052859423	0.0516301344	-0.175788315	-0.043025112	0.0344200896	0.0590058679
1	144	0.6355423685	0.0762159127	-0.054088712	-0.295029339	0.1389096473	0.1376803584	-0.152431825	0.0442544009	-0.183164048	0.0368786674	-0.297487917	-0.088508802	0.1266167581	0.1782468925	-0.044254401	0.1327632027	-0.0221272	-0.035649379	0.527364944	0.1622661366	0.0098343113	0.2679849832	-0.14751467	0.0331908007	-0.154890403	0.3196151176	-0.104489558	-0.073757335	-0.051630134	0.0245857783	-0.168412581	-0.234794183	0.4400854312	-0.079903779	-0.059005868	-0.074986624	-0.059005868	-0.173329737	0.2581506719	0.0159807559	0.086050224	-0.207749826	0.1106360022	-0.181934759	0.0983431131	0.2409406271	0.598663701	0.0540887122
1	145	-0.111865291	0.2200427156	0.0504008455	-0.03442009	-0.143826803	0.0786744905	-0.104489558	-0.004917156	0.0786744905	-0.046712979	0.0479422676	0.1585782699	0.1389096473	0.1880812038	-0.127846047	-0.04548369	-0.130304625	0.0848209351	-0.119241025	-0.082362357	0.1524318253	0.0331908007	0.0872795129	0.0233564894	0.0848209351	0.3786209855	-0.009834311	0.4745055207	-0.103260269	0.1057188466	-0.11309458	0.0540887122	-0.068840179	-0.043025112	0	-0.184393337	-0.038107956	-0.001229289	-0.05654729	0.0749866237	-0.084820935	0.0909673796	0.1684125812	0.0786744905	0.0331908007	0.1008016909	-0.244628494	0.0971138242
1	146	-0.06761089	0.1745590258	0.0885088018	-0.018439334	0.1794761814	0.0270443561	-0.106948136	-0.146285381	0.2335648936	0.1782468925	0.1339924916	0.0233564894	0.1929983595	-0.017210045	0.1905397816	0.0393372452	-0.133992492	0.0946552464	0.0110636002	-0.094655246	0.0553180011	-0.008605022	0.129075336	0.043025112	-0.007375733	-0.142597514	0.2384820493	0.1536611142	0.1450560918	-0.232335605	0.0872795129	0.0811330683	-0.175788315	0.0626937346	0.0356493785	-0.084820935	0.1880812038	0.0307322228	-0.071298757	0.5617850336	0.2126669821	0.0700694681	0.0885088018	0.1512025364	-0.031961512	-0.073757335	-0.006146445	0.2360234715
1	147	-0.081133068	-0.250774938	-0.186851915	-0.033190801	-0.008605022	-0.195456937	-0.077445202	-0.28273645	0.2040619597	0.1204703136	0.099572402	0.7068411255	-0.081133068	-0.145056092	-0.149973247	0.0971138242	-0.088508802	0.0491715566	-0.11309458	-0.119241025	0.1880812038	0.0983431131	-0.119241025	-0.0221272	0.0344200896	0.1548904031	0.0270443561	-0.140138936	0.3294494289	0.2188134267	0.5040084547	0.1524318253	-0.018439334	0.1462853807	-0.009834311	0.1770176036	-0.238482049	0.1081774244	-0.232335605	-0.231106316	-0.347888763	0.0590058679	-0.156119692	0.1462853807	-0.068840179	0.1069481355	-0.146285381	-0.051630134
1	148	0.114323869	-0.062693735	-0.035649379	0.1266167581	-0.156119692	0.1917690706	-0.07867449	-0.331908007	-0.281507161	-0.06761089	-0.071298757	0.127846047	-0.115553158	0.0971138242	0.2040619597	-0.014751467	-0.018439334	0.071298757	0.3183858287	-0.213896271	0.1069481355	0.0344200896	0.0823623572	-0.130304625	-0.062693735	0.1315339138	0.1413682251	-0.129075336	-0.020897912	-0.108177424	-0.105718847	0.1130945801	0.0258150672	0.0454836898	0.0258150672	0.1929983595	0.1524318253	0.6957775252	0.6220201904	0.1303046249	0.1044895577	0.0516301344	0.1462853807	0.142597514	0.0393372452	-0.133992492	0.0295029339	-0.027044356
1	149	-0.159807559	0.0307322228	-0.033190801	0.0626937346	0.0135221781	-0.07867449	-0.046712979	-0.372474541	0.071298757	-0.036878667	0.0725280459	0.0872795129	-0.12415818	-0.003687867	0.142597514	-0.051630134	-0.017210045	-0.006146445	-0.066381601	-0.100801691	-0.018439334	-0.041795823	0.1044895577	0.0208979115	0.2544628052	0.0454836898	0.1216996025	-0.140138936	0.0061464446	-0.159807559	0	0.1438268029	-0.136451069	0.342971607	0.0184393337	-0.059005868	-0.086050224	0.6466059687	0.1622661366	0.0368786674	-0.09096738	0.1585782699	-0.017210045	0.2163548488	0.05654729	-0.040566534	-0.002458578	-0.059005868
1	150	0.0295029339	0.0823623572	-0.104489558	0.0504008455	0.0540887122	-0.033190801	-0.062693735	0.0135221781	0.0823623572	0.2495456495	0.1438268029	0.0368786674	-0.105718847	-0.079903779	-0.159807559	0.2089791154	-0.06761089	0.3257615622	0.127846047	0.0885088018	0.0663816013	0.057776579	0.2520042273	0.0725280459	0.057776579	-0.020897912	0.1745590258	0.2335648936	0.2028326708	0.2163548488	-0.106948136	-0.009834311	0.1942276484	0.2360234715	-0.018439334	-0.074986624	0.1413682251	0.0135221781	-0.049171557	0.1413682251	0.2311063158	0.1180117357	0.0983431131	0.0479422676	0.1253874692	0.0897380907	0.4597540538	0.2212720045
1	151	-0.092196669	-0.191769071	0.0528594233	0.0762159127	-0.304863651	-0.092196669	-0.079903779	0.1647247145	0.0590058679	0.1770176036	0.3650988074	-0.094655246	0.0700694681	-0.086050224	-0.290112184	0.1008016909	0.071298757	0.2274184491	-0.469588365	0.3024050728	-0.170871159	-0.030732223	-0.029502934	-0.050400845	0.1376803584	-0.247087072	-0.109406713	0.0122928891	-0.205291249	0.4105824972	-0.046712979	0.1057188466	-0.152431825	0.170871159	-0.087279513	-0.06761089	0.1020309798	0.0061464446	-0.325761562	-0.16964187	-0.11309458	0.1634954255	0.0651523124	-0.122928891	-0.059005868	0.0835916461	0.0774452016	0.0762159127
1	152	0.05654729	-0.136451069	0.0614644457	0.2274184491	0.0651523124	-0.002458578	-0.207749826	-0.051630134	-0.072528046	0.1204703136	0.0946552464	-0.086050224	0.0479422676	0.0221272004	-0.04548369	-0.142597514	-0.173329737	0.0590058679	0.0528594233	-0.143826803	-0.077445202	-0.10203098	0.1180117357	0.127846047	0.285195028	-0.012292889	0.0479422676	-0.194227648	0.2016033819	-0.009834311	0.2593799608	0.1536611142	-0.099572402	0.5322820997	0.4732762318	0.2089791154	0.1094067133	0.1339924916	0.0442544009	0.0417958231	-0.046712979	0.1352217805	-0.017210045	0.1905397816	0.1069481355	0.0762159127	0.0295029339	0.2962586282
1	153	-0.211437693	0.114323869	-0.177017604	0.1389096473	-0.065152312	-0.099572402	0.0614644457	-0.130304625	-0.089738091	-0.133992492	0.2372527604	0.5261356551	-0.099572402	-0.033190801	-0.059005868	-0.023356489	-0.038107956	0.1253874692	-0.14751467	-0.099572402	-0.079903779	0.0024585778	0.1253874692	-0.006146445	0.0208979115	-0.087279513	-0.049171557	0.32822014	-0.033190801	0.099572402	-0.052859423	0.1266167581	-0.212666982	0.1487439586	0.1167824468	-0.023356489	-0.106948136	0.0700694681	-0.186851915	-0.104489558	-0.116782447	0.170871159	-0.047942268	0.2679849832	0.2065205375	0.0110636002	-0.154890403	0.0688401792
1	154	0.0073757335	-0.185622626	-0.26060925	-0.071298757	0.0639230235	0.0024585778	0.071298757	0.0688401792	-0.0221272	-0.012292889	0.0245857783	0.1610368477	-0.154890403	0.0159807559	-0.157348981	0.0504008455	0.1647247145	0.0122928891	-0.081133068	-0.030732223	-0.019668623	-0.0110636	-0.460983343	0.0319615118	-0.074986624	0.0479422676	-0.191769071	-0.211437693	-0.002458578	0.2028326708	-0.039337245	-0.129075336	0.1180117357	0.0024585778	-0.109406713	0.0319615118	-0.259379961	-0.081133068	-0.12415818	-0.318385829	-0.029502934	-0.071298757	-0.033190801	-0.231106316	0.0221272004	0.1684125812	0.0221272004	-0.205291249
1	155	-0.029502934	-0.059005868	0.1303046249	-0.084820935	0.2298770269	-0.062693735	0.0454836898	-0.023356489	0.1893104927	0.170871159	-0.007375733	-0.092196669	-0.122928891	-0.137680358	0.2495456495	0.0110636002	-0.035649379	-0.191769071	-0.054088712	-0.03442009	0.1032602688	-0.119241025	0.0454836898	-0.060235157	-0.086050224	-0.087279513	0.1389096473	-0.031961512	0.313468673	-0.303634362	0.4413147201	-0.216354849	0.05654729	-0.326990851	0.0319615118	0.0356493785	-0.033190801	-0.087279513	0.1315339138	0.1438268029	0.2077498264	-0.04548369	0.0811330683	0.2225012934	-0.184393337	-0.205291249	0.1057188466	-0.036878667
1	156	0.0528594233	-0.092196669	0.1167824468	-0.025815067	0.0639230235	-0.157348981	-0.024585778	-0.136451069	0.38476743	0.2225012934	0.1487439586	0.1733297369	0.0676108903	-0.10203098	-0.012292889	0.0454836898	-0.234794183	0.200374093	-0.052859423	-0.040566534	0.5322820997	0.1081774244	0.1954569373	-0.030732223	0.2028326708	0.014751467	0.0909673796	0.1413682251	0.2987172061	0.0381079563	0.2470870717	0.1241581803	-0.170871159	0.1069481355	0.0184393337	0.0258150672	0.1548904031	-0.036878667	-0.06761089	0.0971138242	0.0098343113	0.1339924916	0.1106360022	0.1229288914	0.0319615118	0.0835916461	-0.076215913	0.3663280963
1	157	0.6515231243	-0.132763203	-0.130304625	-0.345430185	0.1585782699	0.1167824468	-0.109406713	-0.014751467	-0.195456937	-0.007375733	-0.21512556	0.043025112	0.1548904031	0.1315339138	-0.110636002	0.2151255599	-0.003687867	-0.043025112	0.5187599216	-0.03442009	0.2151255599	0.0799037794	-0.094655246	-0.019668623	-0.083591646	0.5335113886	0.0393372452	-0.218813427	0.0405665342	0.0885088018	-0.11309458	-0.086050224	0.6502938354	0.0479422676	0.0061464446	0.0516301344	-0.15857827	-0.054088712	0.1671832923	0.0442544009	0.0958845353	-0.192998359	-0.013522178	-0.229877027	-0.04548369	0.1696418701	0.5212184995	0.0110636002
1	158	-0.093425957	0.1733297369	0.0848209351	0.0688401792	0.086050224	0.0749866237	-0.05654729	-0.191769071	0.1942276484	0.1634954255	0.099572402	0.0110636002	0.1167824468	0.0958845353	0.0024585778	0.1598075588	-0.055318001	0.3982896081	-0.051630134	0.0651523124	-0.014751467	0.0442544009	0.114323869	0.0663816013	-0.093425957	-0.044254401	0.0725280459	0.371245252	-0.049171557	-0.059005868	-0.057776579	0.0516301344	-0.216354849	0.2433992049	-0.059005868	-0.288882895	0.0614644457	0.0897380907	-0.0110636	0.1216996025	0.3933724524	0.0676108903	0.0958845353	0.0368786674	0.1376803584	0.1954569373	0.0184393337	0.2974879172
1	159	0.2397113382	0.0049171557	0	-0.074986624	0.0319615118	0.0663816013	-0.227418449	-0.074986624	0.0208979115	0.0454836898	-0.211437693	0.0774452016	-0.292570761	0.0172100448	0.1216996025	0.1942276484	-0.108177424	0	0.4130410751	0.1647247145	0.0491715566	-0.019668623	-0.014751467	0.1266167581	-0.154890403	0.0454836898	-0.165954003	-0.073757335	0.0270443561	-0.065152312	-0.024585778	-0.243399205	0.0799037794	0.1733297369	-0.220042716	0.0823623572	0.0184393337	-0.088508802	0.2667556943	0.0368786674	0.1204703136	-0.062693735	-0.120470314	-0.062693735	0.5900586786	0.014751467	0.1339924916	0.0258150672
1	160	0.0762159127	-0.26060925	0.1696418701	0.1942276484	-0.162266137	0.0307322228	0.0700694681	0.2458577828	-0.115553158	0.1905397816	-0.006146445	-0.183164048	0.0516301344	0.0467129787	-0.173329737	-0.086050224	-0.041795823	0.1020309798	-0.143826803	0.0036878667	0.028273645	-0.017210045	0.1462853807	0.0811330683	-0.119241025	-0.055318001	-0.183164048	0.0012292889	0.0073757335	0.3220736954	-0.008605022	0.0454836898	-0.015980756	-0.125387469	-0.025815067	0.1020309798	0.3626402296	-0.29380005	-0.038107956	0.0909673796	-0.013522178	0.0024585778	-0.073757335	-0.119241025	-0.190539782	-0.065152312	-0.114323869	0.1671832923
1	161	0.1622661366	-0.07867449	-0.20406196	-0.082362357	0.1696418701	-0.0110636	0	-0.050400845	0.0774452016	0.0159807559	0.0590058679	0.1352217805	0.0885088018	-0.145056092	-0.083591646	0.3405130291	-0.036878667	0.0651523124	0.228647738	0.043025112	0.3122393841	-0.114323869	0.1204703136	0.1057188466	0.0196686226	0.4032067637	0.0872795129	0.0393372452	0.5163013438	0.2655264054	0.1266167581	0.0491715566	0.5089256103	0.1155531579	0.057776579	0.1524318253	-0.093425957	-0.097113824	0.0504008455	-0.007375733	0.0688401792	0.0700694681	-0.095884535	-0.179476181	0.0073757335	0.2040619597	0.1401389362	0.1487439586
1	162	0.1180117357	0.1192410246	-0.092196669	-0.079903779	0.1339924916	0.0848209351	-0.175788315	0.0467129787	-0.035649379	-0.184393337	-0.121699602	-0.033190801	0.2249598712	0.0245857783	0.0061464446	0.0172100448	0	-0.132763203	0.1634954255	0.1868519149	0.1413682251	-0.122928891	0.2974879172	0.1057188466	0.0344200896	0.2433992049	0.0639230235	-0.031961512	0.1241581803	-0.003687867	-0.055318001	0.1118652912	0.2556920941	-0.040566534	0.1721004479	-0.002458578	-0.23725276	-0.126616758	0.0676108903	-0.073757335	0.0639230235	0.0835916461	-0.115553158	-0.197915515	-0.036878667	0.2237305823	0.0122928891	-0.039337245
1	163	0.0036878667	-0.014751467	0.2163548488	0.0417958231	0.0688401792	-0.108177424	0.1180117357	0.0110636002	0.0774452016	-0.120470314	-0.14751467	-0.221272004	0.3036343617	-0.040566534	-0.015980756	-0.108177424	-0.174559026	-0.280277872	-0.191769071	0.185622626	0.0786744905	-0.148743959	0.3319080067	-0.047942268	0.1659540034	0.1081774244	0.1216996025	-0.044254401	0.1610368477	-0.122928891	0.127846047	0.1622661366	0.0479422676	-0.227418449	0.0737573348	0.0196686226	-0.120470314	-0.236023471	-0.027044356	0.0233564894	0.0122928891	-0.007375733	-0.049171557	-0.041795823	-0.311010095	0.0319615118	-0.0221272	0.2446284939
1	164	-0.258150672	0.2335648936	-0.168412581	-0.047942268	0.1561196921	-0.116782447	0.0319615118	-0.446231876	-0.002458578	-0.239711338	0.1622661366	0.0381079563	0.0454836898	-0.04548369	0.6367716574	-0.11309458	0.071298757	-0.202832671	-0.015980756	0.1008016909	-0.029502934	-0.019668623	0.1659540034	0.1008016909	0.0245857783	-0.104489558	0.1893104927	0.0196686226	0.1192410246	-0.236023471	0.0036878667	-0.043025112	-0.002458578	-0.083591646	-0.05654729	0.0491715566	-0.302405073	0.1696418701	-0.018439334	0.3478887626	0.1696418701	0.2815071613	0.1413682251	0.2200427156	-0.028273645	-0.12415818	-0.135221781	-0.006146445
1	165	-0.21512556	-0.11309458	-0.088508802	-0.084820935	0.0270443561	0.0479422676	0.0504008455	0.0737573348	0.1327632027	0.1782468925	0.299946495	0.170871159	-0.098343113	-0.18070547	-0.040566534	0.2520042273	0.1745590258	0.3097808063	-0.106948136	0.0454836898	-0.175788315	-0.004917156	-0.136451069	0.0848209351	-0.14751467	-0.145056092	-0.046712979	0.1216996025	-0.161036848	0.2802778724	-0.003687867	-0.046712979	-0.023356489	0.1266167581	0.0061464446	-0.125387469	-0.050400845	0.0467129787	-0.207749826	-0.199144804	-0.017210045	0.0553180011	0.0319615118	-0.028273645	0.0848209351	0.1057188466	0.1733297369	-0.157348981
1	166	-0.094655246	0.05654729	-0.044254401	0.256921383	0.1253874692	-0.218813427	-0.039337245	-0.025815067	0.1094067133	-0.059005868	0.1401389362	-0.019668623	0.1413682251	-0.061464446	0.0098343113	-0.074986624	-0.138909647	0.1966862262	-0.189310493	0.1130945801	0.2052912486	-0.015980756	0.7646177044	-0.018439334	0.1782468925	-0.057776579	-0.095884535	0.4241046753	0.1204703136	0.2028326708	-0.002458578	0.129075336	-0.074986624	0.2483163606	-0.009834311	0.1155531579	0.0110636002	0.1167824468	0.0110636002	0.1462853807	-0.259379961	0.285195028	0.0958845353	0.1364510694	0.2249598712	0.1057188466	0.0221272004	0.2311063158
1	167	0.0270443561	-0.074986624	0.3454301848	-0.082362357	-0.269214272	-0.065152312	0.0319615118	-0.16964187	0.043025112	0.1229288914	-0.029502934	-0.167183292	0.0934259575	0.199144804	-0.044254401	-0.138909647	0.0295029339	-0.040566534	0.071298757	0.0368786674	-0.03442009	0.0749866237	-0.083591646	-0.087279513	0.3331372957	0.157348981	0.0184393337	-0.345430185	-0.083591646	-0.040566534	0.0848209351	-0.062693735	-0.043025112	0.0159807559	-0.167183292	-0.047942268	-0.001229289	0.2200427156	-0.025815067	0.0258150672	0.0823623572	-0.041795823	-0.009834311	0.1413682251	-0.15857827	-0.119241025	-0.070069468	0.0024585778
1	168	0.0122928891	0.2151255599	-0.041795823	-0.014751467	0.1524318253	0.0737573348	-0.052859423	-0.15857827	-0.082362357	0.1044895577	0.0872795129	0.1106360022	0.0110636002	-0.028273645	-0.118011736	0.0245857783	0.05654729	0.1979155151	0.0700694681	-0.222501293	-0.116782447	0.1155531579	-0.054088712	0.0700694681	-0.074986624	0.0307322228	0.0479422676	0.1475146697	-0.05654729	0.1339924916	-0.094655246	-0.008605022	-0.019668623	0.2642971165	0.0762159127	-0.047942268	0.0774452016	0.1438268029	0.028273645	-0.104489558	-0.062693735	-0.027044356	0	0.0516301344	0.457295476	0.0786744905	0.0626937346	-0.060235157
1	169	0.4831105431	-0.255692094	0.0848209351	-0.07867449	0.0012292889	0.1008016909	-0.111865291	0	-0.009834311	0.1032602688	-0.263067828	-0.071298757	-0.14751467	-0.029502934	-0.047942268	-0.238482049	-0.076215913	-0.051630134	0.2593799608	0.0307322228	0.2028326708	0.1155531579	-0.106948136	0.0553180011	0.2753607167	0.2089791154	-0.116782447	-0.315927251	0.3048636506	-0.019668623	0.27167285	-0.070069468	0.1315339138	-0.028273645	0.228647738	0.213896271	-0.014751467	-0.103260269	0.3577230739	-0.201603382	-0.125387469	-0.175788315	0.0467129787	0.1008016909	0.0221272004	0.0946552464	0.2458577828	0.1721004479
1	170	-0.105718847	0.0122928891	-0.04548369	0.1303046249	-0.14751467	0.0946552464	-0.126616758	-0.097113824	0.0073757335	0.1757883147	0.3036343617	0.1020309798	-0.087279513	-0.039337245	-0.173329737	0.1512025364	-0.089738091	0.3220736954	-0.299946495	-0.036878667	0.1180117357	-0.027044356	0.2384820493	-0.119241025	0.3036343617	-0.008605022	-0.0110636	0.2446284939	-0.001229289	0.3048636506	0.0356493785	0.1032602688	-0.179476181	0.3073222285	0.1905397816	-0.135221781	0.0393372452	0.157348981	-0.247087072	-0.029502934	-0.073757335	0.5212184995	0.0602351568	0.2729021389	0.1094067133	0.0307322228	-0.121699602	0.2778192945
1	171	-0.103260269	0.0319615118	-0.095884535	-0.172100448	0.2065205375	-0.199144804	0.0848209351	0.0368786674	0.2126669821	-0.122928891	0.0393372452	-0.063923024	-0.068840179	-0.213896271	0.3011757839	0.2778192945	0.0258150672	-0.140138936	-0.135221781	0.5126134771	-0.003687867	-0.172100448	0.1770176036	-0.002458578	-0.333137296	-0.272902139	-0.038107956	0.2397113382	0.1204703136	-0.159807559	0.0381079563	-0.043025112	0.086050224	-0.15857827	-0.190539782	0.0270443561	-0.052859423	-0.163495426	0.0368786674	0.0737573348	0.1315339138	0.0049171557	0.0184393337	0.0417958231	-0.059005868	-0.025815067	0.1229288914	-0.044254401
1	172	0.1524318253	-0.008605022	0.0036878667	-0.188081204	-0.151202536	0.0774452016	0.0098343113	0.1057188466	0.0504008455	0.1413682251	0.0122928891	0.1364510694	0.0393372452	0.1364510694	-0.162266137	0.1081774244	0.0049171557	0.3011757839	-0.098343113	0.0233564894	0.0786744905	0.5027791658	-0.081133068	-0.007375733	-0.039337245	0.0479422676	-0.086050224	0.3577230739	-0.040566534	0.1561196921	-0.170871159	-0.059005868	-0.068840179	0.0159807559	-0.181934759	-0.421646097	0.1499732475	-0.137680358	-0.21512556	0.0700694681	0.1438268029	-0.162266137	0.0971138242	-0.153661114	-0.087279513	0.3896845857	0.0614644457	0.0676108903
1	173	0.1438268029	0.0368786674	0.1499732475	0.2446284939	0.0245857783	-0.093425957	-0.21512556	0.1512025364	0.0700694681	0.2815071613	0.1499732475	-0.255692094	-0.041795823	0.071298757	0.0221272004	0.1548904031	-0.21512556	0.1413682251	0.0504008455	0.1106360022	0.0381079563	-0.007375733	0.199144804	0.1032602688	0.1253874692	-0.148743959	0.1167824468	0.0086050224	0.1401389362	0.0958845353	0.0135221781	-0.028273645	-0.015980756	0.2987172061	-0.116782447	-0.100801691	0.2089791154	0.0012292889	0.0295029339	0.1315339138	0.1303046249	0.1081774244	-0.012292889	0.0221272004	0.1475146697	0.0307322228	0.2606092497	0.5765365006
1	174	0.1487439586	-0.043025112	0.1352217805	-0.008605022	-0.236023471	0.1130945801	-0.098343113	0.1352217805	-0.072528046	-0.092196669	-0.105718847	-0.185622626	-0.027044356	-0.028273645	-0.015980756	0.0122928891	0.3933724524	-0.072528046	0.0196686226	0.2520042273	-0.039337245	0.0479422676	0.0553180011	0.0442544009	-0.027044356	0.0356493785	0.0208979115	-0.154890403	-0.145056092	0.1512025364	-0.119241025	-0.095884535	0.1081774244	-0.177017604	-0.007375733	-0.09096738	-0.081133068	0.0184393337	0.0848209351	-0.145056092	-0.131533914	-0.043025112	0.0442544009	-0.074986624	-0.007375733	0.028273645	0.1106360022	-0.077445202
1	175	-0.24954565	0.0049171557	0.2016033819	0.285195028	0.1499732475	-0.031961512	-0.115553158	-0.050400845	-0.015980756	-0.076215913	0.127846047	-0.065152312	0.2483163606	-0.108177424	0.1192410246	-0.228647738	-0.043025112	-0.030732223	-0.363869518	-0.0110636	-0.106948136	-0.173329737	0.3048636506	-0.035649379	0.2532335163	-0.20406196	0.2470870717	-0.027044356	0.1167824468	-0.125387469	0.1917690706	0.0958845353	-0.274131428	-0.0221272	0.3540352072	0.2888828948	0.071298757	0.2323356047	-0.18070547	0.0086050224	-0.186851915	0.1954569373	-0.052859423	0.0762159127	-0.252004227	-0.03442009	-0.18070547	-0.081133068
1	176	0.0983431131	-0.092196669	0.2987172061	0.0885088018	-0.068840179	0.1499732475	-0.098343113	0.5556385891	-0.060235157	0.0983431131	-0.088508802	-0.296258628	0.0823623572	-0.0221272	-0.084820935	-0.131533914	0.028273645	0.0110636002	0.0086050224	0.0762159127	-0.211437693	-0.008605022	-0.001229289	-0.0221272	0.1462853807	-0.164724714	0.0221272004	-0.16964187	-0.208979115	-0.052859423	-0.059005868	0.0073757335	-0.120470314	-0.055318001	0.1696418701	0.0614644457	0.2188134267	-0.093425957	0.1352217805	-0.046712979	-0.167183292	-0.16964187	0.0811330683	-0.079903779	-0.059005868	-0.001229289	0.1942276484	-0.086050224
1	177	-0.014751467	0.0540887122	0.0971138242	-0.046712979	-0.167183292	0.2433992049	-0.083591646	-0.218813427	-0.055318001	-0.104489558	0.1917690706	0.1216996025	-0.0221272	-0.083591646	0.0823623572	-0.028273645	0.0172100448	0.0688401792	-0.119241025	-0.079903779	-0.172100448	-0.041795823	0.2175841378	0.0540887122	0.1696418701	0.0393372452	0.5040084547	0.1044895577	-0.205291249	0.086050224	-0.196686226	0.0221272004	-0.14751467	-0.047942268	0.1044895577	-0.217584138	0.043025112	0.2212720045	-0.009834311	-0.10203098	-0.044254401	0.0626937346	0.0602351568	-0.046712979	0.0971138242	0.0491715566	-0.043025112	-0.086050224
1	178	-0.020897912	0.3036343617	-0.16964187	0.0774452016	0.285195028	0.028273645	-0.086050224	-0.082362357	-0.142597514	-0.127846047	0.1905397816	0.0540887122	0.1905397816	0.0811330683	0.1253874692	0.1548904031	-0.031961512	0.1868519149	0.0331908007	-0.040566534	0.0295029339	-0.017210045	0.7092997033	0.0467129787	-0.165954003	-0.190539782	0.2741314278	0.7203633035	0.0491715566	-0.060235157	-0.309780806	0.1585782699	0	0.1880812038	0.0454836898	-0.22618916	0.0504008455	-0.004917156	-0.217584138	0.2987172061	0.1843933371	0.2274184491	-0.017210045	-0.023356489	0.1204703136	0.127846047	0.0946552464	0.3257615622
1	179	-0.097113824	0.5826829452	-0.111865291	-0.109406713	0.2212720045	-0.127846047	0.2876536058	0.0073757335	0.2163548488	-0.055318001	-0.052859423	-0.059005868	-0.031961512	-0.082362357	0.2151255599	0.0135221781	0.3798502744	0.0061464446	0.1032602688	0.2495456495	0.0737573348	0.1315339138	-0.20406196	0.0270443561	-0.002458578	0.0233564894	0.0135221781	0.0811330683	0.0639230235	-0.136451069	-0.094655246	-0.111865291	0.142597514	-0.206520538	-0.16964187	-0.105718847	-0.223730582	-0.162266137	0.0417958231	0.0405665342	0.0774452016	0.0467129787	0.1610368477	0.0086050224	0.185622626	-0.0221272	0.0946552464	-0.119241025
1	180	0	-0.009834311	0.0417958231	-0.018439334	-0.036878667	-0.111865291	-0.093425957	-0.038107956	-0.060235157	0.2089791154	0.1721004479	0.0393372452	-0.068840179	0.1475146697	0.0553180011	0.0258150672	-0.002458578	0.099572402	0.0897380907	0.0958845353	-0.125387469	-0.119241025	0.0098343113	0.0614644457	-0.017210045	-0.218813427	-0.063923024	0.0270443561	-0.039337245	-0.019668623	0.0061464446	0.2384820493	-0.130304625	0.3638695185	-0.261838539	0.0233564894	0.1303046249	-0.043025112	-0.076215913	0.0823623572	0.0835916461	0.0344200896	-0.196686226	0.2114376932	0.1032602688	-0.183164048	0.0626937346	0.1745590258
1	181	-0.082362357	0.0196686226	-0.250774938	0.2016033819	0.2261891601	-0.030732223	-0.050400845	-0.16964187	-0.044254401	-0.023356489	-0.152431825	0.1032602688	-0.068840179	0.0405665342	0.1966862262	0.0528594233	-0.276590006	-0.074986624	0.1487439586	-0.115553158	0.2102084043	-0.154890403	0.2470870717	-0.072528046	-0.098343113	0.0135221781	0.0774452016	0.0639230235	0.2950293393	-0.170871159	0.1081774244	-0.009834311	0.0307322228	0.0024585778	0.0172100448	0.1499732475	0.0073757335	0.0233564894	0.27167285	0.1598075588	0.1241581803	0.2052912486	0.0958845353	0.0749866237	-0.044254401	-0.013522178	-0.072528046	0.1487439586
1	182	0.5212184995	-0.162266137	0.2495456495	0.0946552464	-0.279048583	0.3269908511	-0.33928374	0.1905397816	-0.168412581	0.285195028	-0.09096738	-0.157348981	0.0614644457	0.2556920941	-0.335595873	-0.024585778	-0.216354849	0.32822014	0.1376803584	0.0319615118	0.0848209351	0.1450560918	0.2630678276	0.1782468925	0.1081774244	0.2630678276	-0.023356489	-0.025815067	-0.0221272	0.4351682755	-0.148743959	0.0897380907	0.1032602688	0.2077498264	0.1499732475	-0.082362357	0.2581506719	-0.041795823	0.0295029339	-0.12415818	0.0725280459	-0.004917156	0.0073757335	-0.072528046	0.0381079563	0.2163548488	0.127846047	0.3085515174
1	183	0.1462853807	-0.043025112	0.1585782699	0.0110636002	-0.168412581	0.0897380907	-0.024585778	-0.088508802	0.1008016909	0.0245857783	0.028273645	0.1180117357	0.0135221781	0.2507749384	0.0946552464	0.0073757335	0.0135221781	0.1585782699	0.0504008455	-0.054088712	0.0405665342	0.0393372452	-0.05654729	0	0.2274184491	0.5089256103	-0.002458578	-0.043025112	-0.130304625	0.0479422676	-0.054088712	-0.049171557	0.0295029339	-0.11309458	-0.031961512	-0.121699602	-0.030732223	0.0823623572	0.1057188466	-0.003687867	-0.118011736	0.0405665342	0.0417958231	0.0381079563	0.0368786674	0.057776579	0.0036878667	0.0639230235
1	184	-0.119241025	0.1462853807	-0.046712979	0.0331908007	0.5937465454	-0.194227648	-0.057776579	-0.039337245	-0.006146445	-0.100801691	-0.108177424	-0.073757335	0.1585782699	-0.104489558	0.0258150672	0.0196686226	-0.059005868	-0.261838539	-0.240940627	-0.0110636	-0.152431825	-0.061464446	0.0012292889	0.0528594233	-0.057776579	-0.071298757	0.1032602688	-0.125387469	0.1167824468	-0.242169916	0.1130945801	-0.23725276	0.0540887122	-0.145056092	0.0442544009	-0.009834311	-0.229877027	-0.038107956	-0.120470314	0.0245857783	-0.165954003	-0.002458578	-0.029502934	-0.071298757	-0.125387469	0.0012292889	0.1376803584	-0.129075336
1	185	0.0749866237	-0.008605022	0.2040619597	0.1536611142	-0.059005868	0.099572402	0.2335648936	0.342971607	0.1524318253	0.1954569373	-0.148743959	-0.232335605	-0.232335605	-0.072528046	-0.12415818	-0.153661114	0.0086050224	0.086050224	0.1008016909	-0.044254401	0.127846047	0.0172100448	-0.218813427	0.142597514	0.0786744905	0.0467129787	-0.220042716	0.0454836898	0.0553180011	0.071298757	0.1315339138	-0.138909647	-0.173329737	-0.038107956	0.1634954255	-0.031961512	0.299946495	-0.126616758	0.5470335667	-0.227418449	-0.060235157	-0.164724714	0.0909673796	0.014751467	0.2987172061	0.0786744905	0.0086050224	0.0221272004
1	186	0.0012292889	-0.264297116	-0.062693735	-0.040566534	0.2102084043	-0.098343113	0.1659540034	0.170871159	0.0393372452	0.1487439586	-0.013522178	-0.047942268	-0.012292889	-0.233564894	-0.040566534	-0.007375733	0.1512025364	-0.108177424	-0.181934759	-0.088508802	-0.129075336	-0.146285381	-0.143826803	0.0258150672	-0.199144804	-0.039337245	0.0024585778	-0.272902139	0.0897380907	0.0442544009	0.2151255599	-0.065152312	0.1929983595	-0.09096738	0.0688401792	0.2470870717	-0.007375733	-0.161036848	-0.088508802	-0.228647738	-0.239711338	-0.115553158	-0.04548369	-0.071298757	-0.161036848	-0.118011736	0.2102084043	-0.276590006
1	187	-0.003687867	-0.116782447	0.1130945801	0.1487439586	-0.084820935	0.1204703136	-0.041795823	0.1216996025	-0.162266137	-0.099572402	0.0725280459	-0.105718847	0.342971607	0.0295029339	-0.190539782	-0.105718847	-0.063923024	-0.049171557	-0.254462805	-0.049171557	-0.135221781	0.0172100448	0.1462853807	-0.072528046	0.1634954255	-0.10203098	-0.040566534	-0.009834311	-0.097113824	0.1130945801	-0.14751467	0.1229288914	-0.218813427	-0.043025112	0.185622626	-0.0110636	0.2347941825	0.0651523124	-0.06761089	-0.028273645	-0.168412581	-0.013522178	-0.0221272	-0.154890403	-0.154890403	0.1192410246	-0.126616758	-0.083591646
1	188	-0.162266137	0.1094067133	-0.059005868	0.0811330683	0.1819347592	-0.014751467	-0.177017604	-0.003687867	-0.074986624	-0.043025112	0.2298770269	0.0368786674	-0.019668623	-0.043025112	0.0073757335	0.0934259575	-0.079903779	0.1671832923	-0.400748186	-0.076215913	-0.050400845	-0.025815067	0.1044895577	-0.025815067	0.0331908007	-0.274131428	-0.062693735	0.3982896081	-0.162266137	-0.156119692	-0.248316361	0	-0.304863651	0.2323356047	-0.028273645	-0.137680358	0.1364510694	0.1745590258	-0.141368225	0.1966862262	0.0307322228	0.1585782699	0.1253874692	-0.099572402	0.0344200896	0.0909673796	-0.074986624	-0.038107956
1	189	-0.179476181	0.0934259575	0.0110636002	0.0491715566	0.0221272004	-0.050400845	-0.136451069	-0.157348981	0.0417958231	0.0381079563	0.1843933371	-0.047942268	0.0725280459	0.1008016909	0.2347941825	-0.001229289	-0.093425957	-0.076215913	-0.173329737	-0.020897912	0.1536611142	-0.210208404	0.3552644961	-0.066381601	0.0073757335	0.0159807559	0.2163548488	0.2052912486	0.043025112	-0.168412581	0.0098343113	0.1671832923	-0.019668623	0.0073757335	-0.177017604	0.0885088018	0.0504008455	0.0135221781	0.0135221781	0.6920896585	0.2040619597	0.2163548488	0.0958845353	0.1561196921	-0.12415818	-0.156119692	-0.125387469	0.2901121837
1	190	0.0221272004	0.1548904031	-0.077445202	-0.088508802	0.2679849832	0.0749866237	-0.0221272	-0.162266137	-0.019668623	0.1180117357	0.0479422676	0.2163548488	-0.029502934	-0.009834311	0.0245857783	0.1733297369	-0.002458578	0.1253874692	0.1106360022	-0.309780806	0.0086050224	0.1032602688	-0.023356489	0.0368786674	-0.140138936	0.0233564894	0.2630678276	0.2237305823	0.1770176036	-0.033190801	0.071298757	-0.076215913	0.0590058679	-0.018439334	0.1106360022	-0.14751467	0.127846047	0.0590058679	0.0086050224	0.1819347592	0.0958845353	-0.023356489	0.0295029339	0.0897380907	-0.059005868	0.0073757335	0.1561196921	0.043025112
1	191	-0.049171557	0.0626937346	0.1364510694	0.1536611142	-0.199144804	0.0540887122	0.2470870717	0.0799037794	0.1118652912	0.1831640482	0.0208979115	-0.152431825	-0.276590006	0.0258150672	-0.052859423	-0.232335605	0.1241581803	0.0663816013	0.071298757	0.0073757335	-0.046712979	-0.052859423	-0.308551517	0.1671832923	0.157348981	0.1401389362	-0.177017604	-0.146285381	-0.103260269	-0.071298757	0.0049171557	0.099572402	-0.041795823	0.1069481355	-0.044254401	0.0614644457	0.1917690706	0.0233564894	0.6084980124	-0.118011736	-0.081133068	-0.09096738	0.086050224	0.0651523124	0.3122393841	-0.098343113	-0.115553158	-0.035649379
1	192	0.3183858287	0.071298757	-0.16964187	-0.178246893	0.0405665342	0.0270443561	-0.104489558	-0.164724714	0.0196686226	-0.013522178	-0.098343113	0.1585782699	-0.179476181	0.0086050224	-0.054088712	0.3183858287	-0.047942268	0.0639230235	0.4904862766	0.1192410246	0.342971607	-0.008605022	0.0442544009	0.1081774244	-0.043025112	0.4646712094	-0.046712979	-0.04548369	0.1216996025	0.185622626	-0.033190801	-0.103260269	0.5040084547	0.2372527604	-0.115553158	0.0467129787	-0.184393337	0.0172100448	0.1733297369	-0.046712979	0.1819347592	0.0516301344	-0.03442009	-0.077445202	0.5027791658	0.0762159127	0.1905397816	0.1069481355
1	193	-0.089738091	0.3257615622	-0.165954003	0.043025112	0.6724210359	-0.156119692	0.0749866237	-0.017210045	0.0504008455	-0.172100448	0.086050224	0.0651523124	0.1598075588	-0.023356489	0.0479422676	0.2188134267	-0.054088712	0.014751467	0.0086050224	-0.122928891	0.014751467	0.0073757335	0.2606092497	0.0479422676	-0.220042716	-0.183164048	0.1241581803	0.5556385891	0.0774452016	-0.174559026	-0.163495426	-0.098343113	-0.025815067	0.0909673796	0.0381079563	-0.23725276	-0.020897912	0.0295029339	-0.127846047	0.2028326708	0.0135221781	0.043025112	-0.092196669	-0.063923024	0.1548904031	0.1610368477	0.1868519149	0.114323869
1	194	-0.16964187	-0.239711338	-0.200374093	0.1561196921	0.0528594233	-0.125387469	0.1634954255	0.0110636002	0.1253874692	0.0122928891	-0.054088712	0.1548904031	-0.133992492	-0.105718847	-0.014751467	-0.027044356	0.0049171557	-0.035649379	-0.240940627	-0.061464446	0.0307322228	-0.115553158	-0.059005868	0.0184393337	-0.153661114	-0.120470314	-0.163495426	-0.089738091	0.170871159	0.1389096473	0.1548904031	0.0442544009	-0.052859423	-0.054088712	-0.063923024	0.1413682251	0.0258150672	-0.099572402	-0.100801691	-0.09096738	-0.043025112	0.0442544009	-0.119241025	-0.004917156	-0.167183292	-0.030732223	-0.131533914	-0.185622626
1	195	0.0897380907	0.0504008455	-0.068840179	0.185622626	0.0663816013	0.4154996529	-0.164724714	0.0110636002	-0.141368225	0.0491715566	0.1671832923	-0.11309458	0.057776579	-0.105718847	-0.007375733	0.0762159127	-0.087279513	0.2151255599	-0.191769071	-0.052859423	-0.14751467	-0.097113824	0.2642971165	-0.039337245	0.0934259575	-0.035649379	0.2642971165	0.1770176036	-0.038107956	0.0049171557	-0.173329737	0.0540887122	0	-0.023356489	0.4929448545	-0.151202536	0.1266167581	-0.079903779	0.0110636002	-0.065152312	0.200374093	0.1389096473	0.1130945801	-0.122928891	-0.015980756	0.1229288914	0.099572402	0.1081774244
1	196	0.1180117357	0.2261891601	-0.068840179	-0.258150672	-0.129075336	0.1659540034	-0.10203098	-0.143826803	-0.127846047	-0.110636002	-0.100801691	0.1757883147	-0.036878667	0.0086050224	-0.076215913	0.1376803584	-0.089738091	0.0098343113	0.213896271	0.0614644457	0.0245857783	0.1880812038	-0.006146445	0.0504008455	-0.09096738	0.3663280963	0.0024585778	0.1327632027	-0.196686226	0.2077498264	-0.229877027	-0.111865291	0.2151255599	-0.132763203	-0.073757335	-0.191769071	-0.094655246	0.0159807559	0.1585782699	-0.138909647	-0.044254401	-0.017210045	0.0848209351	-0.148743959	0.185622626	0.213896271	0.028273645	-0.098343113
1	197	-0.115553158	0.2606092497	-0.054088712	0.1475146697	0.5470335667	-0.212666982	-0.087279513	-0.383538141	0.1253874692	-0.103260269	0.0946552464	-0.050400845	0.2483163606	-0.167183292	0.1253874692	0.0725280459	-0.131533914	-0.002458578	-0.175788315	0.0012292889	0.2778192945	-0.063923024	0.6084980124	-0.051630134	0.0774452016	-0.105718847	0.1843933371	0.3368251624	0.2532335163	-0.154890403	0.0307322228	0.0344200896	0.0270443561	0.1155531579	0.0036878667	0.0749866237	-0.038107956	0.1327632027	-0.076215913	0.341742318	0.200374093	0.3073222285	0.1315339138	0.0233564894	0.0221272004	-0.018439334	0.0245857783	0.1069481355
1	198	0.0061464446	0.0774452016	-0.170871159	-0.066381601	-0.04548369	-0.023356489	0.0221272004	0.2016033819	-0.0221272	0.0885088018	0.1032602688	0.1008016909	-0.001229289	-0.051630134	-0.110636002	0.0553180011	0.0172100448	0.1106360022	0.1167824468	0.1893104927	0.0467129787	0.0479422676	0.0417958231	0.0344200896	-0.055318001	0.0233564894	-0.028273645	0.1364510694	-0.040566534	0.2495456495	-0.199144804	0.371245252	0.2520042273	0.1008016909	-0.10203098	0.0405665342	-0.108177424	-0.20406196	0.0417958231	-0.152431825	-0.066381601	0.0540887122	0.0700694681	-0.060235157	0.071298757	0.0381079563	0.3761624076	0.071298757
1	199	0.1905397816	0.1155531579	0.0934259575	0	-0.132763203	0.142597514	-0.238482049	-0.066381601	-0.017210045	-0.008605022	-0.023356489	0.2335648936	0.1352217805	0.0983431131	-0.100801691	-0.013522178	0.2040619597	0.2593799608	-0.074986624	0.0221272004	0.0258150672	0.5261356551	0.057776579	0.114323869	0.0454836898	0.1413682251	0.0344200896	0.1094067133	-0.119241025	0.2667556943	-0.240940627	-0.049171557	-0.092196669	-0.029502934	0.0405665342	-0.28273645	-0.059005868	0.1610368477	-0.270443561	-0.136451069	-0.088508802	-0.052859423	0.0811330683	-0.120470314	0.0098343113	0.4056653416	0.0356493785	-0.149973247
1	200	-0.135221781	0.0786744905	-0.006146445	0.1155531579	-0.083591646	-0.039337245	-0.027044356	-0.121699602	-0.009834311	0.0417958231	0.0393372452	0.0626937346	0.1401389362	0.1561196921	-0.025815067	-0.099572402	-0.094655246	0.0258150672	-0.089738091	-0.164724714	0.1204703136	-0.003687867	0.1807054703	0.0393372452	0.0073757335	0.3466594737	0.0270443561	0.071298757	-0.003687867	0.2052912486	-0.04548369	0.0934259575	0.043025112	-0.006146445	-0.033190801	0.0172100448	0.0467129787	0.0221272004	-0.071298757	0.1770176036	-0.082362357	0.1524318253	0.0799037794	0.099572402	-0.094655246	-0.081133068	-0.216354849	0.1401389362
1	201	-0.115553158	0.242169916	-0.012292889	-0.059005868	0.0590058679	0.028273645	-0.11309458	-0.039337245	0.0356493785	0.1634954255	0.129075336	-0.240940627	0.4769640986	0.0540887122	0.0245857783	0.129075336	-0.0221272	0.0983431131	-0.097113824	0.0516301344	0.0971138242	-0.024585778	0.2335648936	-0.092196669	0.1450560918	0.0676108903	0.0331908007	0.1204703136	-0.060235157	0.0184393337	-0.055318001	0.0086050224	0.0307322228	0.1585782699	0.0479422676	-0.202832671	-0.066381601	0.0405665342	-0.168412581	0.2470870717	0.0823623572	0.427792542	0.170871159	0.0774452016	-0.023356489	-0.001229289	0.0073757335	0.1831640482
1	202	0.2888828948	-0.259379961	-0.012292889	-0.239711338	0.0122928891	0.0909673796	0.5384285443	0.0602351568	0.1598075588	-0.061464446	-0.236023471	-0.106948136	-0.111865291	-0.149973247	0.1057188466	-0.116782447	0.2925707615	-0.040566534	0.1905397816	0.1770176036	0.1721004479	0.071298757	-0.283965739	-0.082362357	0.0221272004	0.0811330683	-0.194227648	-0.201603382	0.2458577828	-0.099572402	0.1819347592	-0.130304625	0.1253874692	-0.333137296	0.0799037794	0.0885088018	-0.033190801	-0.223730582	0.3380544513	-0.157348981	0.0639230235	-0.269214272	0.0528594233	-0.012292889	-0.047942268	0.0749866237	0.1610368477	-0.172100448
1	203	-0.088508802	-0.068840179	-0.008605022	0.0848209351	-0.003687867	0.0602351568	0.1106360022	0.1118652912	-0.114323869	0.0651523124	0.0823623572	-0.222501293	0.1253874692	0.0381079563	-0.03442009	-0.063923024	0.1352217805	0.0688401792	0.1094067133	-0.04548369	-0.081133068	-0.14751467	0.0823623572	0.0823623572	-0.100801691	-0.003687867	-0.168412581	0.0528594233	-0.033190801	0.1081774244	0.0295029339	0.0467129787	0.1917690706	-0.088508802	0.1721004479	0.2200427156	0.1757883147	-0.245857783	0.1106360022	0.0221272004	0.0135221781	0.0897380907	0.1167824468	-0.03442009	-0.003687867	-0.116782447	-0.111865291	0.0049171557
1	204	0.0553180011	-0.007375733	0.0823623572	0.1339924916	-0.012292889	-0.076215913	-0.059005868	0.1917690706	0.0208979115	0.1253874692	0.0504008455	0.0270443561	-0.071298757	0.05654729	-0.220042716	0.1499732475	-0.137680358	0.0737573348	-0.03442009	0.0012292889	0.0848209351	0.0208979115	0.0602351568	0.028273645	0.0528594233	0.0086050224	-0.088508802	0.2433992049	0.0295029339	0.1929983595	-0.033190801	-0.068840179	-0.098343113	0.1266167581	-0.095884535	-0.173329737	0.0454836898	-0.115553158	-0.095884535	-0.057776579	-0.009834311	0.0159807559	-0.041795823	-0.038107956	0.1929983595	0.2102084043	0.1057188466	0.2839657391
1	205	-0.012292889	0.1610368477	-0.020897912	-0.11309458	0.1130945801	0.0184393337	-0.148743959	-0.063923024	-0.030732223	-0.05654729	0.1352217805	0.1315339138	0.3036343617	0.0258150672	-0.061464446	0.213896271	-0.050400845	0.114323869	0.0184393337	-0.033190801	0.1413682251	0.0196686226	0.1450560918	0.0208979115	0.0454836898	0.2815071613	0.1745590258	0.1204703136	0.0356493785	0.1057188466	-0.104489558	0.0700694681	0.2642971165	0.129075336	0.0516301344	-0.127846047	-0.143826803	0.1253874692	-0.181934759	0.0921966685	0.0295029339	0.1057188466	-0.040566534	-0.16964187	-0.168412581	0.1512025364	-0.006146445	0.0626937346
1	206	-0.165954003	0.2040619597	0.2212720045	0.086050224	0.2372527604	-0.076215913	0.0012292889	-0.238482049	0.3146979619	0.1118652912	0.1253874692	-0.137680358	0.1266167581	-0.0110636	0.200374093	-0.043025112	0.0233564894	0.1376803584	-0.109406713	0.2384820493	-0.179476181	-0.083591646	-0.017210045	0.2016033819	-0.023356489	-0.252004227	0.0737573348	0.0921966685	-0.0110636	-0.208979115	0.0983431131	-0.062693735	-0.247087072	0.1585782699	-0.059005868	-0.18070547	-0.04548369	0.0159807559	-0.063923024	0.0688401792	0.3122393841	0.0467129787	0.0614644457	0.0946552464	0.1253874692	-0.033190801	0.0110636002	0.127846047
1	207	-0.108177424	-0.153661114	0.0258150672	0.1819347592	0.0381079563	0.0688401792	-0.116782447	0.1831640482	0.0921966685	0.1327632027	0.1462853807	0.0295029339	-0.072528046	-0.119241025	0.1008016909	0.0528594233	0.0872795129	0.2741314278	-0.175788315	-0.072528046	-0.234794183	-0.033190801	-0.070069468	0.1610368477	0.0221272004	-0.296258628	-0.015980756	-0.028273645	0.0540887122	0.0983431131	0.0356493785	-0.0110636	-0.255692094	0.1339924916	0.1671832923	-0.0221272	0.199144804	0.0295029339	-0.120470314	-0.050400845	0.0036878667	0.0295029339	0.0086050224	-0.051630134	0.0811330683	0.1303046249	0.014751467	-0.059005868
1	208	0.0454836898	0.0184393337	-0.06761089	0.0442544009	-0.156119692	0.1008016909	-0.319615118	-0.161036848	-0.148743959	0.1880812038	0.114323869	0.0405665342	-0.040566534	0.0528594233	0.0086050224	-0.108177424	-0.14751467	0.0405665342	-0.185622626	0.0405665342	-0.038107956	-0.024585778	0.3700159631	-0.070069468	0.0921966685	-0.007375733	0.028273645	-0.035649379	-0.095884535	0.1192410246	-0.030732223	0.2384820493	-0.077445202	0.3405130291	-0.073757335	0.0233564894	-0.030732223	0.0590058679	-0.0110636	0.0417958231	-0.145056092	0.2901121837	0.1192410246	0.213896271	0.1598075588	-0.145056092	0.0639230235	0.1192410246
1	209	0.0344200896	-0.028273645	-0.030732223	0.1942276484	0.2298770269	-0.029502934	-0.216354849	-0.285195028	-0.008605022	0.0208979115	-0.009834311	-0.137680358	0.057776579	0.0749866237	0.2225012934	0.014751467	-0.213896271	0.0368786674	0.1130945801	-0.137680358	-0.086050224	-0.100801691	0.2815071613	0.1204703136	0.0590058679	-0.039337245	0.2212720045	-0.0110636	0.2901121837	-0.185622626	0.1180117357	-0.05654729	-0.059005868	0.3503473404	0.0958845353	0.0540887122	0.0897380907	0.2790485834	0.1462853807	0.1524318253	0.1598075588	0.0614644457	-0.057776579	0.0245857783	0.0233564894	0.1413682251	0.0454836898	0.170871159
1	210	-0.059005868	0.0626937346	-0.120470314	-0.10203098	0.1241581803	-0.184393337	0.256921383	0.0651523124	0.1610368477	0.0872795129	0.1253874692	-0.002458578	0.0553180011	-0.110636002	-0.003687867	0.127846047	0.3110100952	0.2052912486	0.1376803584	0.1315339138	0.0221272004	0.0676108903	-0.149973247	0.0762159127	-0.070069468	-0.072528046	-0.151202536	0.1253874692	0.0012292889	0.0356493785	-0.086050224	0.0270443561	0.1118652912	0.4450025868	-0.199144804	-0.007375733	-0.0221272	0.0295029339	-0.057776579	-0.014751467	-0.012292889	-0.020897912	0.0307322228	-0.074986624	0.2679849832	0.0467129787	0.1303046249	-0.019668623
1	211	0.0479422676	0.0590058679	-0.201603382	0.0049171557	0.1008016909	-0.140138936	0	-0.046712979	0.0442544009	0.0491715566	0.1094067133	0.0049171557	-0.138909647	-0.014751467	0.0024585778	0.1450560918	0.0909673796	0.05654729	0.2274184491	0.0897380907	0.0049171557	-0.061464446	0.1020309798	0.1253874692	-0.061464446	0.0516301344	0.1376803584	0.0700694681	0.2261891601	0.0258150672	-0.050400845	-0.05654729	0.5789950784	0.0479422676	-0.087279513	0.1610368477	0.0442544009	-0.094655246	0.0602351568	0.2483163606	0.200374093	0.0479422676	0.0663816013	0.0086050224	0.0700694681	-0.04548369	0.2040619597	0.1622661366
1	212	-0.065152312	-0.082362357	-0.185622626	-0.167183292	0.1266167581	-0.141368225	-0.084820935	-0.095884535	0.1536611142	0.1118652912	0.1462853807	0.6392302352	-0.126616758	-0.127846047	-0.024585778	0.1733297369	-0.049171557	0.0442544009	-0.136451069	-0.05654729	0.2470870717	0.129075336	0.0110636002	-0.060235157	-0.116782447	0.0393372452	0.1598075588	0.1499732475	0.1721004479	0.0122928891	0.0012292889	0.0688401792	0.1020309798	-0.092196669	-0.119241025	-0.029502934	-0.223730582	0.0958845353	-0.118011736	-0.040566534	-0.072528046	0.043025112	0.0504008455	0.0958845353	-0.118011736	0.0381079563	0.0528594233	-0.099572402
1	213	-0.033190801	0.0885088018	0.0909673796	0.1008016909	-0.079903779	-0.018439334	0.2360234715	-0.213896271	0.1303046249	-0.014751467	0.1106360022	-0.098343113	0.0885088018	0.1303046249	0.2323356047	-0.087279513	0.0331908007	0.142597514	0.2163548488	0.0368786674	0.0983431131	0.1745590258	-0.024585778	-0.097113824	0.3786209855	-0.052859423	-0.068840179	0.0885088018	-0.035649379	-0.055318001	-0.083591646	0.1094067133	-0.153661114	0.2237305823	-0.10203098	0.0172100448	0.2163548488	0.27167285	0.2323356047	0.2151255599	0.0958845353	0.1266167581	0.2028326708	0.1942276484	0.157348981	-0.047942268	0.0540887122	0.1536611142
1	214	-0.041795823	0.2274184491	-0.26060925	-0.070069468	0.27167285	-0.0110636	-0.177017604	-0.205291249	-0.044254401	-0.142597514	-0.110636002	0.2520042273	0.0885088018	-0.060235157	0.1057188466	0.0676108903	-0.020897912	-0.196686226	0.2372527604	-0.125387469	0.2261891601	-0.082362357	0.2470870717	0.0405665342	-0.104489558	0.2188134267	0.4831105431	-0.020897912	0.2679849832	-0.140138936	0.0012292889	0.1069481355	0.3786209855	-0.092196669	0.1229288914	0.1352217805	-0.301175784	0.1229288914	0.1069481355	0.1721004479	0.0885088018	0.1192410246	-0.0221272	0.0270443561	-0.153661114	-0.018439334	0.0344200896	-0.130304625
1	215	-0.051630134	0.1413682251	-0.208979115	-0.099572402	0.0725280459	-0.008605022	-0.070069468	-0.135221781	-0.0221272	-0.065152312	0.0245857783	0.2888828948	0.1303046249	0.0135221781	0.0036878667	0.1180117357	-0.044254401	0.0946552464	0.1241581803	-0.149973247	0.2188134267	0.0725280459	0.1905397816	-0.105718847	-0.009834311	0.1929983595	0.2225012934	0.3380544513	0.0934259575	0.0012292889	-0.120470314	0.0921966685	0.1966862262	-0.03442009	-0.020897912	0.014751467	0.0024585778	0.1401389362	0.0356493785	0.2790485834	0.0885088018	0.1020309798	0.3921431635	0.0172100448	-0.110636002	0.0319615118	0.1376803584	0.0479422676
1	216	-0.250774938	-0.084820935	-0.013522178	-0.153661114	0.0393372452	-0.23725276	0.4081239194	-0.103260269	0.7092997033	-0.126616758	-0.054088712	0.0479422676	-0.244628494	-0.302405073	0.5249063662	-0.057776579	0.0958845353	-0.227418449	-0.097113824	0.199144804	0.0626937346	-0.119241025	-0.106948136	-0.070069468	-0.052859423	-0.174559026	0.0258150672	-0.163495426	0.1794761814	-0.281507161	0.2876536058	-0.083591646	-0.088508802	-0.291341473	-0.192998359	0.0061464446	-0.130304625	-0.06761089	0.129075336	-0.087279513	0.0233564894	-0.110636002	-0.07867449	0.1180117357	-0.006146445	-0.232335605	-0.073757335	-0.320844407
1	217	-0.301175784	0.4806519653	0.0319615118	0.1438268029	0.1438268029	-0.109406713	-0.116782447	-0.164724714	0.0307322228	0.0823623572	0.1462853807	0.0258150672	0.2065205375	-0.178246893	-0.055318001	-0.0110636	-0.03442009	-0.006146445	-0.108177424	-0.046712979	-0.041795823	-0.030732223	0.0786744905	0.1696418701	0.0135221781	-0.043025112	0.0651523124	0.157348981	0.1352217805	0.0319615118	0.3589523628	0.0381079563	-0.020897912	0.0700694681	0.1843933371	0.0835916461	0.0061464446	0.0602351568	-0.103260269	0.1401389362	-0.121699602	0.185622626	0.0553180011	0.1831640482	0.0417958231	-0.070069468	-0.223730582	0.0381079563
1	218	0.0921966685	-0.190539782	0.0774452016	0.2102084043	0.0958845353	0.0393372452	-0.121699602	-0.06761089	-0.04548369	0.0590058679	0.1770176036	-0.184393337	0.0934259575	-0.119241025	-0.03442009	0.0774452016	-0.131533914	0.1819347592	-0.248316361	0.0700694681	-0.231106316	-0.168412581	0.3380544513	0.0135221781	0.1229288914	-0.346659474	0.0270443561	0.0663816013	0.0786744905	-0.024585778	0.1241581803	-0.11309458	-0.309780806	0.1462853807	0.3786209855	-0.039337245	0.1094067133	0.0196686226	-0.202832671	-0.127846047	0.0688401792	0.1057188466	-0.111865291	0.0491715566	0.0135221781	0.0651523124	0.057776579	0.2065205375
1	219	-0.238482049	-0.0221272	0.0872795129	0.199144804	-0.003687867	-0.191769071	0.1253874692	-0.05654729	0.2544628052	-0.109406713	0.2864243169	-0.046712979	-0.004917156	-0.179476181	0.0639230235	-0.138909647	0.1512025364	0.0307322228	-0.188081204	0.1536611142	-0.092196669	-0.194227648	0.200374093	0.4904862766	0.1106360022	-0.183164048	0.0909673796	0.1130945801	0.1794761814	0.2520042273	0.0602351568	0.0319615118	0.0110636002	0.1155531579	0.0848209351	-0.043025112	0.0368786674	0.0036878667	-0.086050224	-0.099572402	0.0504008455	0.1696418701	-0.082362357	0.0356493785	0.1487439586	0.0245857783	-0.074986624	0.0590058679
1	220	-0.207749826	0.3024050728	-0.012292889	-0.006146445	0.071298757	0.1475146697	-0.018439334	0.0159807559	0.1376803584	0.0516301344	0.2987172061	-0.118011736	0.1794761814	-0.006146445	-0.004917156	0.2864243169	-0.126616758	0.1942276484	-0.148743959	0.2016033819	0.0921966685	-0.256921383	0.2274184491	0.0799037794	-0.153661114	-0.194227648	0.0676108903	0.7646177044	0.0405665342	-0.100801691	-0.103260269	0.0786744905	-0.072528046	0.1044895577	-0.046712979	-0.297487917	0.1942276484	-0.181934759	-0.062693735	0.2987172061	0.7006946809	0.185622626	0.1032602688	-0.076215913	0.057776579	0.0417958231	-0.156119692	0.2470870717
1	221	0.0417958231	-0.04548369	0.0626937346	0.0516301344	-0.020897912	-0.079903779	0.0762159127	-0.153661114	0.1339924916	0.2532335163	0.0774452016	0.127846047	-0.04548369	0.1327632027	0.0024585778	0.0172100448	0.0491715566	0.0491715566	0.1167824468	-0.224959871	0.1155531579	0.0983431131	-0.036878667	-0.020897912	0.0258150672	0.1585782699	0.1118652912	-0.038107956	0.3380544513	0.0135221781	0.2729021389	0.0663816013	0.0540887122	0.0958845353	-0.082362357	-0.033190801	0.0417958231	0.1094067133	0.0958845353	0.057776579	0.0676108903	-0.051630134	0.0590058679	0.2225012934	0.0307322228	-0.054088712	0.1044895577	0.1942276484
1	222	-0.236023471	0.0799037794	-0.10203098	0.1155531579	0.1438268029	-0.072528046	0.0479422676	-0.266755694	-0.019668623	-0.041795823	-0.10203098	0.1954569373	-0.121699602	0.099572402	0.1536611142	-0.025815067	-0.092196669	-0.068840179	0.1155531579	-0.211437693	0.0799037794	-0.062693735	-0.009834311	-0.07867449	0.043025112	0.0159807559	0.1216996025	-0.004917156	0.0344200896	-0.302405073	-0.012292889	-0.0110636	-0.137680358	0.0528594233	-0.05654729	0.0356493785	0.0245857783	0.59989299	0.2298770269	0.1880812038	0.0454836898	0.0799037794	0.0233564894	0.1684125812	-0.072528046	-0.074986624	-0.100801691	-0.122928891
1	223	-0.161036848	0.05654729	-0.092196669	0.2839657391	0.0602351568	-0.073757335	-0.070069468	-0.061464446	0.0553180011	-0.059005868	0.1880812038	0.0590058679	0.142597514	-0.063923024	0.0602351568	-0.277819295	-0.092196669	0.0811330683	-0.223730582	-0.025815067	0.014751467	-0.068840179	0.3085515174	0.0258150672	0.4757348097	-0.049171557	0.2446284939	0.0405665342	0.2089791154	0.0528594233	0.086050224	0.1413682251	-0.06761089	-0.061464446	0.2470870717	0.200374093	-0.095884535	-0.030732223	-0.242169916	0.0774452016	-0.175788315	0.4191875196	0.0725280459	0.0737573348	-0.07867449	0.0774452016	-0.177017604	0.1794761814
1	224	0.6490645465	-0.194227648	0.2212720045	-0.087279513	-0.074986624	0.2372527604	-0.174559026	0.1253874692	0.0786744905	0.0774452016	-0.028273645	-0.136451069	0.1167824468	0.1057188466	-0.264297116	0.0172100448	-0.183164048	0.1647247145	0.0848209351	0.0270443561	0.2753607167	-0.073757335	0.2913414726	0.0786744905	0.2188134267	0.3589523628	0.043025112	0.0934259575	0.0983431131	0.2507749384	0.0319615118	0.0479422676	0.1893104927	0.0122928891	0.2433992049	-0.103260269	0.0356493785	-0.274131428	0.0479422676	-0.09096738	0.0602351568	-0.047942268	0.0036878667	-0.11309458	0.0049171557	0.1696418701	0.1130945801	0.3749331187
1	225	-0.025815067	-0.173329737	0.0405665342	0.1475146697	-0.138909647	-0.06761089	-0.130304625	0.0319615118	-0.03442009	0.5679314782	0.1180117357	0.0479422676	-0.196686226	0.1118652912	-0.086050224	-0.015980756	-0.108177424	0.0885088018	-0.086050224	-0.161036848	0.1610368477	-0.192998359	0.1954569373	-0.025815067	-0.013522178	0.1130945801	0.0368786674	-0.002458578	0.1782468925	0.099572402	0.1929983595	0.1893104927	-0.039337245	0.129075336	-0.104489558	0.1733297369	0.1475146697	-0.017210045	0.0504008455	0.1536611142	0.0848209351	0.1094067133	-0.093425957	0.2446284939	0.014751467	-0.122928891	0.0061464446	0.2962586282
1	226	-0.126616758	-0.062693735	-0.189310493	-0.070069468	0.0479422676	-0.116782447	-0.031961512	-0.149973247	-0.043025112	-0.017210045	0.1008016909	0.3737038298	-0.120470314	-0.076215913	-0.129075336	0.1155531579	-0.057776579	-0.035649379	0.0307322228	-0.114323869	0.0442544009	-0.130304625	0.0540887122	-0.049171557	-0.081133068	-0.141368225	-0.083591646	0.1770176036	0.0799037794	0.0737573348	0.0725280459	0.1745590258	-0.030732223	0.3687866742	-0.205291249	0.0823623572	-0.061464446	0.1155531579	-0.238482049	-0.041795823	0.0590058679	0.1880812038	-0.195456937	0.1536611142	0.1807054703	-0.087279513	-0.072528046	-0.116782447
1	227	-0.099572402	0.0245857783	0.1401389362	0.1880812038	-0.269214272	0.1008016909	-0.057776579	0.0651523124	0.028273645	0.0295029339	0.2815071613	-0.118011736	0.0553180011	0.0725280459	-0.060235157	-0.108177424	0.4695883651	0.2114376932	-0.173329737	0.0946552464	0.0295029339	0.0405665342	0.1229288914	0.1192410246	0.1327632027	-0.083591646	-0.012292889	0.0700694681	-0.207749826	0.3060929395	-0.212666982	0.1376803584	-0.109406713	0.0454836898	0.0344200896	-0.072528046	0.1020309798	0.1475146697	-0.040566534	0.0590058679	-0.03442009	0.2384820493	0.3933724524	0.0639230235	0.0700694681	-0.008605022	-0.179476181	0.0725280459
1	228	0.0516301344	-0.050400845	-0.12415818	0.1524318253	-0.001229289	0.0528594233	0.043025112	0.071298757	0.0639230235	-0.057776579	0.0885088018	0.2114376932	-0.003687867	0.1106360022	-0.036878667	0.0405665342	0.0172100448	0.6453766798	-0.046712979	0.0098343113	0.1155531579	0.0946552464	0.3036343617	-0.046712979	0.0897380907	0.0614644457	-0.216354849	0.4154996529	-0.017210045	0.2556920941	-0.149973247	0.2225012934	-0.105718847	0.3048636506	0.0749866237	0.0184393337	0.1032602688	0.1438268029	0.0737573348	-0.079903779	-0.231106316	0.0626937346	0	0.0196686226	0.2901121837	0.2446284939	0.0184393337	0.0774452016
1	229	-0.135221781	-0.059005868	-0.014751467	0.0368786674	0.1229288914	-0.32822014	0.1352217805	-0.108177424	0.1450560918	-0.259379961	-0.049171557	0.0024585778	0.0319615118	-0.088508802	0.2347941825	-0.127846047	-0.211437693	-0.448690454	-0.239711338	0.2802778724	0.1155531579	-0.275360717	0.170871159	-0.004917156	0.0086050224	-0.089738091	0.0799037794	-0.040566534	0.2102084043	-0.242169916	0.1721004479	0.1057188466	0.0258150672	-0.272902139	-0.115553158	0.1671832923	-0.265526405	-0.173329737	-0.023356489	-0.098343113	0.0331908007	0.0946552464	-0.097113824	0.0417958231	-0.288882895	-0.119241025	-0.122928891	0.0971138242
1	230	-0.295029339	0.0848209351	0.1757883147	0.2126669821	0.157348981	-0.159807559	0.0184393337	-0.156119692	0.0639230235	-0.09096738	-0.065152312	-0.039337245	0.0786744905	-0.083591646	0.2016033819	-0.265526405	-0.084820935	-0.272902139	-0.116782447	-0.063923024	0.1155531579	-0.259379961	0.1843933371	0.0061464446	0.2335648936	0.0749866237	0.2335648936	-0.100801691	0.2114376932	-0.272902139	0.3491180515	0.057776579	-0.089738091	-0.192998359	0.1794761814	0.4597540538	0.0590058679	0.1979155151	0.1659540034	0.2102084043	-0.136451069	0.0983431131	-0.017210045	0.242169916	-0.183164048	-0.196686226	-0.270443561	-0.060235157
1	231	0.0479422676	0.0848209351	0.2360234715	-0.027044356	-0.201603382	-0.007375733	0.0553180011	0.0737573348	0.0208979115	0.014751467	0.0651523124	-0.151202536	0.2581506719	0.0184393337	-0.285195028	0.0356493785	0.0700694681	0.0958845353	-0.146285381	0.1216996025	-0.008605022	0.0737573348	0.2741314278	0.0663816013	0.1327632027	0.2433992049	0.0135221781	0.1512025364	-0.082362357	0.5261356551	-0.10203098	0.0614644457	0.0663816013	-0.015980756	-0.086050224	-0.236023471	0.0196686226	-0.236023471	-0.23725276	-0.020897912	-0.099572402	-0.04548369	-0.040566534	-0.029502934	-0.047942268	0.1536611142	-0.015980756	0.2409406271
1	232	0	-0.017210045	0.0528594233	-0.003687867	-0.135221781	-0.092196669	-0.012292889	-0.186851915	0.057776579	0.1106360022	0.1155531579	0.0700694681	-0.16964187	-0.162266137	-0.014751467	0.0331908007	0.1401389362	0.0823623572	0.0012292889	0.127846047	-0.040566534	0.1315339138	-0.165954003	0.0504008455	0.0086050224	-0.201603382	-0.114323869	-0.092196669	-0.0110636	0.1081774244	0.1020309798	-0.115553158	-0.143826803	0.2642971165	-0.057776579	-0.013522178	0.0331908007	0.3110100952	-0.05654729	-0.199144804	-0.017210045	0.0651523124	0.0295029339	0.0946552464	0.2433992049	-0.038107956	0.0442544009	-0.170871159
1	233	-0.072528046	0.1671832923	-0.175788315	-0.079903779	0.1868519149	-0.050400845	0.4363975644	-0.104489558	0.0602351568	-0.296258628	-0.163495426	0.0221272004	-0.15857827	-0.019668623	0.1487439586	-0.043025112	0.1094067133	-0.184393337	0.1401389362	0.028273645	0.4068946305	-0.199144804	-0.10203098	-0.023356489	-0.100801691	0.0958845353	-0.111865291	0.1745590258	0.1819347592	-0.207749826	-0.060235157	-0.049171557	0.071298757	-0.217584138	-0.006146445	0.1155531579	-0.083591646	0.0688401792	0.2987172061	0.043025112	0.270443561	0.0368786674	-0.038107956	0.0676108903	0.0983431131	-0.132763203	-0.132763203	-0.142597514
1	234	0.1610368477	-0.292570761	0.1659540034	-0.008605022	-0.126616758	-0.076215913	0.0774452016	-0.055318001	0.0958845353	0.1770176036	0.071298757	-0.024585778	0.0307322228	0.3442008959	-0.008605022	0.0405665342	0.114323869	0.0909673796	0.1094067133	-0.094655246	0.0835916461	0.0762159127	-0.239711338	-0.047942268	0.043025112	0.0221272004	-0.111865291	-0.195456937	0.0012292889	0.086050224	-0.003687867	0.0823623572	-0.049171557	0.2077498264	-0.290112184	-0.051630134	0.1622661366	0.2581506719	0.0504008455	0.0184393337	0.028273645	-0.074986624	-0.106948136	0.0196686226	-0.082362357	-0.039337245	0.114323869	0.05654729
1	235	0.1880812038	-0.039337245	0.0626937346	-0.152431825	-0.266755694	0.0823623572	-0.109406713	0.0331908007	0.0909673796	0.6035808567	0.2335648936	-0.086050224	0.0921966685	0.242169916	-0.164724714	0.2323356047	0.0614644457	0.5630143225	0.270443561	0.0417958231	-0.031961512	0.2470870717	-0.135221781	0.1180117357	0.1303046249	0.1942276484	0.014751467	-0.076215913	-0.087279513	0.2642971165	-0.122928891	-0.132763203	0.1389096473	0.3171565398	-0.263067828	-0.256921383	0.1782468925	0.1180117357	-0.104489558	0.0823623572	0.1413682251	0.05654729	0.1253874692	-0.130304625	0.0909673796	0.1843933371	0.1868519149	0.3073222285
1	236	-0.210208404	0.0786744905	-0.006146445	0.1155531579	-0.099572402	0.0036878667	-0.039337245	0.2384820493	0.1929983595	0.142597514	0.3122393841	-0.029502934	-0.036878667	-0.073757335	-0.038107956	0.0909673796	0.0651523124	0.356493785	-0.207749826	0.0725280459	0.0921966685	0.0823623572	0.0676108903	0.0909673796	0.0614644457	-0.104489558	-0.161036848	0.2298770269	-0.157348981	0.2802778724	-0.100801691	0.0725280459	-0.183164048	0.1843933371	-0.006146445	-0.167183292	0.099572402	-0.009834311	-0.122928891	0.0319615118	-0.040566534	0.2360234715	0.3946017413	-0.035649379	0.1671832923	0.1241581803	-0.104489558	0.1401389362
1	237	0.0061464446	0.1794761814	-0.125387469	0.1757883147	0.0270443561	0.0405665342	-0.173329737	-0.228647738	-0.041795823	0.0368786674	0.0098343113	0.0676108903	-0.020897912	0.0663816013	0.1229288914	0.0737573348	-0.148743959	0.170871159	0.1524318253	-0.066381601	0.0762159127	-0.031961512	0.2618385386	0.0295029339	0.157348981	0.1364510694	0.099572402	0.0786744905	0.1155531579	-0.106948136	-0.031961512	-0.003687867	0.0270443561	0.2409406271	0.0848209351	0.0221272004	0.0295029339	0.2815071613	0.1204703136	0.1450560918	0.1094067133	0.2102084043	0.0073757335	0.0602351568	0.213896271	0.1180117357	-0.025815067	0.0676108903
1	238	-0.07867449	0.0614644457	-0.159807559	0.0467129787	-0.084820935	0.0110636002	-0.020897912	0.0233564894	-0.0221272	-0.06761089	0.114323869	0.32822014	-0.014751467	0.0774452016	-0.125387469	-0.082362357	0.1696418701	0.1868519149	0.0061464446	0.1032602688	0.127846047	0.0872795129	-0.002458578	0.1180117357	0.0110636002	0.0774452016	-0.012292889	0.1401389362	0.0454836898	0.5445749888	-0.068840179	0.170871159	0.1536611142	0.0762159127	0.0258150672	0.1512025364	-0.131533914	0.0073757335	-0.083591646	-0.161036848	-0.184393337	0.1634954255	0.0393372452	0.0799037794	0.1696418701	0.157348981	-0.110636002	-0.043025112
1	239	0.0540887122	0.0344200896	-0.060235157	0.1499732475	-0.028273645	0.0049171557	-0.141368225	-0.164724714	0.0295029339	0.0737573348	0.1216996025	0.0590058679	-0.051630134	0.2470870717	-0.083591646	0.1782468925	-0.163495426	0.3773916966	0.1671832923	-0.059005868	0.0614644457	0.0651523124	0.1634954255	0.0835916461	0.0467129787	0.0184393337	-0.09096738	0.2642971165	0.0258150672	0.0663816013	-0.111865291	0.1462853807	-0.149973247	0.7326561927	-0.081133068	-0.153661114	0.1598075588	0.1733297369	0.0319615118	0.1585782699	0.242169916	0.127846047	-0.05654729	0.0479422676	0.3650988074	0.2372527604	-0.033190801	0.4818812542
1	240	0.0885088018	-0.071298757	-0.03442009	0.200374093	0.1979155151	0.043025112	-0.242169916	0.0245857783	-0.185622626	-0.136451069	-0.006146445	0.0467129787	0.1204703136	-0.130304625	-0.031961512	-0.135221781	-0.274131428	-0.11309458	-0.024585778	-0.098343113	0.0110636002	-0.135221781	0.2974879172	0.0184393337	0.1634954255	0.0122928891	0.1413682251	-0.020897912	0.2077498264	-0.044254401	0.2495456495	0.1438268029	0.0073757335	0.1843933371	0.585141523	0.285195028	-0.081133068	0.0307322228	0.0491715566	-0.063923024	-0.120470314	0.1561196921	0.0442544009	0.0602351568	0.0491715566	0.1487439586	0.0921966685	0.1032602688
1	241	-0.071298757	0.1561196921	-0.057776579	-0.138909647	0.0921966685	-0.018439334	0.0553180011	-0.159807559	-0.10203098	0.0012292889	-0.125387469	0.1893104927	0.0417958231	0.0688401792	-0.0110636	0.1081774244	-0.008605022	0.0073757335	0	-0.020897912	0.1241581803	0.0319615118	-0.046712979	-0.063923024	-0.138909647	0.127846047	-0.109406713	0.0442544009	-0.175788315	-0.097113824	-0.097113824	-0.025815067	0.1229288914	-0.10203098	-0.177017604	-0.006146445	-0.140138936	0.0344200896	-0.009834311	-0.012292889	-0.009834311	0.0159807559	0.0405665342	0.0454836898	0.0196686226	-0.15857827	-0.052859423	-0.167183292
1	242	0.0417958231	0.1020309798	0.0208979115	0.0823623572	-0.074986624	-0.012292889	-0.22618916	-0.089738091	-0.05654729	0.0381079563	0.014751467	-0.008605022	0.0172100448	0.2913414726	0.1561196921	0.0516301344	-0.152431825	-0.055318001	0.1253874692	-0.052859423	-0.036878667	-0.044254401	0.1647247145	0.1229288914	-0.055318001	0.1721004479	0.2016033819	0.0270443561	0.0159807559	0.0172100448	0.0122928891	-0.074986624	0.1008016909	0.0749866237	-0.081133068	-0.09096738	-0.054088712	0.0688401792	0.0368786674	0.2151255599	-0.007375733	0.0184393337	0.0872795129	0.0676108903	0.0319615118	-0.036878667	0.0295029339	0.2311063158
1	243	0.0184393337	-0.014751467	-0.030732223	-0.079903779	-0.066381601	0.0479422676	-0.181934759	-0.072528046	0.1364510694	0.1819347592	0.2028326708	0.1684125812	0.0049171557	0.0651523124	-0.243399205	0.5814536563	-0.140138936	0.3761624076	-0.10203098	0.0344200896	0.0946552464	0.0614644457	0.1401389362	-0.002458578	-0.033190801	0.0590058679	0.0159807559	0.2741314278	0.0417958231	0.2642971165	0.0442544009	0.0381079563	-0.014751467	0.3380544513	-0.092196669	-0.29380005	0.0749866237	0.0233564894	-0.37370383	0.0393372452	0.1979155151	0.0799037794	-0.093425957	-0.001229289	0.0295029339	0.1942276484	-0.050400845	0.3183858287
1	244	0.0491715566	0.0909673796	0.0872795129	-0.0221272	0.0233564894	-0.006146445	-0.387226008	0.0086050224	-0.259379961	0.3294494289	0.0897380907	-0.149973247	0.0762159127	0.1598075588	0.0196686226	0.0270443561	-0.07867449	0.1819347592	-0.006146445	0.142597514	-0.183164048	-0.097113824	0.341742318	0.0233564894	-0.175788315	-0.281507161	0.043025112	0.1499732475	-0.141368225	-0.106948136	-0.185622626	0.1966862262	-0.115553158	0.2347941825	-0.192998359	0.0958845353	0.1905397816	0.0295029339	-0.036878667	0.3491180515	0.071298757	0.0799037794	-0.046712979	0.157348981	0.0073757335	-0.195456937	0.1634954255	0.2532335163
1	245	0.1303046249	-0.028273645	0.1684125812	0.1917690706	0.0270443561	0.0221272004	-0.239711338	-0.018439334	0.099572402	0.4351682755	0.242169916	-0.054088712	-0.009834311	0.1339924916	-0.071298757	0.0909673796	-0.29380005	0.3933724524	0.0786744905	-0.126616758	0.0295029339	0.0504008455	0.1782468925	0.1622661366	0.1229288914	-0.119241025	0.0417958231	0.0725280459	0.142597514	0.1094067133	0.0811330683	0.1389096473	-0.24954565	0.4843398321	0.086050224	-0.059005868	0.3528059183	0.0331908007	-0.09096738	0.1954569373	0.1180117357	0.1438268029	-0.014751467	0.1696418701	0.2188134267	0.0774452016	0.0307322228	0.6822553472
1	246	-0.233564894	0.0454836898	-0.046712979	-0.133992492	-0.049171557	-0.133992492	0.1499732475	-0.21512556	0.1032602688	0.043025112	0.4867984099	-0.009834311	0.0049171557	-0.093425957	0.0749866237	0.0331908007	0.0971138242	-0.009834311	-0.151202536	0.0958845353	-0.068840179	-0.095884535	0.0258150672	0.1757883147	0.043025112	-0.083591646	0.1008016909	0.1204703136	0.0208979115	0.1462853807	0.0172100448	-0.036878667	0.0786744905	0.071298757	-0.115553158	-0.070069468	-0.065152312	0.0651523124	-0.183164048	0.1684125812	0.1303046249	0.2507749384	0.1315339138	0.1303046249	0.0405665342	-0.088508802	-0.119241025	0.0786744905
1	247	-0.004917156	-0.220042716	0.2642971165	0.3097808063	-0.287653606	0.0540887122	0.0245857783	0.4081239194	-0.11309458	0.2618385386	-0.002458578	0.0012292889	-0.06761089	0.1315339138	-0.131533914	-0.288882895	-0.105718847	0.057776579	-0.21512556	-0.194227648	-0.125387469	-0.0110636	-0.073757335	0.1204703136	0.0270443561	-0.007375733	-0.162266137	-0.094655246	-0.059005868	0.1634954255	0.0516301344	0.1905397816	-0.277819295	-0.175788315	0.0319615118	0.0897380907	0.341742318	-0.331908007	0.0516301344	-0.135221781	-0.303634362	-0.138909647	-0.148743959	-0.125387469	-0.111865291	-0.006146445	-0.253233516	0.0540887122
1	248	-0.073757335	0.4216460974	-0.015980756	0.1020309798	0.028273645	-0.126616758	-0.132763203	0.0528594233	0.1512025364	0.0122928891	0.157348981	-0.054088712	0.1389096473	0.0663816013	-0.079903779	-0.008605022	-0.038107956	0.127846047	-0.240940627	0.2311063158	-0.001229289	0.0331908007	0.0553180011	-0.065152312	0.1905397816	-0.047942268	0.0086050224	0.1450560918	-0.110636002	0.1130945801	-0.12415818	0.1094067133	-0.12415818	0.0639230235	-0.106948136	-0.14751467	-0.136451069	-0.079903779	-0.231106316	0.0061464446	-0.041795823	0.2077498264	0.0737573348	-0.040566534	0.1069481355	0.1167824468	0.0393372452	0.1696418701
1	249	0.099572402	0.0393372452	0.0872795129	-0.130304625	-0.14751467	-0.033190801	0.0528594233	0.1610368477	0.2163548488	0.1499732475	-0.033190801	-0.222501293	-0.036878667	0.1032602688	-0.108177424	0.0356493785	-0.054088712	0.1315339138	0.0504008455	0.4548368981	0.0688401792	0.0295029339	0.0934259575	0.0786744905	-0.019668623	-0.161036848	-0.076215913	0.2815071613	-0.013522178	-0.002458578	-0.100801691	-0.0221272	-0.012292889	0.0823623572	-0.261838539	-0.24954565	0.2077498264	-0.265526405	-0.036878667	0.213896271	0.313468673	-0.027044356	0.0331908007	0.0245857783	0.0540887122	-0.033190801	0.0958845353	0.2950293393
1	250	-0.062693735	0	-0.028273645	0.1315339138	-0.104489558	-0.184393337	0.1081774244	-0.055318001	0.1216996025	-0.012292889	0.1180117357	0.0135221781	-0.040566534	-0.063923024	0.0368786674	-0.201603382	-0.141368225	-0.106948136	-0.057776579	0.0467129787	0.1204703136	-0.077445202	0.2495456495	0.0614644457	0.2470870717	0.0602351568	-0.049171557	0.1315339138	0.1770176036	0.1155531579	0.1696418701	0.1339924916	-0.023356489	0.0307322228	0.1020309798	0.0467129787	-0.170871159	-0.11309458	0.0872795129	-0.006146445	-0.247087072	0.1401389362	0.0921966685	0.4892569877	0.0749866237	-0.104489558	-0.035649379	0.5113841882
1	251	-0.104489558	0.1204703136	0.0307322228	-0.043025112	-0.047942268	-0.191769071	-0.049171557	-0.018439334	0.2679849832	0.1438268029	0.2200427156	0.071298757	0.0786744905	-0.065152312	-0.106948136	-0.0110636	-0.07867449	0.1561196921	-0.004917156	0.0479422676	0.38476743	0.0921966685	0.142597514	0.0725280459	0.1253874692	0.0823623572	-0.049171557	0.2532335163	0.0295029339	0.1905397816	0.0049171557	0.127846047	-0.036878667	0.2864243169	-0.162266137	0.0221272004	0.0233564894	-0.049171557	-0.023356489	-0.03442009	-0.121699602	0.1438268029	0.1204703136	0.0454836898	0.442544009	0.0909673796	-0.116782447	0.256921383
1	252	0.0270443561	-0.035649379	-0.143826803	0.099572402	0.3626402296	-0.0221272	0.0971138242	0.0651523124	0.1659540034	-0.012292889	0.0098343113	-0.177017604	0.1880812038	-0.127846047	0.1130945801	0.1130945801	-0.027044356	-0.049171557	0.0663816013	-0.035649379	0.0184393337	-0.126616758	0.0749866237	0.0921966685	-0.025815067	-0.146285381	0.0934259575	0.028273645	0.5064670325	-0.09096738	0.0799037794	-0.04548369	0.0184393337	0.028273645	0.0921966685	0.0245857783	0.0983431131	-0.192998359	0.0823623572	0.1512025364	0.157348981	0.0135221781	-0.197915515	-0.238482049	-0.004917156	0.2495456495	0.1081774244	0.1413682251
1	253	0.1364510694	0.05654729	-0.20406196	0.2938000504	0.1327632027	0.0098343113	-0.221272004	0	-0.084820935	0.0799037794	0.0233564894	0.0639230235	-0.028273645	0.0221272004	-0.013522178	0.0897380907	-0.020897912	0.1684125812	0.2692142721	-0.0221272	0.1204703136	0.0319615118	0.0233564894	0.199144804	-0.073757335	0.0467129787	-0.04548369	0.0885088018	0.2642971165	0.1868519149	0.0049171557	0.1241581803	0.1880812038	0.2741314278	0.05654729	0.129075336	0.0700694681	-0.051630134	0.1548904031	0.1069481355	0.0491715566	0.0663816013	0.0639230235	-0.076215913	0.2433992049	0.1966862262	0.1634954255	0.2642971165
1	254	0.057776579	0.1106360022	-0.03442009	-0.029502934	0.1499732475	-0.100801691	0.0344200896	-0.184393337	0.0737573348	0.0405665342	0.157348981	0.0602351568	-0.062693735	0.0356493785	0.0208979115	0.2888828948	-0.038107956	0.1094067133	0.2544628052	-0.017210045	0.1819347592	-0.227418449	0.1512025364	0.0663816013	-0.137680358	-0.0110636	0.0442544009	0.3220736954	0.1671832923	-0.232335605	-0.0221272	0.2384820493	0.086050224	0.4019774748	-0.115553158	-0.007375733	0.2212720045	0.199144804	0.1524318253	0.3491180515	0.3405130291	0.0036878667	-0.088508802	0.0307322228	0.2360234715	-0.015980756	0.014751467	0.2642971165
1	255	-0.004917156	0.1598075588	0.0258150672	0.0049171557	-0.050400845	-0.028273645	-0.0110636	-0.21512556	0.0454836898	0.2876536058	0.0368786674	0.199144804	-0.190539782	0.0651523124	0.1979155151	-0.040566534	0.0245857783	0.1303046249	0.3478887626	-0.170871159	0.129075336	0.3884552968	-0.044254401	-0.079903779	0.1118652912	-0.03442009	0.1843933371	-0.028273645	0.1610368477	-0.162266137	0.1339924916	0.0344200896	-0.049171557	0.1376803584	-0.087279513	0.0270443561	-0.007375733	0.1942276484	0.0639230235	0.2163548488	0.1216996025	0.1008016909	0.1352217805	0.5347406775	0.0688401792	-0.18070547	0.1020309798	0.1893104927
1	256	0.0823623572	-0.159807559	-0.132763203	-0.033190801	0.0307322228	0.0454836898	0.0270443561	-0.029502934	0.0983431131	0.1745590258	0.1512025364	0.2458577828	-0.097113824	-0.014751467	-0.173329737	0.0676108903	0.0049171557	0.2581506719	0.0098343113	-0.088508802	0.0491715566	0.0958845353	-0.212666982	0.0442544009	0.0442544009	-0.055318001	-0.062693735	0.028273645	0.1450560918	0.2114376932	0.0159807559	-0.031961512	-0.082362357	0.1376803584	0.0848209351	-0.055318001	0.05654729	-0.004917156	-0.159807559	-0.135221781	-0.012292889	0.0061464446	-0.023356489	0.0012292889	0.1094067133	0.1893104927	0.0417958231	0.0897380907
1	257	0.2311063158	-0.11309458	0.2384820493	0.142597514	-0.129075336	0.1942276484	-0.039337245	0.0172100448	0.0368786674	0.2433992049	-0.267984983	0.014751467	-0.154890403	0.1868519149	-0.068840179	-0.142597514	-0.157348981	0.2065205375	0.2065205375	-0.387226008	0.1008016909	0.1167824468	-0.15857827	0.1081774244	0.1106360022	0.4941741434	-0.036878667	-0.10203098	0.0651523124	0.0135221781	0.1401389362	-0.089738091	-0.126616758	-0.027044356	0.157348981	0.0073757335	0.5101548992	0.1721004479	0.3405130291	0.0368786674	-0.066381601	-0.211437693	0.0491715566	0.0442544009	0.0086050224	0.0098343113	-0.057776579	0.0024585778
1	258	-0.15857827	0.1622661366	-0.116782447	-0.115553158	0.1081774244	-0.014751467	0.0135221781	-0.229877027	0.0344200896	-0.020897912	0.3650988074	0.0786744905	-0.108177424	0.028273645	0.1008016909	0.2839657391	-0.024585778	0.0159807559	0.0590058679	-0.039337245	0.0799037794	-0.157348981	0.0540887122	-0.087279513	-0.068840179	-0.108177424	0.1954569373	0.228647738	-0.035649379	-0.22618916	-0.07867449	0.028273645	0.086050224	0.127846047	-0.095884535	-0.052859423	-0.122928891	0.1905397816	-0.038107956	0.2077498264	0.6121858791	0.1303046249	-0.008605022	0.1008016909	0.0897380907	-0.173329737	-0.001229289	0.1659540034
1	259	0.142597514	0.0897380907	0.1044895577	0.1155531579	0.0073757335	0.0946552464	-0.213896271	-0.104489558	-0.028273645	0.0245857783	-0.03442009	0.2052912486	0.0356493785	-0.002458578	-0.088508802	0.1008016909	0.0442544009	0.1536611142	0.1745590258	-0.196686226	0.1524318253	0.1880812038	0.0233564894	-0.002458578	0.0270443561	0.2114376932	0.0639230235	-0.072528046	-0.038107956	0.0872795129	-0.004917156	-0.003687867	0.0110636002	0.1536611142	0.0872795129	0.0024585778	-0.001229289	0.5740779228	0.1216996025	-0.036878667	-0.250774938	0.0172100448	0.0983431131	0	0.1130945801	0.0921966685	0.0737573348	-0.135221781
1	260	0.3503473404	0.0491715566	-0.050400845	-0.023356489	0.2163548488	0.0270443561	0.0221272004	-0.132763203	-0.0110636	-0.036878667	-0.168412581	0.157348981	0.0749866237	0.0737573348	0.2028326708	-0.148743959	0.0811330683	0.028273645	0.2483163606	-0.088508802	0.0676108903	0.2815071613	-0.0221272	-0.038107956	0.1118652912	0.1204703136	0.1155531579	-0.068840179	0.0479422676	-0.194227648	-0.142597514	0.05654729	0.0036878667	0.0368786674	0.0172100448	-0.03442009	-0.074986624	0.1868519149	0.1745590258	0.0762159127	-0.09096738	-0.087279513	0.1192410246	0.0307322228	0.0258150672	0.1487439586	0.4044360527	-0.11309458
1	261	-0.019668623	0.0196686226	-0.099572402	-0.0110636	-0.103260269	-0.050400845	0.0786744905	-0.401977475	-0.136451069	-0.194227648	-0.082362357	0.7388026372	-0.181934759	0.0885088018	-0.006146445	-0.024585778	0.0098343113	0.0110636002	0.1315339138	-0.344200896	0.1044895577	0.3060929395	-0.073757335	-0.132763203	0.0233564894	0.0811330683	0.0700694681	0.1389096473	0.0049171557	-0.041795823	-0.084820935	0.1401389362	-0.212666982	0.1536611142	-0.190539782	-0.036878667	-0.041795823	0.4523783203	-0.051630134	0.0221272004	-0.10203098	-0.057776579	-0.077445202	0.2335648936	0.0319615118	0.0208979115	-0.089738091	-0.218813427
1	262	0.1659540034	0.2188134267	-0.036878667	-0.028273645	0.1364510694	0.1610368477	-0.390913875	0.1413682251	-0.157348981	0.2581506719	-0.108177424	0.1339924916	-0.195456937	0.0245857783	0.0405665342	0.1229288914	-0.119241025	0.1180117357	0.3269908511	-0.247087072	-0.039337245	0.1081774244	-0.057776579	0.4130410751	-0.141368225	0.2261891601	0.028273645	-0.09096738	0.0626937346	-0.019668623	0.0344200896	-0.114323869	0.1204703136	0.1622661366	0.0835916461	0.0319615118	-0.014751467	-0.051630134	0.0442544009	0.0036878667	-0.220042716	-0.12415818	-0.06761089	0	0.2126669821	0.0590058679	0.0651523124	0.0504008455
1	263	-0.108177424	-0.054088712	-0.098343113	0.1094067133	0.1634954255	-0.254462805	0.2065205375	-0.009834311	0.2581506719	-0.025815067	0.1081774244	0.0848209351	-0.008605022	-0.09096738	0.0319615118	0.0098343113	0.0393372452	0.0221272004	-0.211437693	-0.059005868	0.1905397816	0.043025112	-0.097113824	-0.074986624	0.1008016909	-0.03442009	-0.040566534	-0.017210045	0.2618385386	0.0061464446	0.1843933371	0.0270443561	-0.054088712	0.0012292889	0.0184393337	-0.043025112	-0.213896271	-0.031961512	-0.185622626	-0.106948136	0.0442544009	0.0688401792	-0.014751467	-0.030732223	-0.109406713	0.142597514	-0.068840179	0.1241581803
1	264	0.5839122341	-0.202832671	0.0258150672	-0.12415818	0.0295029339	0.2470870717	-0.148743959	0.6675038802	-0.254462805	0.0897380907	-0.191769071	-0.175788315	0.0958845353	0.2052912486	-0.057776579	-0.035649379	0.0331908007	0.0061464446	0.2729021389	0.0270443561	-0.098343113	0.0737573348	-0.097113824	-0.012292889	-0.143826803	0.0528594233	-0.05654729	-0.146285381	-0.157348981	0.0381079563	-0.212666982	-0.033190801	0.2052912486	-0.081133068	0.0823623572	0.0024585778	0.0356493785	-0.26060925	0.0504008455	-0.106948136	-0.015980756	-0.252004227	0.0540887122	-0.243399205	-0.023356489	0.1659540034	0.527364944	0.0012292889
1	265	0.3331372957	-0.081133068	0.3761624076	0.1241581803	-0.031961512	0.598663701	-0.012292889	0.2876536058	-0.200374093	0.0774452016	-0.115553158	-0.244628494	0.1659540034	0.0958845353	-0.164724714	0.0307322228	0.0258150672	0.285195028	0.0651523124	-0.186851915	-0.082362357	0	0.0946552464	0.0319615118	-0.060235157	0.0946552464	0.0012292889	0.1868519149	-0.181934759	0.1327632027	-0.108177424	-0.141368225	-0.143826803	-0.228647738	0.4609833427	-0.110636002	0.4659004983	-0.106948136	0.2360234715	-0.057776579	0.0331908007	-0.16964187	0.0504008455	-0.212666982	0.0233564894	0.1241581803	0.0700694681	0.0073757335
1	266	-0.119241025	0.1266167581	-0.185622626	-0.054088712	0.1721004479	-0.095884535	-0.049171557	-0.044254401	0.1192410246	-0.165954003	0.2335648936	-0.094655246	0.0799037794	-0.174559026	0.6490645465	0.0934259575	0.2507749384	0.0110636002	-0.189310493	0.5544093001	-0.087279513	0.0024585778	0.1770176036	0.1032602688	-0.072528046	-0.247087072	0.0381079563	0.0295029339	0.1081774244	-0.024585778	-0.050400845	-0.076215913	0.0725280459	-0.181934759	-0.033190801	0.0811330683	-0.270443561	-0.136451069	-0.114323869	0.0331908007	0.0221272004	0.1942276484	0.1216996025	-0.024585778	-0.031961512	0.1192410246	0.0897380907	-0.036878667
1	267	0.0540887122	-0.014751467	0.0885088018	0.0184393337	-0.092196669	-0.152431825	-0.043025112	-0.023356489	0.0602351568	-0.103260269	0.1622661366	-0.060235157	0.0172100448	0.0602351568	0.0823623572	0.2028326708	0.0983431131	0.1462853807	-0.136451069	0.2913414726	0.0823623572	-0.041795823	0.2261891601	-0.014751467	0.1167824468	0.0061464446	-0.229877027	0.1376803584	-0.142597514	0.2815071613	-0.179476181	0.0393372452	0.0258150672	0.1782468925	-0.326990851	-0.082362357	-0.06761089	-0.027044356	-0.087279513	0.0491715566	-0.116782447	0.199144804	-0.033190801	-0.03442009	0.2298770269	0.0135221781	0.0417958231	0.1487439586
1	268	0.1204703136	-0.0110636	0.099572402	-0.041795823	0.0356493785	-0.054088712	-0.125387469	0.1069481355	0.0971138242	0.0479422676	-0.082362357	-0.0221272	-0.082362357	-0.097113824	0.0700694681	0.2483163606	-0.09096738	-0.051630134	0.1253874692	0.2274184491	0.0897380907	-0.036878667	0.0122928891	0.0012292889	-0.076215913	-0.027044356	-0.008605022	-0.027044356	0.0749866237	0.014751467	-0.014751467	-0.207749826	0.1266167581	-0.057776579	-0.228647738	0.028273645	0.0491715566	-0.109406713	0.1585782699	0.0528594233	0.0504008455	-0.070069468	-0.074986624	-0.156119692	0.1081774244	0.0172100448	0.2040619597	0.0258150672
1	269	-0.191769071	0.1647247145	-0.03442009	0.1204703136	0.0676108903	-0.178246893	0.0061464446	-0.239711338	0.0356493785	-0.003687867	-0.018439334	0.1044895577	-0.164724714	-0.089738091	0.0688401792	-0.18070547	-0.06761089	-0.133992492	-0.265526405	-0.015980756	0.0184393337	0.0909673796	-0.047942268	-0.097113824	0.2052912486	-0.152431825	0.1561196921	-0.006146445	0.2397113382	-0.213896271	0.1917690706	-0.03442009	-0.199144804	-0.019668623	-0.086050224	0.0897380907	-0.14751467	0.1266167581	-0.041795823	0.1155531579	-0.071298757	0.1401389362	0.086050224	0.2102084043	0.0036878667	-0.082362357	-0.156119692	0.0737573348
1	270	0.0086050224	0.1204703136	-0.088508802	0.043025112	0.1598075588	0.2225012934	-0.20406196	0.0356493785	-0.18070547	0.1303046249	0.1032602688	-0.114323869	0.1610368477	0.0811330683	0.1438268029	0.05654729	0.043025112	0.1327632027	0.0749866237	-0.082362357	-0.086050224	-0.195456937	0.3859967189	0.0983431131	-0.120470314	-0.044254401	0.2409406271	0.2040619597	0.0590058679	-0.089738091	-0.044254401	-0.0110636	0.043025112	0.0639230235	0.2114376932	-0.007375733	0.0221272004	0.0516301344	0.0196686226	0.1327632027	0.1450560918	0.1106360022	0.0799037794	-0.017210045	0.071298757	0.0405665342	0.0491715566	0.0946552464
1	271	-0.035649379	0.0688401792	0.1069481355	0.0368786674	0.0774452016	-0.04548369	-0.044254401	0.0516301344	0.1831640482	0.5015498769	0.2151255599	-0.120470314	0.0073757335	0.0270443561	0.0491715566	0.2249598712	-0.052859423	0.3896845857	0.0626937346	0.0762159127	-0.061464446	-0.055318001	0.170871159	0.1524318253	-0.135221781	-0.210208404	0.1069481355	0.3196151176	0.1180117357	-0.04548369	0.0012292889	0.0245857783	-0.070069468	0.2642971165	-0.157348981	-0.094655246	0.342971607	0.0725280459	-0.024585778	0.3405130291	0.2126669821	0.1094067133	0.0835916461	0.127846047	0.0688401792	0	0.1167824468	0.3614109407
1	272	0.0405665342	-0.030732223	0.0381079563	0.0098343113	0.0934259575	0.170871159	-0.177017604	-0.114323869	-0.065152312	0.0504008455	0.2876536058	-0.15857827	0.2126669821	-0.049171557	0.0835916461	0.1204703136	0.0516301344	0.1118652912	-0.092196669	0.0454836898	-0.188081204	-0.15857827	0.2102084043	0.1536611142	0.1831640482	0.0442544009	0.4523783203	-0.09096738	0.0442544009	0.0110636002	-0.060235157	0.0344200896	0.1684125812	0.0626937346	0.256921383	-0.083591646	-0.025815067	0.0688401792	-0.095884535	0.1204703136	0.1475146697	0.1487439586	0.0012292889	-0.14751467	-0.186851915	0.1069481355	0.1536611142	0.2212720045
1	273	-0.071298757	0.0848209351	0.0221272004	0.0504008455	-0.070069468	-0.106948136	0.0835916461	-0.070069468	0.3491180515	0.0331908007	0.1524318253	0.0553180011	-0.100801691	0.0208979115	0.1548904031	0.0676108903	-0.050400845	0.0479422676	0.0184393337	0.0221272004	0.0602351568	0.0626937346	0.0012292889	0.0036878667	0.0208979115	-0.033190801	-0.07867449	0.1966862262	0.0872795129	0.043025112	0.127846047	0.0725280459	-0.106948136	0.199144804	-0.149973247	-0.105718847	0.0590058679	0.1155531579	-0.001229289	0.114323869	0.0184393337	0.1118652912	0.1155531579	0.228647738	0.1536611142	-0.059005868	-0.009834311	0.1610368477
1	274	-0.283965739	0.1032602688	-0.137680358	0.0417958231	0.0958845353	0.0356493785	0.1942276484	-0.151202536	0.0799037794	-0.109406713	0.1942276484	0.0885088018	0.1118652912	-0.14751467	0.0196686226	0.1585782699	0.1831640482	0.0909673796	-0.120470314	0.2311063158	-0.179476181	-0.024585778	-0.060235157	0.0737573348	-0.135221781	-0.229877027	0.0295029339	0.2212720045	-0.126616758	0.1548904031	-0.143826803	-0.04548369	0.0356493785	-0.059005868	0.0381079563	-0.119241025	-0.108177424	0.0688401792	-0.055318001	0.0307322228	0.071298757	0.2163548488	0.0331908007	0.043025112	0.0590058679	0.0307322228	0.0983431131	-0.156119692
1	275	-0.066381601	0.127846047	0.0405665342	0.057776579	0.0946552464	-0.06761089	-0.183164048	-0.228647738	0.0417958231	0.1106360022	0.3294494289	0.0799037794	0.0417958231	0.0295029339	0.1868519149	0.2839657391	0.0393372452	0.1770176036	-0.065152312	0.0921966685	-0.10203098	-0.173329737	0.213896271	0.0762159127	0.0516301344	-0.093425957	0.1475146697	0.185622626	0.057776579	0.0872795129	-0.029502934	-0.083591646	0.0073757335	0.2360234715	-0.103260269	-0.082362357	-0.054088712	0.1659540034	-0.165954003	0.1634954255	0.1339924916	0.2888828948	-0.039337245	0.0848209351	0.2188134267	-0.030732223	0.071298757	0.1721004479
1	276	0.0614644457	0.0258150672	0.2360234715	0.3319080067	-0.179476181	0.2225012934	-0.099572402	0.1819347592	-0.06761089	0.0971138242	0.0885088018	-0.29380005	0.1757883147	0.2212720045	0.0676108903	-0.163495426	0.0823623572	0.2913414726	-0.073757335	0.1671832923	-0.122928891	0.0614644457	0.1475146697	0.0122928891	0.2556920941	-0.185622626	0.0786744905	0.1401389362	-0.092196669	0.1044895577	-0.229877027	0.1401389362	-0.196686226	0.0381079563	0.0921966685	0.0196686226	0.5163013438	-0.104489558	0.1339924916	0.1524318253	-0.017210045	0.0626937346	0.0295029339	-0.072528046	0.0516301344	0.1315339138	-0.044254401	0.2741314278
1	277	0.228647738	-0.025815067	-0.125387469	-0.013522178	0.1475146697	0.0835916461	-0.020897912	0.0848209351	0.0799037794	-0.110636002	-0.095884535	-0.070069468	0.0700694681	0.0897380907	0.0122928891	0.1192410246	-0.141368225	0.0454836898	0.6650453024	-0.087279513	0.0676108903	0.0651523124	0.0442544009	0.2028326708	-0.039337245	0.228647738	-0.024585778	0.0331908007	0.1598075588	-0.017210045	-0.043025112	0.0184393337	0.1352217805	0.3442008959	0.1634954255	-0.119241025	-0.030732223	0.1020309798	0.2679849832	-0.089738091	0.0971138242	-0.086050224	-0.189310493	-0.250774938	0.2790485834	0.5494921445	0.185622626	0.2126669821
1	278	0.2077498264	0.0442544009	0.0921966685	-0.088508802	-0.030732223	0.3269908511	-0.003687867	0.0528594233	-0.033190801	0.2052912486	-0.10203098	-0.084820935	0.0700694681	0.1585782699	-0.027044356	0.0344200896	0.0110636002	0.1561196921	0.1253874692	-0.059005868	0.0651523124	0.1057188466	-0.120470314	0.028273645	0.043025112	0.1684125812	0.1610368477	-0.066381601	0.0270443561	0.0344200896	-0.027044356	-0.023356489	0.1475146697	-0.131533914	0.0036878667	-0.186851915	0.0270443561	-0.031961512	-0.020897912	0.0835916461	0.2962586282	-0.029502934	0.1167824468	-0.040566534	-0.22618916	-0.029502934	0.2040619597	0.0381079563
[truncated: 230 more columns]
