# Supplementary material for: Genome-wide association studies and QTL mapping for traits deviating from normal distribution
Source: Natl Sci Rev. 2026 Mar 23;13(10):nwag184. doi: 10.1093/nsr/nwag184 (PMC13218386; doi:10.1093/nsr/nwag184)
Supplement: nwag184_Supplemental_Files [file nwag184_supplemental_files.zip › Supplementary Code S1.sas]

proc import datafile="IMF2-Phenotypes.csv" out=phe dbms=csv replace;
run;
proc iml;
	use phe;
		read all var{kgw};
	close;
	n=nrow(kgw);
/*	generate ordinal data*/
	call qntl(q,kgw,{0.33, 0.67});
	y=j(n,1,0);
	i1=loc(kgw<q[1]);
	i2=loc((kgw<q[2])&(kgw>q[1]));
	i3=loc(kgw>q[2]);
	y[i1]=0;
	y[i2]=1;
	y[i3]=2;
	ordinal=y;
	print q[colname={Ordinal}];

/*	generate binary data*/
	call qntl(q,kgw,{0.5});
	y=j(n,1,0);
	i1=loc(kgw<q);
	i2=loc(kgw<q);
	y[i1]=0;
	y[i2]=1;
	binary=y;
	print q[colname={Binary}];

/*	generate binomial data*/
/*	generate poisson data*/
	mu=(kgw-min(kgw))/(max(kgw)-min(kgw));
	trial=randfun(n,"Poisson",5);
	free event;
	free pp;
	do j=1 to n;
		call randgen(x,'Binom', mu[j], trial[j]);  
		event=event//x;
		p=ranpoi(1,mu[j]*5);
		pp=pp//p;
	end;
	yy=kgw||binary||ordinal||event||trial||pp;
	create yy from yy[colname={kgw binary ordinal event trial poisson}];
		append from yy;
	close;
quit;
