# Supplementary material for: Genome-wide association studies and QTL mapping for traits deviating from normal distribution
Source: Natl Sci Rev. 2026 Mar 23;13(10):nwag184. doi: 10.1093/nsr/nwag184 (PMC13218386; doi:10.1093/nsr/nwag184)
Supplement: nwag184_Supplemental_Files [file nwag184_supplemental_files.zip › Supplementary Code S2.sas]

proc import datafile="IMF2-Genotypes.csv" out=gen dbms=csv replace
proc import datafile="kk.csv" out=kk dbms=csv replace
run
proc iml
use gen
read all into z
close
use kk
read all into kk
close
z=z[,5:(278+4)]
kk=kk[,3:(278+2)]
n=ncol(z)
m=nrow(z)
call eigen(d,u,kk)
indx=loc(d>1e-5)
m=ncol(indx)
d=d[indx]
gamma=0.7
va=1
ve=1
t=u[,indx]*diag(sqrt(d))
id=(1:n)`
free yy
do k=1 to 100
snp=j(n,1,k)
a=normal(j(m,1,0))*sqrt(va)
e=normal(j(n,1,0))
y=t*a+e+z[728,]`*gamma
w=j(n,1,1)
indx=loc(y>0)
w[indx]=0
yy=yy//(snp||id||z[728,]`||y||w||t)
end
varname={snp id z y w}||("z1":"z208")
create yy from yy[colname=varname]
append from yy
close
quit
proc glimmix data=yy method=laplace
class id
by snp
model w=z/dist=binary link=probit s
random z1-z208/type=toep(1) subject=intercept
parms /lowerb=1e-5
ods output Covparms=covparms ParameterEstimates=Effects
run
data effects
set Effects
if effect='Z'
run
proc export data=covparms outfile='covparms-laplace-7.csv' dbms=csv replace
proc export data=effects outfile='effects-laplace-7.csv' dbms=csv replace
run
proc glimmix data=yy
class id
by snp
model w=z/dist=binary link=probit s
random z1-z208/type=toep(1) subject=intercept
parms /lowerb=1e-5
ods output Covparms=covparms ParameterEstimates=Effects
run
data effects
set Effects
if effect='Z'
run
proc export data=covparms outfile='covparms-ps-7.csv' dbms=csv replace
proc export data=effects outfile='effects-ps-7.csv' dbms=csv replace
run
proc import datafile="covparms-ps-1.csv" out=parm_ps_1 dbms=csv replace
proc import datafile="covparms-ps-7.csv" out=parm_ps_7 dbms=csv replace
proc import datafile="effects-laplace-1.csv" out=effect_laplace_1 dbms=csv replace
proc import datafile="effects-laplace-7.csv" out=effect_laplace_7 dbms=csv replace
proc import datafile="plotdata.xlsx" out=PlotData dbms=xlsx replace
run
data plotData1
set plotdata
if effect=1
run
data plotdata7
set plotdata
if effect=0.7
run
proc means data=plotData7
var _all_
run
proc means data=plotData1
var _all_
run
ods graphics on / width=5.5in height=5in
proc sgplot data=plotdata1 NOAUTOLEGEND
Title "QTL Effect (1.0)"
scatter y=pseudo_effect x=laplace_effect
yaxis label='Pseudo' values=(0 to 1.6 by 0.2)
xaxis label='Laplace' values=(0 to 1.6 by 0.2)
lineparm x=0 y=0 slope=1 / lineattrs=(color=gray thickness=0.75)
run
proc sgplot data=plotdata1 NOAUTOLEGEND
Title "T-test Statistics (1.0)"
scatter y=pseudo_t x=laplace_t
yaxis label='Pseudo' values=(2 to 7 by 0.5)
xaxis label='Laplace' values=(2 to 7 by 0.5)
lineparm x=0 y=0 slope=1 / lineattrs=(color=gray thickness=0.75)
run
proc sgplot data=plotdata1 NOAUTOLEGEND
title "Polygenic Variance (1.0)"
scatter y=pseudo_parm x=laplace_parm
yaxis label='Pseudo' values=(0 to 1.8 by 0.2)
xaxis label='Laplace' values=(0 to 1.8 by 0.2)
lineparm x=0 y=0 slope=1 / lineattrs=(color=gray thickness=0.75)
run
ods graphics on / width=5.5in height=5in
proc sgplot data=plotdata7 NOAUTOLEGEND
Title "QTL Effect (0.7)"
scatter y=pseudo_effect x=laplace_effect
yaxis label='Pseudo' values=(0 to 1.4 by 0.2)
xaxis label='Laplace' values=(0 to 1.4 by 0.2)
lineparm x=0 y=0 slope=1 / lineattrs=(color=gray thickness=0.75)
run
proc sgplot data=plotdata7 NOAUTOLEGEND
Title "T-test Statistics (0.7)"
scatter y=pseudo_t x=laplace_t
yaxis label='Pseudo' values=(0 to 6 by 0.5)
xaxis label='Laplace' values=(0 to 6 by 0.5)
lineparm x=0 y=0 slope=1 / lineattrs=(color=gray thickness=0.75)
run
proc sgplot data=plotdata7 NOAUTOLEGEND
title "Polygenic Variance (0.7)"
scatter y=pseudo_parm x=laplace_parm
yaxis label='Pseudo' values=(0 to 2.8 by 0.2)
xaxis label='Laplace' values=(0 to 2.83 by 0.2)
lineparm x=0 y=0 slope=1 / lineattrs=(color=gray thickness=0.75)
run
